# Supplementary material for: Crystal structure of di-μ-isobutyrato-κ4 O:O′-bis­[cis-di­chlorido­(dimethyl sulfoxide-κS)rhenium(III)]
Source: Acta Crystallogr E Crystallogr Commun. 2015 Sep 26;71(Pt 10):1219–21. doi: 10.1107/S2056989015017429 (PMC4647422; doi:10.1107/S2056989015017429)
Supplement: Supplementary file 1 [file e-71-01219-sup1.cif]

##############################################################################
#                                                                            #
# This CIF contains the data in a paper accepted for publication in          #
# Acta Crystallographica Section E. It conforms to the requirements of       #
# Notes for Authors for Acta Crystallographica Section E, and has been       #
# peer reviewed under the auspices of the IUCr Commission on Journals.       #
#                                                                            #
# Full details of the Crystallographic Information File format               #
# are given in the paper "The Crystallographic Information File (CIF):       #
# a New Standard Archive File for Crystallography" by S. R. Hall, F. H.      #
# Allen and I. D. Brown [Acta Cryst. (1991), A47, 655-685].                  #
#                                                                            #
# The current version of the core CIF dictionary is obtainable from          #
# ftp://ftp.iucr.org/pub/cif_core.dic.                                       #
#                                                                            #
# Software is freely available for graphical display of the structure(s)     #
# in this CIF. For information consult the CIF software page                 #
# http://www.iucr.org/resources/cif/software.                                #
#                                                                            #
# This file may be used for bona fide research purposes within the           #
# scientific community so long as proper attribution is given to the journal # 
# article from which it was obtained.                                        #
#                                                                            #
##############################################################################
data_I
_audit_creation_method     'SHELXL-2014/7'
_journal_date_recd_electronic     2015-09-08
_journal_date_accepted     2015-09-17
_journal_name_full     'Acta Crystallographica, Section E'
_journal_year     2015
_journal_volume     71
_journal_issue     10
_journal_page_first     1219
_journal_page_last     1221
_journal_paper_category     GM
_journal_paper_doi     10.1107/S2056989015017429
_journal_coeditor_code     RZ5165
_publ_contact_author_name     'Alexander A. Golichenko'
_publ_contact_author_address
;
Department of Inorganic Chemistry,
Ukrainian State University of Chemical Technology,
Gagarin Ave. 8,
Dnipropetrovsk 49005,
Ukraine
;
_publ_contact_author_email     'golichenko_alex@i.ua'
_publ_contact_author_fax     '+380562470672'
_publ_contact_author_phone     '+380562470672'
_publ_section_title
;
Crystal structure of
di-\m-isobutyrato-\k^4^<i>O</i>:<i>O</i>'-bis[<i>cis</i>-dichlorido(dimethyl
sulfoxide-\k<i>S</i>)rhenium(III)]
;
loop_
    _publ_author_name
    _publ_author_footnote
    _publ_author_address
    'Golichenko, Alexander A.' .
;
Department of Inorganic Chemistry,
Ukrainian State University of Chemical Technology,
Gagarin Ave. 8,
Dnipropetrovsk 49005,
Ukraine
;
    'Shtemenko, Alexander V.' .
;
Department of Inorganic Chemistry,
Ukrainian State University of Chemical Technology,
Gagarin Ave. 8,
Dnipropetrovsk 49005,
Ukraine
;
_publ_section_synopsis
;
A binuclear bis(carboxylato)dirhenium(III) complex is reported. The compound is
a representative of a small class of alkylcarboxylate complexes involving a
quadruple metal--metal bonds
;
_chemical_name_systematic
;\
Di-\m-isobutyrato-\k^4^<i>O</i>:<i>O</i>'-\
bis[<i>cis</i>-dichlorido(dimethyl sulfoxide-\k<i>S</i>)rhenium(III)]
;
_chemical_name_common     ?
_chemical_formula_moiety     'C12 H26 Cl4 O6 Re2 S2'
_chemical_formula_sum     'C12 H26 Cl4 O6 Re2 S2'
_chemical_formula_iupac     '[Re2 (C4 H7 O2)2 Cl4 (C2 H6 O S)2]'
_chemical_formula_weight     844.65
_chemical_melting_point     ?
_shelx_space_group_comment
;
The symmetry employed for this shelxl refinement is uniquely defined
by the following loop, which should always be used as a source of
symmetry information in preference to the above space-group names.
They are only intended as comments.
;
_space_group_crystal_system     monoclinic
_space_group_name_H-M_alt     'P 21/n'
_space_group_name_Hall     '-P 2yn'
loop_
    _space_group_symop_operation_xyz
    'x, y, z'
    '-x+1/2, y+1/2, -z+1/2'
    '-x, -y, -z'
    'x-1/2, -y-1/2, z-1/2'
_cell_length_a     10.5581(4)
_cell_length_b     14.7406(5)
_cell_length_c     15.6088(6)
_cell_angle_alpha     90
_cell_angle_beta     100.794(2)
_cell_angle_gamma     90
_cell_volume     2386.26(15)
_cell_formula_units_Z     4
_cell_measurement_reflns_used     9919
_cell_measurement_theta_min     2.40
_cell_measurement_theta_max     38.98
_cell_measurement_temperature     110(2)
_exptl_crystal_description     plate
_exptl_crystal_colour     blue
_exptl_crystal_size_max     0.222
_exptl_crystal_size_mid     0.180
_exptl_crystal_size_min     0.086
_exptl_crystal_density_diffrn     2.351
_exptl_crystal_density_meas     ?
_exptl_crystal_density_method     ?
_exptl_crystal_F_000     1584
_exptl_absorpt_coefficient_mu     10.783
_exptl_absorpt_correction_type     multi-scan
_exptl_absorpt_process_details
;
(SADABS; Bruker, 2008)
;
_shelx_estimated_absorpt_T_min     0.198
_shelx_estimated_absorpt_T_max     0.457
_exptl_absorpt_correction_T_min     0.1325
_exptl_absorpt_correction_T_max     0.4780
_diffrn_ambient_temperature     110(2)
_diffrn_radiation_type     MoK\a
_diffrn_radiation_wavelength     0.71073
_diffrn_radiation_monochromator     graphite
_diffrn_measurement_device_type     'Siemens SMART CCD area-detector'
_diffrn_measurement_method     'phi and omega scans'
_diffrn_detector_area_resol_mean     ?
_diffrn_reflns_number     93039
_diffrn_reflns_av_R_equivalents     0.0403
_diffrn_reflns_theta_min     2.155
_diffrn_reflns_theta_max     40.224
_diffrn_reflns_theta_full     25.242
_diffrn_measured_fraction_theta_max     0.967
_diffrn_measured_fraction_theta_full     0.998
_diffrn_reflns_limit_h_min     -19
_diffrn_reflns_limit_h_max     18
_diffrn_reflns_limit_k_min     -25
_diffrn_reflns_limit_k_max     26
_diffrn_reflns_limit_l_min     -28
_diffrn_reflns_limit_l_max     27
_refine_special_details     ?
_reflns_number_total     14497
_reflns_number_gt     11921
_reflns_threshold_expression     'I > 2\s(I)'
_refine_ls_structure_factor_coef     Fsqd
_refine_ls_matrix_type     full
_refine_ls_R_factor_all     0.0380
_refine_ls_R_factor_gt     0.0254
_refine_ls_wR_factor_gt     0.0459
_refine_ls_wR_factor_ref     0.0489
_refine_ls_goodness_of_fit_ref     1.004
_refine_ls_restrained_S_all     1.004
_refine_ls_number_reflns     14497
_refine_ls_number_parameters     243
_refine_ls_number_restraints     0
_refine_ls_hydrogen_treatment     constr
_refine_ls_weighting_scheme     calc
_refine_ls_weighting_details
              'w=1/[\s^2^(Fo^2^)+(0.0183P)^2^+1.7981P] where P=(Fo^2^+2Fc^2^)/3'
_atom_sites_solution_hydrogens     geom
_atom_sites_solution_primary     ?
_atom_sites_solution_secondary     ?
_refine_ls_shift/su_max     0.002
_refine_ls_shift/su_mean     0.000
_refine_diff_density_max     1.708
_refine_diff_density_min     -1.144
_refine_ls_extinction_method     none
_refine_ls_extinction_coef     .
loop_
    _atom_type_symbol
    _atom_type_description
    _atom_type_scat_dispersion_real
    _atom_type_scat_dispersion_imag
    _atom_type_scat_source
    'C' 'C' 0.0033 0.0016
                         'International Tables Vol C Tables 4.2.6.8 and 6.1.1.4'
    'H' 'H' 0.0000 0.0000
                         'International Tables Vol C Tables 4.2.6.8 and 6.1.1.4'
    'O' 'O' 0.0106 0.0060
                         'International Tables Vol C Tables 4.2.6.8 and 6.1.1.4'
    'S' 'S' 0.1246 0.1234
                         'International Tables Vol C Tables 4.2.6.8 and 6.1.1.4'
    'Cl' 'Cl' 0.1484 0.1585
                         'International Tables Vol C Tables 4.2.6.8 and 6.1.1.4'
    'Re' 'Re' -1.0185 7.2310
                         'International Tables Vol C Tables 4.2.6.8 and 6.1.1.4'
_computing_data_collection
;
APEX2 (Bruker, 2008)
;
_computing_cell_refinement
;
SAINT (Bruker, 2008)
;
_computing_data_reduction
;
SAINT (Bruker, 2008)
;
_computing_structure_solution
;
SHELXS97 (Sheldrick 2008)
;
_computing_structure_refinement
;
SHELXL2014 (Sheldrick, 2015)
;
_computing_molecular_graphics
;
DIAMOND (Brandenburg, 1999)
;
_computing_publication_material
;
WinGX (Farrugia, 2012)
;
loop_
    _atom_site_type_symbol
    _atom_site_label
    _atom_site_fract_x
    _atom_site_fract_y
    _atom_site_fract_z
    _atom_site_U_iso_or_equiv
    _atom_site_adp_type
    _atom_site_calc_flag
    _atom_site_occupancy
    _atom_site_disorder_assembly
    _atom_site_disorder_group
    Re Re1 -0.06723(2) 0.17363(2) 0.27880(2) 0.01130(2) Uani d 1 . .
    Re Re2 0.10986(2) 0.16371(2) 0.21905(2) 0.01147(2) Uani d 1 . .
    Cl Cl1 -0.01954(5) 0.08982(4) 0.40554(3) 0.02107(9) Uani d 1 . .
    Cl Cl2 -0.19965(5) 0.05974(3) 0.21084(3) 0.01810(8) Uani d 1 . .
    Cl Cl3 0.06421(5) 0.04494(3) 0.12210(3) 0.01726(8) Uani d 1 . .
    Cl Cl4 0.25202(5) 0.07759(3) 0.31739(3) 0.02151(9) Uani d 1 . .
    S S1 0.41251(5) 0.24240(4) 0.20176(3) 0.01935(9) Uani d 1 . .
    S S2 -0.23871(5) 0.25929(3) 0.42297(3) 0.01756(9) Uani d 1 . .
    O O1 -0.14493(13) 0.26371(9) 0.18365(9) 0.0142(2) Uani d 1 . .
    O O2 0.02927(14) 0.25241(9) 0.12399(9) 0.0145(2) Uani d 1 . .
    O O3 0.18421(14) 0.27603(9) 0.28722(9) 0.0159(3) Uani d 1 . .
    O O4 0.01121(14) 0.28533(9) 0.34802(9) 0.0158(3) Uani d 1 . .
    O O5 0.28531(14) 0.20575(10) 0.14988(10) 0.0189(3) Uani d 1 . .
    O O6 -0.24413(14) 0.23612(10) 0.32675(9) 0.0189(3) Uani d 1 . .
    C C1 -0.07803(18) 0.29012(12) 0.12848(12) 0.0133(3) Uani d 1 . .
    C C2 -0.1181(2) 0.37225(13) 0.07331(14) 0.0181(4) Uani d 1 . .
    H H2 -0.1090 0.3585 0.0120 0.022 Uiso calc 1 . .
    C C3 -0.2560(2) 0.40050(17) 0.07314(17) 0.0274(5) Uani d 1 . .
    H H3A -0.2788 0.4516 0.0330 0.041 Uiso calc 1 . .
    H H3B -0.2647 0.4188 0.1321 0.041 Uiso calc 1 . .
    H H3C -0.3138 0.3494 0.0542 0.041 Uiso calc 1 . .
    C C4 -0.0227(3) 0.44808(16) 0.1087(2) 0.0354(6) Uani d 1 . .
    H H4A 0.0658 0.4260 0.1125 0.053 Uiso calc 1 . .
    H H4B -0.0358 0.4662 0.1668 0.053 Uiso calc 1 . .
    H H4C -0.0371 0.5004 0.0694 0.053 Uiso calc 1 . .
    C C5 0.1204(2) 0.31512(13) 0.33854(12) 0.0152(3) Uani d 1 . .
    C C6 0.1796(2) 0.39547(14) 0.38935(14) 0.0197(4) Uani d 1 . .
    H H6 0.2283 0.4313 0.3518 0.024 Uiso calc 1 . .
    C C7 0.0785(3) 0.4565(2) 0.4167(2) 0.0469(8) Uani d 1 . .
    H H7A 0.0176 0.4764 0.3649 0.070 Uiso calc 1 . .
    H H7B 0.1206 0.5095 0.4476 0.070 Uiso calc 1 . .
    H H7C 0.0321 0.4229 0.4554 0.070 Uiso calc 1 . .
    C C8 0.2750(3) 0.36103(19) 0.46883(17) 0.0337(6) Uani d 1 . .
    H H8A 0.3380 0.3207 0.4495 0.051 Uiso calc 1 . .
    H H8B 0.2282 0.3276 0.5074 0.051 Uiso calc 1 . .
    H H8C 0.3200 0.4127 0.5004 0.051 Uiso calc 1 . .
    C C9 0.4146(3) 0.36054(17) 0.1775(2) 0.0360(6) Uani d 1 . .
    H H9A 0.4047 0.3689 0.1143 0.054 Uiso calc 1 . .
    H H9B 0.4968 0.3868 0.2065 0.054 Uiso calc 1 . .
    H H9C 0.3435 0.3908 0.1984 0.054 Uiso calc 1 . .
    C C10 0.5306(2) 0.20667(18) 0.14113(18) 0.0291(5) Uani d 1 . .
    H H10A 0.5367 0.1403 0.1425 0.044 Uiso calc 1 . .
    H H10B 0.6144 0.2329 0.1669 0.044 Uiso calc 1 . .
    H H10C 0.5057 0.2272 0.0806 0.044 Uiso calc 1 . .
    C C11 -0.3361(3) 0.17496(16) 0.46035(17) 0.0286(5) Uani d 1 . .
    H H11A -0.4191 0.1709 0.4200 0.043 Uiso calc 1 . .
    H H11B -0.3508 0.1913 0.5186 0.043 Uiso calc 1 . .
    H H11C -0.2922 0.1162 0.4631 0.043 Uiso calc 1 . .
    C C12 -0.3441(3) 0.35344(17) 0.42132(18) 0.0338(6) Uani d 1 . .
    H H12A -0.3087 0.4057 0.3950 0.051 Uiso calc 1 . .
    H H12B -0.3529 0.3685 0.4811 0.051 Uiso calc 1 . .
    H H12C -0.4289 0.3381 0.3870 0.051 Uiso calc 1 . .
loop_
    _atom_site_aniso_label
    _atom_site_aniso_U_11
    _atom_site_aniso_U_22
    _atom_site_aniso_U_33
    _atom_site_aniso_U_12
    _atom_site_aniso_U_13
    _atom_site_aniso_U_23
    Re1 0.01040(3) 0.01222(3) 0.01171(3) -0.00114(2) 0.00320(2) 0.00002(2)
    Re2 0.00953(3) 0.01154(3) 0.01360(3) 0.00081(2) 0.00288(2) 0.00041(2)
    Cl1 0.0222(2) 0.0241(2) 0.0166(2) -0.00111(18) 0.00305(17) 0.00674(16)
    Cl2 0.0161(2) 0.01640(19) 0.0219(2) -0.00426(15) 0.00380(17) -0.00305(15)
    Cl3 0.0169(2) 0.01521(19) 0.0201(2) 0.00138(15) 0.00460(16) -0.00402(14)
    Cl4 0.0167(2) 0.0215(2) 0.0244(2) 0.00463(17) -0.00088(18) 0.00541(17)
    S1 0.0130(2) 0.0223(2) 0.0230(2) -0.00283(17) 0.00407(18) -0.00136(17)
    S2 0.0194(2) 0.0189(2) 0.0162(2) -0.00284(17) 0.00824(17) -0.00281(15)
    O1 0.0120(6) 0.0153(6) 0.0159(6) 0.0000(5) 0.0041(5) 0.0022(4)
    O2 0.0133(6) 0.0153(6) 0.0157(6) 0.0025(5) 0.0048(5) 0.0026(4)
    O3 0.0136(6) 0.0161(6) 0.0186(6) -0.0023(5) 0.0044(5) -0.0023(5)
    O4 0.0156(7) 0.0163(6) 0.0162(6) -0.0038(5) 0.0050(5) -0.0034(5)
    O5 0.0108(6) 0.0225(7) 0.0238(7) -0.0020(5) 0.0040(5) -0.0011(5)
    O6 0.0164(7) 0.0255(7) 0.0167(7) -0.0009(5) 0.0076(5) -0.0038(5)
    C1 0.0134(8) 0.0128(7) 0.0135(8) 0.0015(6) 0.0022(6) -0.0002(5)
    C2 0.0175(9) 0.0170(8) 0.0199(9) 0.0037(7) 0.0034(7) 0.0046(6)
    C3 0.0184(10) 0.0275(11) 0.0353(13) 0.0065(8) 0.0025(9) 0.0084(9)
    C4 0.0254(12) 0.0162(10) 0.0617(18) -0.0007(8) 0.0004(12) 0.0048(10)
    C5 0.0161(9) 0.0132(8) 0.0155(8) -0.0013(6) 0.0015(7) -0.0012(6)
    C6 0.0206(10) 0.0179(9) 0.0204(9) -0.0062(7) 0.0028(7) -0.0044(7)
    C7 0.0375(16) 0.0298(14) 0.072(2) -0.0008(11) 0.0079(15) -0.0319(14)
    C8 0.0341(14) 0.0370(14) 0.0254(12) -0.0122(11) -0.0065(10) -0.0026(9)
    C9 0.0340(14) 0.0203(11) 0.0549(17) -0.0051(10) 0.0113(13) -0.0022(10)
    C10 0.0134(9) 0.0340(13) 0.0412(14) 0.0010(8) 0.0083(9) -0.0067(10)
    C11 0.0379(14) 0.0239(11) 0.0294(12) -0.0072(9) 0.0206(11) -0.0015(8)
    C12 0.0494(17) 0.0237(11) 0.0322(13) 0.0104(11) 0.0172(12) -0.0002(9)
_geom_special_details
;
All e.s.d.'s (except the e.s.d. in the dihedral angle between two l.s. planes)
are estimated using the full covariance matrix. The cell e.s.d.'s are taken
into account individually in the estimation of e.s.d.'s in distances, angles
and torsion angles; correlations between e.s.d.'s in cell parameters are only
used when they are defined by crystal symmetry. An approximate (isotropic)
treatment of cell e.s.d.'s is used for estimating e.s.d.'s involving l.s.
planes.
;
loop_
    _geom_bond_atom_site_label_1
    _geom_bond_atom_site_label_2
    _geom_bond_site_symmetry_2
    _geom_bond_distance
    _geom_bond_publ_flag
    Re1 O1 . 2.0459(13) ?
    Re1 O4 . 2.0565(13) ?
    Re1 Re2 . 2.24502(13) ?
    Re1 Cl1 . 2.3065(5) ?
    Re1 Cl2 . 2.3115(5) ?
    Re1 O6 . 2.3282(15) ?
    Re2 O2 . 2.0401(13) ?
    Re2 O3 . 2.0437(14) ?
    Re2 Cl3 . 2.3052(5) ?
    Re2 Cl4 . 2.3147(5) ?
    Re2 O5 . 2.3938(15) ?
    S1 O5 . 1.5310(15) ?
    S1 C10 . 1.780(2) ?
    S1 C9 . 1.783(3) ?
    S2 O6 . 1.5308(15) ?
    S2 C12 . 1.776(3) ?
    S2 C11 . 1.780(2) ?
    O1 C1 . 1.273(2) ?
    O2 C1 . 1.276(2) ?
    O3 C5 . 1.276(2) ?
    O4 C5 . 1.268(3) ?
    C1 C2 . 1.500(3) ?
    C2 C3 . 1.514(3) ?
    C2 C4 . 1.536(3) ?
    C2 H2 . 1.0000 ?
    C3 H3A . 0.9800 ?
    C3 H3B . 0.9800 ?
    C3 H3C . 0.9800 ?
    C4 H4A . 0.9800 ?
    C4 H4B . 0.9800 ?
    C4 H4C . 0.9800 ?
    C5 C6 . 1.495(3) ?
    C6 C7 . 1.517(4) ?
    C6 C8 . 1.531(3) ?
    C6 H6 . 1.0000 ?
    C7 H7A . 0.9800 ?
    C7 H7B . 0.9800 ?
    C7 H7C . 0.9800 ?
    C8 H8A . 0.9800 ?
    C8 H8B . 0.9800 ?
    C8 H8C . 0.9800 ?
    C9 H9A . 0.9800 ?
    C9 H9B . 0.9800 ?
    C9 H9C . 0.9800 ?
    C10 H10A . 0.9800 ?
    C10 H10B . 0.9800 ?
    C10 H10C . 0.9800 ?
    C11 H11A . 0.9800 ?
    C11 H11B . 0.9800 ?
    C11 H11C . 0.9800 ?
    C12 H12A . 0.9800 ?
    C12 H12B . 0.9800 ?
    C12 H12C . 0.9800 ?
loop_
    _geom_angle_atom_site_label_1
    _geom_angle_atom_site_label_2
    _geom_angle_atom_site_label_3
    _geom_angle_site_symmetry_1
    _geom_angle_site_symmetry_3
    _geom_angle
    _geom_angle_publ_flag
    O1 Re1 O4 . . 85.93(6) ?
    O1 Re1 Re2 . . 89.58(4) ?
    O4 Re1 Re2 . . 89.18(4) ?
    O1 Re1 Cl1 . . 164.51(4) ?
    O4 Re1 Cl1 . . 88.65(4) ?
    Re2 Re1 Cl1 . . 104.857(14) ?
    O1 Re1 Cl2 . . 90.71(4) ?
    O4 Re1 Cl2 . . 166.43(4) ?
    Re2 Re1 Cl2 . . 103.960(13) ?
    Cl1 Re1 Cl2 . . 91.189(19) ?
    O1 Re1 O6 . . 74.92(5) ?
    O4 Re1 O6 . . 77.45(6) ?
    Re2 Re1 O6 . . 160.04(4) ?
    Cl1 Re1 O6 . . 89.75(4) ?
    Cl2 Re1 O6 . . 88.98(4) ?
    O2 Re2 O3 . . 85.80(6) ?
    O2 Re2 Re1 . . 89.66(4) ?
    O3 Re2 Re1 . . 89.97(4) ?
    O2 Re2 Cl3 . . 90.11(4) ?
    O3 Re2 Cl3 . . 165.87(4) ?
    Re1 Re2 Cl3 . . 103.544(13) ?
    O2 Re2 Cl4 . . 164.60(4) ?
    O3 Re2 Cl4 . . 87.76(4) ?
    Re1 Re2 Cl4 . . 104.318(15) ?
    Cl3 Re2 Cl4 . . 92.789(18) ?
    O2 Re2 O5 . . 76.03(5) ?
    O3 Re2 O5 . . 76.76(5) ?
    Re1 Re2 O5 . . 161.00(4) ?
    Cl3 Re2 O5 . . 89.13(4) ?
    Cl4 Re2 O5 . . 88.89(4) ?
    O5 S1 C10 . . 104.28(10) ?
    O5 S1 C9 . . 106.08(12) ?
    C10 S1 C9 . . 97.94(14) ?
    O6 S2 C12 . . 104.59(11) ?
    O6 S2 C11 . . 104.36(10) ?
    C12 S2 C11 . . 98.71(14) ?
    C1 O1 Re1 . . 119.46(12) ?
    C1 O2 Re2 . . 119.54(12) ?
    C5 O3 Re2 . . 119.74(13) ?
    C5 O4 Re1 . . 120.10(13) ?
    S1 O5 Re2 . . 121.94(8) ?
    S2 O6 Re1 . . 121.25(8) ?
    O1 C1 O2 . . 121.00(17) ?
    O1 C1 C2 . . 120.20(17) ?
    O2 C1 C2 . . 118.55(17) ?
    C1 C2 C3 . . 112.98(18) ?
    C1 C2 C4 . . 106.60(17) ?
    C3 C2 C4 . . 111.48(19) ?
    C1 C2 H2 . . 108.6 ?
    C3 C2 H2 . . 108.6 ?
    C4 C2 H2 . . 108.6 ?
    C2 C3 H3A . . 109.5 ?
    C2 C3 H3B . . 109.5 ?
    H3A C3 H3B . . 109.5 ?
    C2 C3 H3C . . 109.5 ?
    H3A C3 H3C . . 109.5 ?
    H3B C3 H3C . . 109.5 ?
    C2 C4 H4A . . 109.5 ?
    C2 C4 H4B . . 109.5 ?
    H4A C4 H4B . . 109.5 ?
    C2 C4 H4C . . 109.5 ?
    H4A C4 H4C . . 109.5 ?
    H4B C4 H4C . . 109.5 ?
    O4 C5 O3 . . 121.00(17) ?
    O4 C5 C6 . . 120.74(18) ?
    O3 C5 C6 . . 118.24(18) ?
    C5 C6 C7 . . 111.87(19) ?
    C5 C6 C8 . . 108.26(18) ?
    C7 C6 C8 . . 111.1(2) ?
    C5 C6 H6 . . 108.5 ?
    C7 C6 H6 . . 108.5 ?
    C8 C6 H6 . . 108.5 ?
    C6 C7 H7A . . 109.5 ?
    C6 C7 H7B . . 109.5 ?
    H7A C7 H7B . . 109.5 ?
    C6 C7 H7C . . 109.5 ?
    H7A C7 H7C . . 109.5 ?
    H7B C7 H7C . . 109.5 ?
    C6 C8 H8A . . 109.5 ?
    C6 C8 H8B . . 109.5 ?
    H8A C8 H8B . . 109.5 ?
    C6 C8 H8C . . 109.5 ?
    H8A C8 H8C . . 109.5 ?
    H8B C8 H8C . . 109.5 ?
    S1 C9 H9A . . 109.5 ?
    S1 C9 H9B . . 109.5 ?
    H9A C9 H9B . . 109.5 ?
    S1 C9 H9C . . 109.5 ?
    H9A C9 H9C . . 109.5 ?
    H9B C9 H9C . . 109.5 ?
    S1 C10 H10A . . 109.5 ?
    S1 C10 H10B . . 109.5 ?
    H10A C10 H10B . . 109.5 ?
    S1 C10 H10C . . 109.5 ?
    H10A C10 H10C . . 109.5 ?
    H10B C10 H10C . . 109.5 ?
    S2 C11 H11A . . 109.5 ?
    S2 C11 H11B . . 109.5 ?
    H11A C11 H11B . . 109.5 ?
    S2 C11 H11C . . 109.5 ?
    H11A C11 H11C . . 109.5 ?
    H11B C11 H11C . . 109.5 ?
    S2 C12 H12A . . 109.5 ?
    S2 C12 H12B . . 109.5 ?
    H12A C12 H12B . . 109.5 ?
    S2 C12 H12C . . 109.5 ?
    H12A C12 H12C . . 109.5 ?
    H12B C12 H12C . . 109.5 ?
loop_
    _geom_hbond_atom_site_label_D
    _geom_hbond_atom_site_label_H
    _geom_hbond_atom_site_label_A
    _geom_hbond_site_symmetry_A
    _geom_hbond_distance_DH
    _geom_hbond_distance_HA
    _geom_hbond_distance_DA
    _geom_hbond_angle_DHA
    _geom_hbond_publ_flag
    C11 H11B O2 4_566 0.98 2.40 3.324(3) 156 yes
    C6 H6 Cl3 2_555 1.00 2.73 3.519(2) 136 yes
    C12 H12A Cl2 2_455 0.98 2.82 3.751(3) 159 yes
    C12 H12B Cl3 4_566 0.98 2.82 3.760(3) 161 yes
_shelx_hkl_file
;
   1   0   0 -0.4493 0.27442   7
  -1   0   0 -1.3898 0.21016   1
  -1   0   0 -1.0422 0.44261   4
   1   0   0 -0.0855 0.41520   3
  -2   0   0 1008.29 32.3619   4
   2   0   0 951.448 29.3049   3
   2   0   0 943.748 28.6254   7
  -3   0   0 2.92771 2.29785   4
   3   0   0 -1.9742 1.28708   3
   3   0   0 -1.7631 1.01082   7
  -3   0   0 -2.7385 1.02030   1
  -4   0   0 347.976 15.0487   4
  -4   0   0 313.430 12.0780   1
   4   0   0 329.036 12.7977   3
   4   0   0 325.333 11.5081   7
  -5   0   0 0.77800 1.31378   1
   5   0   0 1.49945 1.84537   3
  -5   0   0 2.89672 2.23174   4
   5   0   0 -0.0907 1.07641   7
  -6   0   0 3595.32 117.615   4
   6   0   0 3731.20 106.344   7
   6   0   0 3519.68 108.381   3
  -6   0   0 3590.55 108.567   1
  -7   0   0 -1.2818 2.36923   4
   7   0   0 4.31007 2.03522   7
   7   0   0 1.97477 2.25203   3
  -7   0   0 1.16017 1.78255   1
   8   0   0 12.9144 2.95533   7
  -8   0   0 11.9156 3.43945   1
  -8   0   0 9.20986 3.93988   4
  -8   0   0 18.3071 4.94596   6
  -8   0   0 11.5339 3.14932   8
  -8   0   0 9.84292 4.39347   9
   8   0   0 11.8045 3.82469   3
  -9   0   0 0.92740 2.45531   1
  -9   0   0 -0.2632 2.62234   8
   9   0   0 3.27533 3.14085   3
  -9   0   0 -0.1610 3.31413   4
  -9   0   0 8.76348 4.76538   6
  -9   0   0 2.89802 3.85900   9
 -10   0   0 52.4087 7.88732   6
 -10   0   0 53.4914 8.39139   4
  10   0   0 54.3083 7.70908   3
 -10   0   0 63.7245 6.79760   8
 -10   0   0 50.4450 6.52996   1
 -10   0   0 42.6573 7.06563   9
 -11   0   0 4.02250 4.60623   9
  11   0   0 0.84081 3.36694   3
 -11   0   0 -0.1679 4.39086   4
 -11   0   0 10.9975 4.74149   8
 -11   0   0 -0.4267 4.59809   6
 -11   0   0 -0.2682 3.07583   1
 -12   0   0 41.7781 7.54164   1
 -12   0   0 37.9074 8.43781   6
 -12   0   0 17.5305 6.74021   4
 -12   0   0 23.1901 7.30535   9
 -12   0   0 21.5564 6.01538   8
  12   0   0 29.8477 7.43298   3
 -13   0   0 -0.4176 4.71058   1
 -13   0   0 -6.4740 5.55037   9
 -13   0   0 0.40351 5.37285   6
  13   0   0 -2.9643 4.92305   3
 -13   0   0 3.32828 4.60813   8
 -13   0   0 5.50098 6.11121   4
 -14   0   0 16.7019 6.72046   8
 -14   0   0 8.63253 7.00289   9
 -14   0   0 7.70451 6.90426   6
 -15   0   0 -6.2768 6.30593   6
 -15   0   0 -4.6305 6.17749   9
 -16   0   0 179.929 16.6553   6
 -17   0   0 -0.6957 8.63600   6
 -18   0   0 77.9989 13.6434   6
   0  -1   0 -7.9919 0.15837   4
   0   1   0 -8.0362 0.06934   7
   0   1   0 -8.0731 0.11225   2
   1  -1   0 2462.42 67.1986   3
  -1  -1   0 2187.05 71.8571   4
   1  -1   0 2284.68 71.2922   4
   1   1   0 2283.28 66.0727   7
   1   1   0 2281.40 66.0541   3
   1   1   0 2315.35 68.4977   2
  -1   1   0 2226.83 66.9078   1
  -2  -1   0 3.74334 0.95231   1
  -2  -1   0 2.16130 1.40320   4
   2  -1   0 4.29228 0.91176   7
   2  -1   0 3.23876 1.25096   3
   2   1   0 1.86437 0.74447   7
  -2   1   0 2.68818 0.46699   2
  -2   1   0 1.20048 0.72714   1
   2   1   0 2.97238 0.56627   2
   2   1   0 5.52296 1.05388   3
  -2   1   0 2.98135 1.16089   4
  -3  -1   0 9.89940 1.58336   1
  -3  -1   0 15.6952 2.84216   4
   3  -1   0 12.1864 1.51097   7
   3  -1   0 11.0272 2.09138   3
  -3   1   0 9.43194 1.56149   1
   3   1   0 12.1099 1.14555   2
   3   1   0 10.2910 1.42326   7
  -3   1   0 15.1556 2.52516   4
   3   1   0 10.0728 1.75178   3
  -4  -1   0 574.084 19.9198   1
  -4  -1   0 574.029 23.1240   4
   4  -1   0 607.286 21.0745   3
   4  -1   0 612.634 19.2916   7
  -4   1   0 589.589 20.0503   1
   4   1   0 592.666 18.5672   2
  -4   1   0 656.582 23.4888   4
   4   1   0 582.090 20.1980   3
   4   1   0 589.919 19.2826   7
   5  -1   0 421.543 17.3857   3
   5  -1   0 418.981 15.4273   7
  -5  -1   0 433.635 19.3678   4
  -5  -1   0 440.366 16.3710   1
   5   1   0 480.345 14.4322   2
  -5   1   0 513.459 20.4767   4
  -5   1   0 447.750 16.5237   1
   5   1   0 432.035 16.8085   3
   5   1   0 461.204 15.7630   7
  -6  -1   0 1922.59 59.6769   1
   6  -1   0 1935.18 58.0410   7
   6  -1   0 1932.67 60.8172   3
  -6  -1   0 1845.90 65.7057   4
  -6   1   0 1957.69 66.0441   4
   6   1   0 1847.41 59.7152   3
  -6   1   0 1907.63 59.7821   1
   6   1   0 1959.37 58.2206   7
  -7  -1   0 342.864 15.0959   1
   7  -1   0 383.032 14.3908   7
   7  -1   0 387.023 16.9824   3
  -7  -1   0 340.065 17.8881   4
  -7   1   0 346.931 15.1747   1
  -7   1   0 379.909 18.4488   4
   7   1   0 366.342 16.0444   3
   7   1   0 345.624 14.1146   7
   8  -1   0 8.99824 3.77545   3
  -8  -1   0 9.35820 3.93631   4
  -8  -1   0 5.58522 3.40725   6
  -8  -1   0 8.52948 3.98189   9
  -8  -1   0 7.94274 2.98619   1
  -8  -1   0 12.0647 3.26683   8
  -8   1   0 14.8502 4.98652   6
   8   1   0 15.2991 3.24344   7
  -8   1   0 11.2483 3.12772   1
  -8   1   0 11.7870 4.45991   4
  -8   1   0 13.6229 4.55658   9
   8   1   0 9.46788 3.36878   3
  -9  -1   0 8.76641 3.36681   1
  -9  -1   0 15.5875 3.89545   8
  -9  -1   0 5.07967 4.30600   9
  -9  -1   0 12.7650 4.75453   6
   9  -1   0 12.3893 4.24905   3
  -9  -1   0 4.13373 4.03655   4
  -9   1   0 13.6352 5.06974   6
  -9   1   0 6.32055 3.21413   1
  -9   1   0 6.68335 4.54457   9
  -9   1   0 10.8887 3.56284   8
   9   1   0 10.0115 4.00238   3
  -9   1   0 13.1957 4.67016   4
 -10  -1   0 834.384 37.0165   4
 -10  -1   0 880.661 30.8750   8
 -10  -1   0 963.054 35.1366   6
 -10  -1   0 889.260 33.5863   9
  10  -1   0 849.248 34.9180   3
 -10  -1   0 859.574 33.3332   1
  10   1   0 885.057 34.5162   3
 -10   1   0 918.514 34.6371   6
 -10   1   0 899.924 33.7666   9
 -10   1   0 885.462 33.6447   1
 -10   1   0 869.508 30.7312   8
 -10   1   0 775.350 36.2166   4
  11  -1   0 5.12517 4.69340   3
 -11  -1   0 10.5130 4.61487   8
 -11  -1   0 5.70792 5.86951   6
 -11  -1   0 8.82938 4.30405   1
 -11  -1   0 0.42341 4.46499   9
 -11  -1   0 7.21031 5.02694   4
 -11   1   0 9.07415 5.51884   9
 -11   1   0 9.36715 4.27281   1
  11   1   0 13.8206 5.14988   3
 -11   1   0 7.38796 4.19031   8
 -11   1   0 5.28018 5.32519   4
 -11   1   0 0.95843 5.30152   6
 -12  -1   0 1265.48 47.5636   9
 -12  -1   0 1329.16 49.3212   1
 -12  -1   0 1281.11 53.0325   4
 -12  -1   0 1385.98 48.5944   6
 -12  -1   0 1358.57 45.3491   8
  12  -1   0 1317.00 50.7310   3
 -12   1   0 1358.87 48.3718   9
 -12   1   0 1346.56 48.5446   6
  12   1   0 1338.64 50.4953   3
 -12   1   0 1313.77 49.5728   1
 -12   1   0 1274.50 52.8106   4
 -12   1   0 1369.66 45.2301   8
 -13  -1   0 8.27509 5.00124   1
 -13  -1   0 2.24640 4.98401   8
  13  -1   0 14.8275 6.96715   3
 -13  -1   0 13.2685 6.36007   6
 -13  -1   0 8.25025 6.49656   9
 -13  -1   0 10.0243 6.54089   4
 -13   1   0 9.37660 5.60955   8
  13   1   0 10.0702 5.26745   3
 -13   1   0 0.94534 5.84218   6
 -13   1   0 5.42315 6.49877   9
 -13   1   0 12.6827 6.09658   1
 -14  -1   0 16.9232 7.83890   6
 -14  -1   0 6.46264 6.05110   8
 -14  -1   0 7.77929 6.74968   9
 -14   1   0 9.65198 7.34572   6
 -14   1   0 21.8566 8.01372   9
 -15  -1   0 13.5280 8.45031   6
 -15  -1   0 51.6134 10.1658   9
 -15  -1   0 16.5917 7.01632   8
 -15   1   0 41.8134 9.79681   9
 -15   1   0 26.4496 9.08809   6
 -16  -1   0 395.277 23.3347   6
 -16   1   0 346.678 22.7395   6
 -17  -1   0 53.9346 11.7091   6
 -17   1   0 64.0503 12.5144   6
 -18  -1   0 86.1939 13.4528   6
 -18   1   0 102.688 14.4581   6
   0  -2   0 5600.02 154.005   3
   0  -2   0 5287.22 164.660   4
   0   2   0 5638.94 154.922   7
   0   2   0 4725.02 155.798   1
   0   2   0 5423.55 158.833   2
   1  -2   0 131.304 4.64875   3
   1  -2   0 124.473 4.07747   7
  -1  -2   0 137.424 5.99415   4
   1  -2   0 136.382 5.36392   4
  -1  -2   0 122.091 4.75072   1
   1   2   0 122.100 4.46786   3
  -1   2   0 122.759 4.06708   7
  -1   2   0 131.029 4.57230   1
  -1   2   0 124.888 4.67344   2
   1   2   0 134.076 4.78918   2
  -2  -2   0 222.158 10.2049   4
   2  -2   0 267.579 9.69039   3
   2  -2   0 244.569 9.27619   4
   2  -2   0 240.869 7.27332   7
  -2  -2   0 225.773 8.31095   1
   2   2   0 233.880 8.19886   3
   2   2   0 227.647 8.15514   7
  -2   2   0 229.611 7.87408   2
   2   2   0 231.458 8.00553   2
  -2   2   0 233.080 8.28278   1
   3  -2   0 30.6321 3.35338   3
  -3  -2   0 28.4312 3.75206   4
  -3  -2   0 26.2336 2.31860   1
   3  -2   0 27.5838 1.85699   7
   3   2   0 28.9598 2.49467   3
  -3   2   0 25.4786 2.30219   1
  -3   2   0 26.2466 1.64066   2
   3   2   0 29.2367 1.85424   2
   3   2   0 28.8416 2.26069   7
   4  -2   0 537.201 19.9052   3
  -4  -2   0 546.620 18.3762   1
  -4  -2   0 550.724 21.9471   4
   4  -2   0 516.939 17.2651   7
   4   2   0 532.417 17.8536   7
   4   2   0 556.761 17.1940   2
  -4   2   0 526.548 16.7952   2
   4   2   0 538.863 18.4540   3
  -4   2   0 544.062 18.5266   1
  -4   2   0 546.078 20.8067   4
  -5  -2   0 925.085 30.6627   1
   5  -2   0 905.681 29.3063   7
   5  -2   0 930.120 32.3584   3
  -5  -2   0 976.049 35.5020   4
   5   2   0 915.779 30.7304   3
   5   2   0 1002.78 29.1790   2
  -5   2   0 949.711 34.5890   4
  -5   2   0 923.745 28.5784   2
   5   2   0 943.334 29.8923   7
  -5   2   0 926.617 30.8454   1
  -6  -2   0 753.892 26.4312   1
   6  -2   0 751.497 24.9879   7
   6  -2   0 769.390 28.3334   3
  -6  -2   0 696.001 30.1853   4
   6   2   0 721.339 26.5493   3
   6   2   0 837.643 24.2696   2
   6   2   0 751.640 25.5186   7
  -6   2   0 823.646 31.3905   4
  -6   2   0 781.705 26.7166   1
  -7  -2   0 1978.56 71.0304   4
   7  -2   0 2007.71 65.9288   3
  -7  -2   0 2082.60 64.3761   1
   7   2   0 2046.18 64.4015   3
  -7   2   0 2132.21 71.4323   4
  -7   2   0 2013.93 64.4097   1
   7   2   0 2035.64 62.6444   7
   8  -2   0 0.08023 2.85916   3
  -8  -2   0 1.74566 3.43131   4
  -8  -2   0 1.10510 2.94583   6
  -8  -2   0 0.24124 3.08058   9
  -8  -2   0 8.86815 3.11638   8
  -8  -2   0 2.36241 2.18093   1
   8   2   0 3.42824 2.16040   7
  -8   2   0 2.50411 3.37784   6
  -8   2   0 4.36560 2.50261   1
   8   2   0 2.07497 2.46394   3
  -8   2   0 -0.3101 3.39554   9
  -8   2   0 3.54103 3.29788   4
  -9  -2   0 245.252 15.7341   4
   9  -2   0 247.159 14.6359   3
  -9  -2   0 257.527 14.1394   6
  -9  -2   0 238.435 14.1698   9
  -9  -2   0 253.224 13.1765   1
  -9  -2   0 224.560 11.8203   8
   9   2   0 230.367 13.5019   3
  -9   2   0 246.886 14.0971   9
   9   2   0 227.452 11.8045   7
  -9   2   0 235.417 11.9803   8
  -9   2   0 242.150 14.4412   6
  -9   2   0 226.652 15.1119   4
  -9   2   0 244.061 13.1179   1
  10  -2   0 9.95829 4.77243   3
 -10  -2   0 10.4932 4.99087   4
 -10  -2   0 19.6810 4.80408   8
 -10  -2   0 19.4666 4.90694   1
 -10  -2   0 12.2357 5.55094   6
 -10  -2   0 7.27770 4.42738   9
  10   2   0 9.64073 4.15153   3
 -10   2   0 15.7399 4.20278   8
 -10   2   0 7.42339 5.11047   6
 -10   2   0 9.65510 4.05328   1
 -10   2   0 20.2366 6.04665   4
 -10   2   0 9.53950 5.07185   9
 -11  -2   0 809.139 32.5472   1
 -11  -2   0 785.028 32.3473   9
  11  -2   0 810.908 34.4776   3
 -11  -2   0 811.693 36.3162   4
 -11  -2   0 769.849 29.7769   8
 -11  -2   0 828.126 33.3528   6
 -11   2   0 758.205 32.0824   9
 -11   2   0 815.875 33.2952   6
 -11   2   0 877.855 30.4053   8
  11   2   0 798.190 33.3578   3
 -11   2   0 847.916 33.3286   1
  12  -2   0 11.0569 5.75858   3
 -12  -2   0 22.6614 7.48197   9
  12  -2   0 19.7724 6.20077   4
 -12  -2   0 16.0048 7.05205   6
 -12  -2   0 14.5823 5.68406   1
 -12  -2   0 9.53239 6.35865   4
 -12  -2   0 6.57625 4.64431   8
 -12   2   0 3.31566 6.14951   6
 -12   2   0 11.2477 6.32261   9
  12   2   0 15.0034 5.74974   3
 -12   2   0 16.5174 5.84776   1
 -12   2   0 20.2027 5.72004   8
 -13  -2   0 290.104 18.4242   9
 -13  -2   0 296.026 17.4541   8
 -13  -2   0 344.055 19.9226   6
 -13  -2   0 273.978 20.2335   4
  13  -2   0 317.888 20.0414   3
  13  -2   0 319.329 19.8036   4
 -13   2   0 305.511 18.9831   9
 -13   2   0 308.165 18.9745   6
  13   2   0 295.631 19.3554   3
 -13   2   0 331.332 19.7376   1
 -14  -2   0 2.44299 6.10227   9
 -14  -2   0 -3.3320 6.68917   6
 -14  -2   0 -3.9034 4.67528   8
 -14   2   0 -2.0291 6.04537   6
 -14   2   0 2.19357 6.26497   9
 -15  -2   0 210.642 16.8534   6
 -15  -2   0 195.030 16.1414   8
 -15  -2   0 225.178 16.9003   9
 -15   2   0 220.243 17.3910   6
 -16  -2   0 17.2984 8.43161   6
 -16  -2   0 15.0391 7.98209   8
 -16   2   0 3.95666 8.20938   6
 -17  -2   0 256.695 19.3184   6
 -17   2   0 265.736 20.3603   6
 -18  -2   0 18.7555 9.50161   6
 -18   2   0 19.8008 10.7484   6
   0  -3   0 0.39688 0.57395   3
   0  -3   0 0.55904 1.05309   4
   0   3   0 3.19087 0.99556   2
   0   3   0 3.27171 0.59865   1
   0   3   0 1.35695 0.74063   7
   1  -3   0 4251.29 120.613   3
   1  -3   0 4242.26 120.457   7
   1  -3   0 4070.57 130.352   4
  -1  -3   0 4174.32 122.602   1
  -1  -3   0 4154.03 120.522   3
  -1  -3   0 4108.81 131.202   4
  -1   3   0 4190.96 125.122   2
   1   3   0 4237.18 125.166   2
   1   3   0 4261.92 120.890   7
  -1   3   0 4266.42 122.137   1
  -1   3   0 4241.32 120.465   7
   2  -3   0 199.298 8.67236   4
   2  -3   0 213.200 8.03285   3
  -2  -3   0 200.755 9.76745   4
  -2  -3   0 211.901 8.06907   1
   2  -3   0 202.881 6.55424   7
  -2   3   0 205.299 6.56019   7
   2   3   0 195.448 7.46908   3
  -2   3   0 204.137 7.59430   2
  -2   3   0 208.839 7.68046   1
   2   3   0 200.336 7.63240   2
   2   3   0 208.556 7.74540   7
   3  -3   0 2.06342 1.40108   4
   3  -3   0 11.1058 2.45398   3
  -3  -3   0 1.29874 1.78576   4
  -3  -3   0 5.33577 1.44136   1
   3  -3   0 2.77750 0.62770   7
   3   3   0 2.01434 1.02251   2
   3   3   0 3.74497 1.31319   7
  -3   3   0 0.46437 0.89984   2
  -3   3   0 1.90925 1.19958   1
   3   3   0 1.63872 1.14038   3
   4  -3   0 142.318 8.11708   3
  -4  -3   0 124.223 8.73212   4
  -4  -3   0 144.850 6.72492   1
   4  -3   0 149.356 5.21682   7
   4  -3   0 126.251 7.58473   4
  -4   3   0 140.194 6.77814   1
  -4   3   0 152.110 5.72411   2
   4   3   0 139.593 5.80015   2
   4   3   0 144.746 6.80451   3
   4   3   0 152.101 6.63312   7
   5  -3   0 3350.02 94.9195   7
   5  -3   0 3286.46 99.4129   3
  -5  -3   0 2974.82 106.862   4
   5  -3   0 3347.86 105.744   4
  -5  -3   0 3285.91 97.8739   1
   5   3   0 3244.99 97.0407   3
   5   3   0 3280.81 96.3919   7
  -5   3   0 3299.31 97.7676   2
  -5   3   0 3318.19 98.2114   1
   5   3   0 3300.43 98.0384   2
  -6  -3   0 46.0492 4.25751   1
   6  -3   0 48.0705 3.50763   7
  -6  -3   0 43.6214 6.07144   4
   6  -3   0 35.4308 5.08242   4
   6  -3   0 50.1466 6.04687   3
   6   3   0 46.1265 4.52007   3
  -6   3   0 43.3952 4.38178   1
   6   3   0 48.4469 4.17021   7
   6   3   0 46.7234 3.11284   2
   7  -3   0 547.622 24.0690   4
  -7  -3   0 544.655 20.2470   1
  -7  -3   0 520.746 18.7685   8
  -7  -3   0 552.703 24.6495   4
   7  -3   0 512.126 22.3571   3
  -7   3   0 496.104 20.1471   1
  -7   3   0 535.459 21.9881   6
   7   3   0 515.636 20.4508   3
   7   3   0 510.239 19.3027   7
   8  -3   0 215.036 13.4853   4
  -8  -3   0 191.861 11.1479   6
  -8  -3   0 206.538 10.9264   1
  -8  -3   0 189.976 10.0246   8
  -8  -3   0 196.234 12.1244   9
   8  -3   0 189.436 12.3683   3
  -8  -3   0 194.803 13.3662   4
   8   3   0 200.605 11.3976   3
  -8   3   0 196.851 12.5358   6
  -8   3   0 175.515 11.7078   9
   8   3   0 198.514 10.1734   7
  -8   3   0 205.492 11.1015   1
  -9  -3   0 51.0161 7.94920   4
   9  -3   0 52.2213 7.43804   3
  -9  -3   0 56.5170 7.32934   9
   9  -3   0 47.2692 7.05986   4
  -9  -3   0 54.8834 6.94182   6
  -9  -3   0 40.2316 5.45524   8
  -9  -3   0 35.4114 5.35150   1
   9   3   0 48.4807 6.46587   3
  -9   3   0 48.1354 5.56074   8
  -9   3   0 47.0076 7.23764   6
   9   3   0 42.2709 5.20303   7
  -9   3   0 36.9023 6.61844   9
  -9   3   0 37.0181 5.47698   1
  10  -3   0 127.406 10.9270   4
 -10  -3   0 112.255 10.3184   9
 -10  -3   0 108.149 8.90392   1
 -10  -3   0 112.215 9.01272   8
 -10  -3   0 129.757 11.0145   6
 -10  -3   0 135.645 12.0121   4
  10  -3   0 115.209 10.7164   3
 -10   3   0 123.434 9.11153   8
  10   3   0 132.058 10.2614   3
 -10   3   0 128.457 10.0237   1
 -10   3   0 133.126 11.2312   9
 -10   3   0 104.719 10.7019   6
 -11  -3   0 27.7146 7.20404   6
  11  -3   0 18.7494 6.15893   3
 -11  -3   0 21.3230 5.24030   8
  11  -3   0 23.7558 6.57154   4
  11   3   0 20.0265 5.77149   3
 -11   3   0 26.2915 7.53426   9
 -11   3   0 20.7782 5.58113   1
 -11   3   0 25.3288 7.00756   6
 -12  -3   0 168.694 12.4049   8
 -12  -3   0 155.591 13.2522   9
 -12  -3   0 180.089 15.4042   4
 -12  -3   0 177.230 13.2436   1
  12  -3   0 182.901 14.3169   4
  12  -3   0 178.556 14.0664   3
 -12  -3   0 177.588 14.3045   6
  12   3   0 171.641 13.4932   3
 -12   3   0 155.278 13.9628   6
 -12   3   0 163.740 12.9849   1
 -12   3   0 166.110 13.7633   9
 -13  -3   0 6.04678 5.21725   8
  13  -3   0 14.7108 5.83404   3
 -13  -3   0 17.9353 7.44212   6
 -13  -3   0 7.25995 6.53909   9
 -13  -3   0 8.67951 6.73531   4
  13  -3   0 4.27247 5.28718   4
 -13   3   0 7.97886 7.16582   6
 -13   3   0 20.9409 6.72749   1
 -13   3   0 15.4988 7.56253   9
  13   3   0 6.42374 5.86854   3
 -14  -3   0 0.23083 5.57466   8
 -14  -3   0 -0.0956 5.98590   9
 -14  -3   0 1.08187 6.06404   6
 -14   3   0 2.82474 6.54328   9
  14   3   0 10.6897 5.54398   9
 -14   3   0 12.8999 7.57400   6
 -15  -3   0 3.17787 6.65166   9
 -15  -3   0 12.0319 8.02424   6
 -15  -3   0 7.29926 7.07156   8
 -15   3   0 -3.3424 6.34189   6
 -15   3   0 17.8339 8.18081   9
 -16  -3   0 4.70089 7.18975   8
 -16  -3   0 -7.8398 6.60291   6
 -16   3   0 3.15576 8.16008   6
 -17  -3   0 234.811 18.6946   6
 -17  -3   0 206.124 18.2083   8
 -17   3   0 253.250 19.6085   6
 -18  -3   0 2.28826 9.06135   6
 -18   3   0 1.34806 9.07091   6
   0  -4   0 528.122 18.9788   4
   0  -4   0 531.627 16.0669   3
   0   4   0 509.801 16.4045   7
   0   4   0 507.404 17.4409   2
   0   4   0 547.807 16.0592   1
   1  -4   0 14.7221 1.27944   3
  -1  -4   0 13.9860 2.39475   4
  -1  -4   0 13.9366 1.11555   1
   1  -4   0 12.0649 1.94607   4
  -1  -4   0 14.3342 1.35811   3
  -1   4   0 12.9327 1.26196   1
  -1   4   0 14.1730 1.25407   7
  -1   4   0 13.3253 1.63884   2
   1   4   0 11.9016 1.49267   7
   1   4   0 13.4135 1.66156   2
  -2  -4   0 103.962 6.63692   4
  -2  -4   0 97.6110 5.11017   1
   2  -4   0 111.979 4.84186   3
   2  -4   0 113.586 3.98435   7
   2  -4   0 107.156 5.77977   4
   2   4   0 117.700 5.10519   2
  -2   4   0 107.593 4.95017   2
  -2   4   0 111.041 3.95580   7
   2   4   0 105.521 4.94931   7
   2   4   0 101.130 4.60884   3
  -2   4   0 117.465 4.86010   1
   3  -4   0 64.4180 4.32563   3
  -3  -4   0 74.4393 6.02130   4
   3  -4   0 62.8161 4.63521   4
   3  -4   0 66.4311 2.65178   7
  -3  -4   0 69.9520 4.05333   1
  -3   4   0 68.0695 2.66602   7
   3   4   0 65.0733 3.87547   3
  -3   4   0 65.2504 3.89888   1
   3   4   0 76.5661 4.21978   7
   3   4   0 75.1379 3.91053   2
  -3   4   0 63.6578 3.67508   2
  -4  -4   0 637.385 25.9845   4
   4  -4   0 623.280 18.9872   7
  -4  -4   0 640.793 21.4202   1
   4  -4   0 675.199 23.3887   3
   4  -4   0 657.808 23.9450   4
  -4   4   0 672.249 21.7631   1
   4   4   0 645.605 21.3342   7
  -4   4   0 609.476 20.8016   2
   4   4   0 636.190 20.9733   2
   4   4   0 613.189 21.1996   3
   5  -4   0 2148.98 67.3960   3
   5  -4   0 2223.26 71.6751   4
  -5  -4   0 2127.46 73.8857   4
   5  -4   0 2132.78 62.4840   7
  -5  -4   0 2174.21 65.8343   1
  -5   4   0 2147.04 65.5973   2
   5   4   0 2148.88 65.0945   7
   5   4   0 2184.47 65.7594   2
  -5   4   0 2146.51 66.1939   1
   5   4   0 2153.51 65.5159   3
  -6  -4   0 120.931 9.99172   4
   6  -4   0 133.277 9.03870   4
   6  -4   0 126.779 8.80502   3
  -6  -4   0 123.941 7.19302   1
   6   4   0 139.871 6.15668   2
   6   4   0 132.710 7.23180   7
   6   4   0 132.018 7.63151   3
  -6   4   0 125.670 7.47104   1
  -7  -4   0 624.691 28.1243   4
   7  -4   0 668.119 27.5683   4
  -7  -4   0 644.202 21.9955   8
   7  -4   0 659.278 25.7490   3
  -7  -4   0 601.141 23.1884   1
  -7   4   0 620.684 23.7935   1
   7   4   0 657.099 23.1134   7
   7   4   0 647.297 23.9360   3
  -7   4   0 627.117 25.0848   6
  -8  -4   0 10.9380 3.19327   1
  -8  -4   0 25.6312 5.54505   9
  -8  -4   0 11.5434 4.22040   6
  -8  -4   0 29.5085 4.43391   8
   8  -4   0 19.7045 4.99075   4
   8  -4   0 39.6662 6.00643   3
  -8  -4   0 17.1330 5.33109   4
   8   4   0 19.9791 3.77857   7
  -8   4   0 12.6647 4.69314   9
  -8   4   0 20.6519 4.08026   1
  -8   4   0 27.1433 5.65865   6
   8   4   0 19.6816 4.19626   3
   9  -4   0 35.7032 6.27576   3
  -9  -4   0 30.5257 7.08024   4
  -9  -4   0 43.1229 5.59300   8
   9  -4   0 54.7538 5.06832   5
   9  -4   0 50.2644 7.34237   4
  -9  -4   0 38.1051 6.62720   9
  -9  -4   0 47.6782 5.74965   1
  -9  -4   0 38.2765 6.25372   6
  -9   4   0 45.0396 7.33761   6
   9   4   0 40.4736 5.22160   7
  -9   4   0 31.0362 6.25675   9
  -9   4   0 37.4283 5.48984   1
   9   4   0 35.1077 5.57722   3
  10  -4   0 60.2692 8.29778   3
 -10  -4   0 58.6456 8.17940   9
 -10  -4   0 68.0234 7.03744   8
  10  -4   0 84.1705 9.49359   4
 -10  -4   0 67.3951 7.42209   1
 -10  -4   0 72.9776 8.65836   6
 -10  -4   0 72.7365 9.87263   4
  10   4   0 67.8091 6.96122   7
 -10   4   0 79.3348 8.24259   1
 -10   4   0 73.7012 9.17766   6
 -10   4   0 69.3795 8.59059   9
  10   4   0 60.6007 7.44206   3
  11  -4   0 2180.86 72.8593   3
  11  -4   0 2102.62 77.2668   4
 -11  -4   0 2142.33 70.5090   9
 -11  -4   0 2178.39 79.0686   4
 -11  -4   0 2192.73 70.0508   6
 -11  -4   0 2160.95 66.4062   8
 -11   4   0 2063.87 70.2617   6
  11   4   0 2075.59 71.7764   3
  11   4   0 2175.17 70.2141   9
 -11   4   0 2245.91 72.8576   1
 -11   4   0 2085.10 70.5520   9
 -12  -4   0 28.9989 7.71620   9
  12  -4   0 34.6048 7.83284   4
 -12  -4   0 34.0110 8.49313   4
  12  -4   0 30.0708 7.35463   3
 -12  -4   0 33.1830 6.67087   8
 -12  -4   0 23.6477 7.61410   6
  12   4   0 36.1481 7.10288   9
 -12   4   0 25.9272 7.93058   9
 -12   4   0 33.5638 7.33519   1
 -12   4   0 21.9468 7.37240   6
  12   4   0 27.6560 6.88221   3
 -13  -4   0 257.838 16.3051   8
 -13  -4   0 276.837 18.3157   6
 -13  -4   0 286.544 18.2174   9
  13   4   0 269.452 16.9824   9
 -13   4   0 258.072 17.7120   6
 -13   4   0 271.152 17.8048   1
 -13   4   0 248.663 17.6715   9
 -14  -4   0 27.7778 7.81686   8
 -14  -4   0 32.6681 8.96354   6
 -14  -4   0 43.0960 9.41443   9
 -14   4   0 37.6668 9.17891   9
 -14   4   0 27.0355 8.44936   6
  14   4   0 48.3485 8.68479   9
 -15  -4   0 40.1492 9.48194   8
 -15  -4   0 52.1364 10.4068   6
 -15   4   0 54.7082 10.6788   9
 -15   4   0 41.0252 10.4952   6
 -16  -4   0 23.9145 9.63387   6
 -16  -4   0 20.2811 8.94439   8
 -16   4   0 20.8612 9.41474   6
 -17  -4   0 319.979 21.7743   8
 -17  -4   0 261.603 20.1368   6
 -17   4   0 223.653 19.5270   6
 -18  -4   0 75.1657 13.6747   8
 -18  -4   0 84.6427 13.4661   6
 -18   4   0 75.4989 13.4042   6
   0  -5   0 -1.9004 1.00013   4
   0  -5   0 -0.3524 0.68986   3
   0   5   0 0.40882 0.70753   1
   0   5   0 1.04409 1.16689   2
   0   5   0 0.51697 0.91436   7
   1  -5   0 263.872 11.1861   4
  -1  -5   0 272.109 8.64944   1
   1  -5   0 257.762 8.86894   3
  -1  -5   0 259.805 9.04937   3
  -1  -5   0 260.208 11.8776   4
   1   5   0 269.793 10.2644   2
  -1   5   0 255.438 8.95700   1
   1   5   0 287.944 9.80149   7
  -1   5   0 268.321 9.02044   7
  -1   5   0 269.164 10.2127   2
   2  -5   0 393.351 16.5452   4
   2  -5   0 450.592 13.7345   7
  -2  -5   0 440.568 18.1338   4
  -2  -5   0 437.517 14.8684   1
   2  -5   0 453.509 14.4116   3
   2   5   0 439.782 14.4894   3
   2   5   0 442.099 15.0085   7
  -2   5   0 440.831 13.7345   7
  -2   5   0 435.108 14.5916   1
   2   5   0 451.202 15.4502   2
  -2   5   0 442.954 15.4409   2
   3  -5   0 11.4578 2.49504   4
   3  -5   0 21.5968 2.43344   3
  -3  -5   0 23.4655 2.56627   1
  -3  -5   0 9.32235 3.02940   4
   3  -5   0 9.71432 1.06209   7
   3   5   0 5.74818 1.52087   3
   3   5   0 9.22024 1.87322   7
  -3   5   0 10.1834 1.05503   7
   3   5   0 5.50944 1.60493   2
  -3   5   0 6.93777 1.57059   1
  -3   5   0 6.73672 1.57341   2
   4  -5   0 867.149 31.0399   4
  -4  -5   0 835.286 33.1295   4
   4  -5   0 851.651 25.3891   7
   4  -5   0 896.124 28.9679   3
  -4  -5   0 869.872 27.9462   1
   4   5   0 863.992 28.0058   7
  -4   5   0 860.730 28.0079   2
   4   5   0 853.448 27.9719   2
   4   5   0 833.531 27.6824   3
  -4   5   0 842.575 28.0967   1
  -4   5   0 898.097 25.4357   7
   5  -5   0 1287.02 46.5959   4
  -5  -5   0 1299.40 42.2802   1
   5  -5   0 1356.58 44.4392   3
   5  -5   0 1448.15 39.1964   7
  -5  -5   0 1325.03 49.4304   4
  -5   5   0 1328.21 42.2839   2
  -5   5   0 1355.41 42.8735   1
   5   5   0 1304.49 42.2685   3
  -5   5   0 1399.56 39.1595   7
   5   5   0 1363.25 42.3073   2
   5   5   0 1282.12 42.0740   7
   6  -5   0 1499.69 49.5837   3
  -6  -5   0 1535.80 55.6427   4
  -6  -5   0 1590.89 48.0141   1
   6  -5   0 1501.62 52.8214   4
   6   5   0 1549.46 47.1921   2
   6   5   0 1430.21 47.6179   3
  -6   5   0 1511.61 48.3769   1
   6   5   0 1425.04 47.2254   7
  -7  -5   0 393.109 16.1973   6
   7  -5   0 369.288 18.5214   4
  -7  -5   0 360.398 15.3603   1
  -7  -5   0 369.231 14.6927   8
   7  -5   0 361.291 17.0919   3
  -7  -5   0 356.955 17.6397   9
  -7  -5   0 358.565 19.7074   4
  -7   5   0 393.272 16.9957   9
  -7   5   0 373.336 15.9919   1
   7   5   0 409.778 18.2144   9
  -7   5   0 379.426 17.8681   6
   7   5   0 366.449 15.3048   7
   7   5   0 367.133 15.8811   3
  -8  -5   0 323.461 16.6061   9
   8  -5   0 318.446 17.6329   4
  -8  -5   0 343.784 14.3458   8
  -8  -5   0 335.952 14.7834   1
   8  -5   0 327.544 13.0024   5
  -8  -5   0 306.682 18.5866   4
   8  -5   0 310.528 16.2089   3
  -8  -5   0 339.957 15.5062   6
  -8   5   0 318.189 15.2041   1
   8   5   0 311.118 16.2498   9
   8   5   0 321.151 15.1124   3
   8   5   0 295.998 14.1664   7
  -8   5   0 295.734 15.5393   9
  -8   5   0 317.392 16.5101   6
  -9  -5   0 54.0215 7.66902   9
  -9  -5   0 62.2317 7.53557   6
  -9  -5   0 50.0979 5.84653   8
   9  -5   0 49.3988 7.16231   4
  -9  -5   0 49.8435 5.77543   1
   9  -5   0 45.3540 5.19405   5
  -9  -5   0 43.6815 8.01573   4
   9  -5   0 42.4279 6.72406   3
   9   5   0 52.7916 6.34659   3
  -9   5   0 46.7852 7.27495   9
   9   5   0 34.5971 6.28234   9
   9   5   0 58.2789 6.17985   7
  -9   5   0 48.9274 6.30791   1
  -9   5   0 56.0985 7.93463   6
 -10  -5   0 915.304 32.6847   8
  10  -5   0 999.072 39.4285   4
 -10  -5   0 928.925 35.7585   9
 -10  -5   0 916.469 34.6767   6
 -10  -5   0 960.018 40.8350   4
  10  -5   0 961.204 36.5611   3
 -10   5   0 914.036 36.0073   6
 -10   5   0 922.079 35.5014   1
  10   5   0 926.803 33.8236   7
  10   5   0 914.209 35.3847   3
 -10   5   0 883.478 35.2768   9
  10   5   0 901.893 35.1666   9
 -11  -5   0 7.31647 4.66738   8
 -11  -5   0 -1.0803 4.82467   9
 -11  -5   0 0.92303 5.14645   4
  11  -5   0 -0.2443 3.95202   4
  11  -5   0 4.26294 4.12995   3
 -11  -5   0 3.23170 4.94711   6
  11   5   0 0.67629 3.55190   3
 -11   5   0 -0.0190 4.82720   6
 -11   5   0 2.55952 3.72500   1
 -11   5   0 -1.1587 4.86962   9
  11   5   0 -1.2291 4.15543   9
  12  -5   0 1035.37 40.5006   3
 -12  -5   0 1020.67 39.7248   9
  12  -5   0 971.235 42.5416   4
 -12  -5   0 1019.65 39.7537   6
 -12  -5   0 1091.03 45.2804   4
 -12  -5   0 964.596 36.7597   8
  12   5   0 997.908 40.2757   3
 -12   5   0 1022.48 40.6610   1
  12   5   0 1028.33 39.1702   9
 -12   5   0 973.744 39.4854   9
 -12   5   0 994.587 39.9632   6
 -13  -5   0 -3.6186 4.68987   8
 -13  -5   0 -3.5547 5.46325   6
 -13  -5   0 -2.4238 5.67286   4
  13  -5   0 2.56374 5.17370   3
 -13  -5   0 -1.1164 5.88821   9
 -13   5   0 1.79184 6.59178   9
 -13   5   0 0.59328 6.41139   6
  13   5   0 -1.7344 4.46229   9
 -14  -5   0 23.6559 8.32125   6
 -14  -5   0 26.5310 7.81467   8
 -14  -5   0 23.9171 8.10333   9
 -14   5   0 28.2268 8.85717   6
 -14   5   0 19.1161 8.37259   9
  14   5   0 30.1919 7.67627   9
 -15  -5   0 45.3422 9.58930   8
 -15  -5   0 36.7141 9.71848   6
 -15   5   0 28.4473 9.89653   6
 -16  -5   0 223.138 17.8861   6
 -16  -5   0 249.983 19.1181   8
 -16   5   0 219.982 18.7923   6
 -17  -5   0 117.031 14.3533   6
 -17  -5   0 133.841 15.8972   8
 -17   5   0 99.1621 14.2217   6
 -18  -5   0 101.113 14.9463   8
 -18  -5   0 87.6413 13.0920   6
 -18   5   0 88.5763 14.3757   6
   0  -6   0 1504.84 43.4954   3
   0  -6   0 1504.67 49.5426   4
   0   6   0 1482.84 46.4066   2
   0   6   0 1444.96 43.5985   1
   0   6   0 1409.93 43.9852   7
   1  -6   0 39.4858 2.47877   3
  -1  -6   0 40.2458 4.37164   4
  -1  -6   0 46.3235 2.28784   1
  -1  -6   0 49.5377 2.79847   3
   1  -6   0 44.2318 4.20344   4
  -1   6   0 34.8317 2.38680   1
  -1   6   0 42.6763 3.42089   2
  -1   6   0 41.0667 2.64893   7
   1   6   0 40.9597 3.45788   2
   1   6   0 40.1346 2.98421   7
  -2  -6   0 1597.70 50.5898   1
  -2  -6   0 1757.69 57.5287   4
   2  -6   0 1680.98 55.8424   4
   2  -6   0 1731.18 50.0131   3
  -2   6   0 1657.22 50.6651   1
  -2   6   0 1717.79 49.5822   7
  -2   6   0 1689.00 52.7366   2
   2   6   0 1673.11 52.6607   2
  -3  -6   0 61.6022 4.48264   1
   3  -6   0 65.1466 3.02938   7
  -3  -6   0 55.2245 5.98159   4
   3  -6   0 56.7475 5.03865   4
   3  -6   0 57.2519 3.87137   3
  -3   6   0 64.1029 4.30127   2
   3   6   0 55.6468 4.08938   2
   3   6   0 61.3620 4.24735   7
  -3   6   0 55.1000 3.81579   1
   3   6   0 61.4223 3.86232   3
  -3   6   0 57.2703 2.91135   7
  -4  -6   0 3560.82 114.642   4
   4  -6   0 3265.30 111.626   4
   4  -6   0 3872.69 100.364   7
  -4  -6   0 3457.99 103.613   1
   4  -6   0 3609.36 103.177   3
  -4   6   0 3445.35 105.727   2
  -4   6   0 3630.97 100.288   7
   4   6   0 3369.90 102.925   7
   4   6   0 3202.01 102.253   3
  -4   6   0 3415.56 103.813   1
   4   6   0 3494.20 105.709   2
   5  -6   0 26.1604 4.12499   4
  -5  -6   0 17.0199 2.70270   1
  -5  -6   0 26.6314 5.27721   4
   5  -6   0 31.3065 4.00212   3
  -5   6   0 20.3590 3.02002   1
  -5   6   0 23.4321 2.82409   2
   5   6   0 19.6296 2.65841   2
   5   6   0 25.4724 3.38393   7
   5   6   0 30.5480 3.60736   3
   6  -6   0 1129.38 41.6133   4
  -6  -6   0 1111.03 34.4490   8
  -6  -6   0 1087.31 43.8545   4
  -6  -6   0 1141.78 36.9103   1
   6  -6   0 1147.57 39.0897   3
  -6   6   0 1158.77 39.1997   6
  -6   6   0 1166.71 37.7950   1
   6   6   0 1166.87 36.6600   2
   6   6   0 1049.14 36.8146   7
   6   6   0 1134.62 37.3091   3
   7  -6   0 5.88791 3.07078   3
  -7  -6   0 6.15389 3.29299   6
  -7  -6   0 6.34376 2.72072   8
  -7  -6   0 0.75312 3.22486   4
  -7  -6   0 -0.2776 1.75763   1
   7  -6   0 0.80706 2.73788   4
   7  -6   0 0.80649 2.42928   5
  -7  -6   0 2.08639 3.67562   9
  -7   6   0 1.72267 3.33419   6
  -7   6   0 2.19047 3.32490   9
   7   6   0 -0.4271 2.57793   9
  -7   6   0 4.72716 2.55016   1
   7   6   0 3.87371 2.39558   7
   7   6   0 2.03321 2.16872   3
   8  -6   0 154.513 10.5922   3
   8  -6   0 166.990 8.72984   5
  -8  -6   0 149.160 8.88838   8
  -8  -6   0 140.927 9.94460   6
   8  -6   0 139.215 11.2842   4
  -8  -6   0 143.108 12.3029   4
  -8  -6   0 135.296 10.6775   9
   8   6   0 143.894 10.5827   9
   8   6   0 150.418 9.17111   7
  -8   6   0 130.362 9.03022   1
  -8   6   0 137.575 10.4200   9
  -8   6   0 160.107 11.6463   6
   8   6   0 155.107 9.70230   3
   9  -6   0 25.2528 5.48438   3
  -9  -6   0 15.4623 4.02902   8
   9  -6   0 19.0525 4.00079   5
  -9  -6   0 12.4721 5.20591   9
   9  -6   0 26.2993 6.19413   4
  -9  -6   0 19.4767 6.01315   4
  -9  -6   0 28.4664 5.79115   6
   9   6   0 18.7273 4.34594   7
  -9   6   0 16.4065 5.50385   9
  -9   6   0 27.6556 6.70362   6
   9   6   0 23.7906 5.61644   9
   9   6   0 31.0814 5.40699   3
  -9   6   0 22.8574 4.94511   1
 -10  -6   0 120.063 12.5167   4
 -10  -6   0 97.6158 8.60750   8
  10  -6   0 77.6764 8.91745   3
  10  -6   0 117.493 8.05543   5
 -10  -6   0 83.6418 9.17497   6
 -10  -6   0 96.8530 9.97921   9
  10  -6   0 103.899 10.5063   4
  10   6   0 104.903 9.27764   3
  10   6   0 103.182 9.97914   9
 -10   6   0 90.6605 10.1673   6
 -10   6   0 94.1697 9.04571   1
 -10   6   0 115.122 11.0312   9
  10   6   0 103.404 8.82689   7
 -11  -6   0 18.8065 5.34086   8
 -11  -6   0 22.4638 6.82748   6
 -11  -6   0 24.0816 6.95831   9
  11  -6   0 8.82665 5.11167   4
 -11  -6   0 35.7761 8.67466   4
  11  -6   0 16.5138 5.72584   3
 -11   6   0 15.9703 5.19629   1
  11   6   0 8.28119 4.37367   3
  11   6   0 21.2550 6.21355   9
 -11   6   0 19.8936 6.60385   9
 -11   6   0 29.4235 7.61982   6
  11   6   0 15.3843 5.09021   7
  12  -6   0 63.0289 9.70536   4
 -12  -6   0 56.8854 8.62476   8
 -12  -6   0 80.1041 11.6737   4
  12  -6   0 75.0428 9.51902   3
 -12  -6   0 67.3755 10.2026   6
 -12  -6   0 91.3698 10.8483   9
  12   6   0 66.2783 9.11052   3
 -12   6   0 50.5084 9.37978   6
  12   6   0 70.2921 9.14758   9
 -12   6   0 60.0244 9.82321   9
 -12   6   0 67.5083 9.09131   1
 -13  -6   0 -3.9082 5.33435   4
 -13  -6   0 0.58831 6.06336   9
 -13  -6   0 -0.2309 5.05369   8
 -13  -6   0 5.19877 7.04015   6
  13   6   0 6.80427 5.12877   9
 -13   6   0 4.93978 7.12836   9
 -13   6   0 7.44770 6.62883   6
 -14  -6   0 5.04608 5.86691   8
 -14  -6   0 -2.1960 5.87998   9
 -14  -6   0 5.30364 6.99009   6
 -14   6   0 4.63028 6.61367   6
 -14   6   0 4.35800 7.33079   9
  14   6   0 -2.8389 4.57704   9
 -15  -6   0 1.96571 6.78609   8
 -15  -6   0 6.61372 8.08300   6
 -15   6   0 15.6259 8.47137   6
 -16  -6   0 109.467 13.8199   6
 -16  -6   0 113.039 13.8106   8
 -16   6   0 99.1187 14.1361   6
 -17  -6   0 7.49320 9.22348   8
 -17  -6   0 7.90278 9.05747   6
 -17   6   0 -0.8640 8.02389   6
 -18   6   0 306.963 22.2860   6
   0  -7   0 2.11789 1.09897   3
   0  -7   0 2.50308 2.10921   4
   0   7   0 1.30715 0.84903   1
   0   7   0 0.13412 1.02910   7
   0   7   0 2.30883 1.51586   2
   1  -7   0 1103.60 32.6663   3
  -1  -7   0 1106.73 39.0907   4
  -1  -7   0 1127.30 32.9617   3
   1  -7   0 1084.87 38.1201   4
   1   7   0 1045.98 35.3371   2
  -1   7   0 1088.70 35.5548   2
   1   7   0 1063.80 33.7631   7
  -1   7   0 1113.65 33.2049   7
  -1   7   0 1029.27 32.9320   1
  -2  -7   0 270.863 9.93584   3
  -2  -7   0 272.573 13.7445   4
   2  -7   0 267.921 12.4679   4
   2  -7   0 254.587 9.50393   3
  -2  -7   0 278.562 9.67684   1
  -2   7   0 261.434 9.75808   1
  -2   7   0 264.705 9.44680   7
  -2   7   0 253.878 11.0422   2
   2   7   0 279.218 11.2157   2
   2   7   0 256.517 10.5194   7
  -3  -7   0 104.311 8.22637   4
   3  -7   0 112.081 7.29979   4
  -3  -7   0 110.818 6.09930   1
   3  -7   0 103.744 5.36679   3
  -3   7   0 101.519 5.47466   1
   3   7   0 102.460 5.92975   7
  -3   7   0 121.623 4.74901   7
   3   7   0 102.760 6.11555   2
  -3   7   0 105.450 6.13690   2
   3   7   0 97.2144 5.40082   3
  -4  -7   0 114.990 9.16492   4
   4  -7   0 121.803 8.01458   4
  -4  -7   0 130.260 6.52644   1
   4  -7   0 122.493 6.39569   3
   4   7   0 117.204 6.52486   2
   4   7   0 117.718 6.85167   7
  -4   7   0 120.722 6.50211   1
   4   7   0 110.427 6.22889   3
  -4   7   0 116.657 6.63514   2
  -4   7   0 121.384 4.78689   7
  -5  -7   0 541.781 25.7623   4
   5  -7   0 612.764 24.2427   4
  -5  -7   0 600.393 20.3999   1
   5  -7   0 565.387 21.0488   3
  -5   7   0 571.416 20.8877   1
   5   7   0 539.583 20.8890   7
   5   7   0 595.836 20.7820   2
  -5   7   0 575.182 20.9178   2
   5   7   0 604.034 20.8628   3
  -6  -7   0 1586.77 52.6809   9
   6  -7   0 1583.02 46.5078   5
   6  -7   0 1665.63 56.2535   4
  -6  -7   0 1577.34 59.0174   4
   6  -7   0 1547.00 51.3478   3
  -6  -7   0 1603.58 46.9839   8
  -6   7   0 1569.84 50.8923   1
  -6   7   0 1572.27 50.5651   9
   6   7   0 1521.42 50.1761   3
   6   7   0 1625.98 50.4701   2
   6   7   0 1601.30 52.6316   9
   6   7   0 1546.23 50.4030   7
  -6   7   0 1593.72 52.2923   6
  -7  -7   0 12.9415 3.95380   6
  -7  -7   0 14.9713 5.24361   4
  -7  -7   0 14.5784 5.31677   9
  -7  -7   0 10.3526 3.15153   8
   7  -7   0 15.0879 3.42649   5
   7  -7   0 13.5303 4.17880   3
   7  -7   0 13.5496 4.28083   4
  -7   7   0 17.7537 4.92629   9
   7   7   0 23.4900 4.09126   3
   7   7   0 16.0489 3.69435   7
  -7   7   0 21.0403 3.92493   1
   7   7   0 15.6424 4.64776   9
  -7   7   0 17.5498 4.99503   6
   8  -7   0 141.312 10.2097   3
  -8  -7   0 130.317 9.68263   6
  -8  -7   0 145.050 9.26483   8
  -8  -7   0 143.256 11.2413   9
   8  -7   0 161.521 11.9361   4
  -8  -7   0 118.987 12.1044   4
   8  -7   0 154.223 8.72459   5
  -8   7   0 137.183 9.38655   1
   8   7   0 138.611 9.07740   7
  -8   7   0 145.529 10.7813   9
   8   7   0 150.561 11.1944   9
  -8   7   0 132.524 11.4458   6
   8   7   0 120.005 8.75576   3
   9  -7   0 125.274 8.20720   5
  -9  -7   0 130.389 12.6491   4
   9  -7   0 123.501 9.91677   3
   9  -7   0 114.398 11.0966   4
  -9  -7   0 118.904 8.71335   8
  -9  -7   0 117.426 10.6949   9
  -9  -7   0 125.895 9.66409   6
  -9   7   0 116.552 10.8191   6
  -9   7   0 121.304 10.5179   9
   9   7   0 129.177 9.08231   7
  -9   7   0 112.525 9.17513   1
   9   7   0 122.288 10.7729   9
   9   7   0 102.972 8.77281   3
  10  -7   0 921.620 30.2937   5
  10  -7   0 860.641 37.6900   4
 -10  -7   0 866.148 39.4137   4
 -10  -7   0 865.898 33.4132   6
 -10  -7   0 877.491 31.9178   8
 -10  -7   0 894.599 35.2178   9
  10  -7   0 874.665 34.4845   3
  10   7   0 869.284 34.6100   9
  10   7   0 877.211 33.1966   7
 -10   7   0 879.016 35.5888   6
  10   7   0 842.120 33.8755   3
 -10   7   0 923.144 34.7467   1
 -10   7   0 895.090 35.0334   9
 -11  -7   0 21.2214 5.65495   8
  11  -7   0 -0.6141 4.69839   4
 -11  -7   0 5.72007 5.40141   6
  11  -7   0 7.02594 4.77468   3
 -11  -7   0 5.50118 5.19961   9
 -11  -7   0 6.90472 5.94658   4
  11  -7   0 9.72609 4.25901   5
 -11   7   0 -2.0369 5.14067   9
 -11   7   0 7.73916 4.50250   1
  11   7   0 3.47615 4.47893   9
 -11   7   0 0.61989 4.91027   6
  11   7   0 3.80782 3.76350   7
  11   7   0 7.42943 4.38698   3
 -12  -7   0 626.532 27.2164   8
 -12  -7   0 639.734 29.1898   9
 -12  -7   0 702.866 29.9028   6
 -12  -7   0 680.326 33.8698   4
 -12   7   0 678.429 30.2756   1
 -12   7   0 591.411 29.3742   6
  12   7   0 644.548 29.5316   3
 -12   7   0 680.405 30.3232   9
  12   7   0 617.254 28.3764   9
 -13  -7   0 12.5207 7.29475   9
 -13  -7   0 15.7144 6.40154   8
 -13  -7   0 22.3954 8.28009   6
  13   7   0 0.91140 5.10818   9
 -13   7   0 15.4415 7.17322   6
 -13   7   0 2.91125 7.00700   9
 -14  -7   0 33.9051 9.68228   6
 -14  -7   0 39.7226 8.87150   8
 -14  -7   0 27.6791 8.89208   9
  14   7   0 48.9064 8.90778   9
 -14   7   0 33.7759 9.68534   6
 -14   7   0 30.0840 9.40233   9
 -15  -7   0 31.9913 9.34256   8
 -15  -7   0 22.1903 8.84284   6
 -15   7   0 14.1066 8.20000   6
 -16  -7   0 275.035 20.3548   8
 -16  -7   0 282.147 19.6584   6
 -16   7   0 289.194 21.2178   6
 -17  -7   0 26.3594 10.7890   8
 -17   7   0 34.5314 11.1722   6
 -18  -7   0 75.2350 13.6503   8
   0  -8   0 1724.56 52.2096   3
   0  -8   0 1736.52 59.9093   4
   0   8   0 1859.90 52.4610   1
   0   8   0 1722.55 55.9592   2
   0   8   0 1771.08 53.2414   7
   1  -8   0 32.1618 2.45428   3
   1  -8   0 30.5295 4.25346   4
  -1  -8   0 28.2687 2.52370   3
  -1  -8   0 30.9848 4.65095   4
  -1   8   0 31.8747 2.43163   1
   1   8   0 36.0580 3.25419   7
  -1   8   0 30.1872 3.45297   2
   1   8   0 26.6183 3.30601   2
  -1   8   0 29.5067 2.72557   7
  -2  -8   0 443.283 19.6834   4
  -2  -8   0 421.644 14.6926   3
  -2  -8   0 407.171 14.1481   1
   2  -8   0 436.607 18.3298   4
   2  -8   0 420.132 14.2877   3
  -2   8   0 427.133 14.5450   1
   2   8   0 406.049 15.5036   7
  -2   8   0 430.437 14.4139   7
  -2   8   0 401.680 16.2336   2
   2   8   0 448.266 16.5029   2
  -3  -8   0 296.818 11.9278   1
  -3  -8   0 299.653 15.8192   4
   3  -8   0 288.490 11.1199   3
   3  -8   0 289.128 14.2872   4
   3   8   0 295.717 12.6418   2
  -3   8   0 324.545 13.0111   2
  -3   8   0 322.827 10.6384   7
   3   8   0 286.951 12.2475   7
   3   8   0 277.875 11.3456   3
  -3   8   0 305.376 11.5406   1
   4  -8   0 109.087 5.84415   3
  -4  -8   0 99.5818 8.94430   4
   4  -8   0 103.217 7.69457   4
   4   8   0 98.1154 5.79702   3
   4   8   0 97.7987 6.32926   2
  -4   8   0 101.057 6.00041   1
   4   8   0 99.5736 6.39835   7
  -4   8   0 94.5457 6.38258   2
   5  -8   0 738.839 23.6130   5
  -5  -8   0 706.472 23.1708   8
  -5  -8   0 746.198 31.5935   4
   5  -8   0 730.358 24.9747   3
  -5  -8   0 708.463 27.3929   9
   5  -8   0 672.564 28.3816   4
  -5   8   0 733.824 27.8897   6
  -5   8   0 703.224 25.1060   1
   5   8   0 731.101 27.6629   9
   5   8   0 710.159 25.5454   7
   5   8   0 735.869 25.4952   2
   5   8   0 688.900 24.7709   3
  -5   8   0 724.210 26.1408   9
  -5   8   0 757.197 25.9711   2
   6  -8   0 360.257 18.6282   4
   6  -8   0 422.782 15.5822   5
  -6  -8   0 390.304 15.1467   8
  -6  -8   0 378.769 21.0043   4
  -6  -8   0 381.430 18.5719   9
   6  -8   0 385.120 16.4924   3
   6   8   0 385.930 16.1074   3
  -6   8   0 398.591 16.4010   1
   6   8   0 404.574 18.8740   9
  -6   8   0 432.461 17.8563   9
   6   8   0 403.473 16.7096   7
   6   8   0 420.072 15.9463   2
  -6   8   0 366.133 18.6302   6
  -7  -8   0 258.478 15.2412   9
  -7  -8   0 253.792 16.9383   4
  -7  -8   0 241.494 12.4710   6
   7  -8   0 261.779 13.4816   3
   7  -8   0 255.285 11.6817   5
   7  -8   0 238.764 14.7277   4
  -7  -8   0 266.455 12.0624   8
  -7   8   0 260.431 12.6651   1
  -7   8   0 234.384 13.3527   9
   7   8   0 239.018 12.2738   3
   7   8   0 239.380 12.3669   7
   7   8   0 259.422 14.9402   9
  -7   8   0 228.509 14.6061   6
   8  -8   0 283.443 17.0070   4
   8  -8   0 290.078 13.2619   5
   8  -8   0 287.866 15.5199   3
  -8  -8   0 303.638 19.0570   4
  -8  -8   0 290.079 14.6612   6
  -8  -8   0 288.207 16.8253   9
  -8  -8   0 297.697 13.7612   8
  -8   8   0 284.347 14.4281   1
  -8   8   0 296.423 15.6055   9
   8   8   0 271.994 14.3169   3
  -8   8   0 307.128 17.1347   6
   8   8   0 300.052 16.6686   9
   8   8   0 314.168 14.8209   7
   9  -8   0 68.5225 9.06733   4
  -9  -8   0 77.8245 9.54653   9
  -9  -8   0 91.7924 10.8746   4
   9  -8   0 89.4059 8.59656   3
   9  -8   0 84.5219 7.07119   5
  -9  -8   0 72.8250 8.16173   6
  -9  -8   0 71.2495 7.23168   8
   9   8   0 60.2106 6.94179   7
  -9   8   0 83.4796 9.93954   6
   9   8   0 82.9929 9.33405   9
  -9   8   0 88.8303 9.47434   9
   9   8   0 74.5118 7.49950   3
  -9   8   0 85.0511 7.98909   1
  10  -8   0 -2.0063 3.95269   4
 -10  -8   0 2.86040 4.91829   4
 -10  -8   0 -3.0350 3.02932   8
 -10  -8   0 2.24933 4.47537   9
 -10  -8   0 -1.1431 4.56397   6
  10  -8   0 0.48152 3.62611   5
 -10   8   0 2.53171 4.84238   9
 -10   8   0 7.50947 4.44740   1
  10   8   0 3.25764 3.43489   7
  10   8   0 2.00757 3.16499   3
  10   8   0 -1.1783 3.74126   9
 -10   8   0 -1.4579 4.29086   6
 -11  -8   0 1332.24 54.0796   4
  11  -8   0 1242.04 50.9601   4
  11  -8   0 1278.94 41.6732   5
 -11  -8   0 1304.25 46.2372   6
 -11  -8   0 1310.18 47.7088   9
 -11  -8   0 1290.81 43.8684   8
 -11   8   0 1208.70 47.3787   6
 -11   8   0 1246.77 47.4085   1
 -11   8   0 1269.16 47.4662   9
  11   8   0 1324.30 47.0484   9
  11   8   0 1297.01 46.2790   7
  11   8   0 1232.79 46.9143   3
 -12  -8   0 -3.8392 4.95709   4
 -12  -8   0 5.66248 6.75508   6
 -12  -8   0 7.17697 5.52745   9
 -12  -8   0 -0.1031 4.87885   8
 -12   8   0 2.51634 6.40505   6
 -12   8   0 2.57828 4.67947   1
  12   8   0 4.25290 4.71567   3
 -12   8   0 6.38108 6.69490   9
  12   8   0 -2.4476 4.05697   9
 -13  -8   0 205.658 15.6917   8
 -13  -8   0 233.056 16.6246   9
 -13  -8   0 230.962 17.7809   6
 -13   8   0 236.127 17.8095   6
  13   8   0 215.449 15.7253   9
 -13   8   0 233.568 17.7023   9
 -14  -8   0 62.6002 10.5568   9
 -14  -8   0 48.2996 10.6019   6
 -14  -8   0 57.5686 10.4391   8
  14   8   0 57.8156 9.35548   9
 -14   8   0 28.7678 9.17627   6
 -14   8   0 55.0926 10.6235   9
 -15  -8   0 83.0576 12.3565   8
 -15  -8   0 112.846 13.3781   6
 -15   8   0 88.2198 13.2337   6
 -16  -8   0 144.300 15.4020   8
 -16   8   0 109.369 14.8043   6
 -17  -8   0 157.536 17.0539   8
 -17   8   0 145.622 16.6916   6
   0  -9   0 1.13197 1.21973   3
   0  -9   0 0.29537 1.92404   4
   0   9   0 -1.3684 1.19182   7
   0   9   0 -0.4537 1.01442   1
   0   9   0 -0.0938 1.64837   2
   1  -9   0 4118.09 124.011   3
   1  -9   0 4261.08 137.718   4
  -1  -9   0 4236.00 138.585   4
  -1  -9   0 4489.41 124.511   3
  -1   9   0 4451.80 125.142   7
  -1   9   0 4242.67 130.862   2
   1   9   0 4298.40 125.712   7
   1   9   0 4356.71 130.897   2
  -1   9   0 4145.88 125.475   1
  -2  -9   0 146.924 6.62330   3
   2  -9   0 130.280 8.92507   4
  -2  -9   0 118.544 9.37842   4
   2  -9   0 136.729 6.00059   3
   2   9   0 120.852 6.95670   7
  -2   9   0 139.702 7.88805   2
   2   9   0 127.026 7.53661   2
  -2   9   0 137.794 6.32557   7
  -2   9   0 130.563 6.11751   1
   3  -9   0 201.755 11.7146   4
  -3  -9   0 200.645 12.7828   4
   3  -9   0 225.104 8.67156   3
   3   9   0 200.933 9.98772   2
   3   9   0 191.734 8.73267   3
  -3   9   0 197.462 10.1460   2
   3   9   0 202.311 9.78483   7
  -3   9   0 193.578 8.67050   1
  -3   9   0 211.726 8.17807   7
  -4  -9   0 225.560 12.8951   9
   4  -9   0 241.107 10.6402   5
   4  -9   0 247.056 13.5133   4
  -4  -9   0 264.942 15.3306   4
   4  -9   0 253.026 10.4649   3
   4   9   0 255.683 11.6180   2
   4   9   0 243.477 13.1464   9
  -4   9   0 255.746 13.2252   6
  -4   9   0 248.632 10.6892   1
   4   9   0 242.208 10.6249   3
   4   9   0 239.998 11.4487   7
  -4   9   0 240.957 11.7033   2
  -4   9   0 280.679 12.5638   9
  -5  -9   0 1389.43 53.3681   4
  -5  -9   0 1355.29 47.1074   9
   5  -9   0 1409.25 42.1321   5
  -5  -9   0 1445.41 41.8105   8
   5  -9   0 1438.03 44.4506   3
   5  -9   0 1316.32 50.3301   4
  -5   9   0 1467.67 47.7094   6
  -5   9   0 1365.44 45.1424   1
  -5   9   0 1393.77 45.8586   9
   5   9   0 1435.42 44.9202   3
   5   9   0 1359.20 45.5776   7
  -5   9   0 1406.83 46.8596   2
   5   9   0 1445.01 46.3655   2
   5   9   0 1460.24 47.9174   9
  -6  -9   0 112.358 7.05842   8
  -6  -9   0 91.4245 10.1634   4
   6  -9   0 111.755 7.34089   3
   6  -9   0 92.4297 8.61613   4
  -6  -9   0 113.567 10.0473   9
   6  -9   0 103.427 7.29827   5
  -6  -9   0 107.535 7.67341   6
  -6   9   0 99.7056 7.01614   1
  -6   9   0 103.205 8.76083   9
   6   9   0 111.314 7.26267   3
   6   9   0 98.6870 6.95326   2
   6   9   0 103.428 9.53957   9
   6   9   0 100.806 7.47682   7
  -6   9   0 106.279 10.0789   6
   7  -9   0 939.118 35.8486   4
  -7  -9   0 817.557 28.3593   8
  -7  -9   0 875.394 38.0186   4
   7  -9   0 818.682 28.0570   5
   7  -9   0 918.859 31.1777   3
  -7  -9   0 853.598 33.6165   9
  -7  -9   0 835.704 29.6956   6
   7   9   0 846.925 30.5910   3
  -7   9   0 808.726 33.1243   6
   7   9   0 836.860 33.4541   9
  -7   9   0 796.443 31.0922   9
  -7   9   0 843.834 30.6457   1
   7   9   0 836.866 30.7413   7
  -8  -9   0 6.84409 3.71805   8
  -8  -9   0 0.78109 3.60944   6
   8  -9   0 -0.4551 3.00372   5
   8  -9   0 -2.5294 3.05191   4
  -8  -9   0 2.51094 4.20449   9
  -8  -9   0 6.11744 4.80224   4
   8   9   0 -2.2474 2.59096   3
  -8   9   0 3.25709 2.97309   1
  -8   9   0 3.31616 4.76999   6
   8   9   0 1.69108 3.17155   7
   8   9   0 2.56037 4.14473   9
  -8   9   0 0.77657 3.86005   9
  -9  -9   0 23.9036 5.93262   6
   9  -9   0 25.1544 5.01734   5
   9  -9   0 18.7684 6.02759   4
  -9  -9   0 26.1026 7.05827   9
  -9  -9   0 21.6515 7.26416   4
  -9  -9   0 31.4334 5.51346   8
   9   9   0 21.3499 5.04073   7
   9   9   0 31.6860 6.85902   9
  -9   9   0 23.4105 6.86196   6
  -9   9   0 27.9331 5.39321   1
   9   9   0 30.3584 5.39965   3
  -9   9   0 23.5381 6.70371   9
  10  -9   0 21.7043 6.28400   4
 -10  -9   0 38.0384 8.85074   4
 -10  -9   0 24.6290 6.77221   6
  10  -9   0 32.3487 5.77835   5
 -10  -9   0 29.1414 6.19415   8
 -10  -9   0 22.6930 7.24094   9
  10   9   0 27.5918 5.94410   7
 -10   9   0 25.1273 7.50182   9
  10   9   0 29.3845 5.94425   3
  10   9   0 38.9110 7.39848   9
 -10   9   0 34.0832 6.44325   1
 -10   9   0 34.2055 7.97368   6
  11  -9   0 28.8474 5.93243   5
 -11  -9   0 33.5278 7.03958   8
 -11  -9   0 18.0124 7.63847   4
  11  -9   0 19.2852 6.66907   4
 -11  -9   0 33.9284 7.90119   6
 -11  -9   0 23.8373 6.99105   9
 -11   9   0 24.1371 6.51561   1
 -11   9   0 26.1195 8.15601   9
  11   9   0 39.3245 7.76951   9
  11   9   0 11.9522 5.14871   7
  11   9   0 32.2489 6.75447   3
 -11   9   0 21.2956 7.50866   6
 -12  -9   0 4.64415 6.69230   4
  12  -9   0 10.3449 5.61322   5
 -12  -9   0 -3.3024 4.32831   9
 -12  -9   0 5.65438 5.48705   8
 -12  -9   0 7.55079 6.87735   6
 -12   9   0 -1.8867 6.18417   6
  12   9   0 14.1816 5.91834   7
 -12   9   0 4.04836 6.70063   9
  12   9   0 9.85521 5.66812   9
 -13  -9   0 15.1879 7.41154   9
 -13  -9   0 16.2755 7.19887   8
 -13  -9   0 23.1006 9.03205   6
 -13   9   0 4.73789 6.98929   6
 -13   9   0 15.8010 7.86938   9
  13   9   0 14.5103 6.01426   9
 -14  -9   0 17.1740 8.28353   6
 -14  -9   0 15.4344 7.05359   9
 -14  -9   0 11.6198 7.14758   8
  14   9   0 17.6664 7.17832   9
 -14   9   0 19.1699 8.48748   9
 -14   9   0 7.90705 7.74851   6
 -15  -9   0 60.4244 11.2930   8
 -15   9   0 40.9426 10.5086   6
 -16  -9   0 9.19785 8.56454   8
 -16   9   0 1.24531 7.86896   6
 -17  -9   0 169.062 17.4880   8
 -17   9   0 137.617 16.3164   6
   0 -10   0 1386.40 51.5596   4
   0 -10   0 1491.59 43.7058   3
   0  10   0 1417.45 43.5142   1
   0  10   0 1474.76 45.0555   7
   0  10   0 1431.95 47.6951   2
   1 -10   0 5.56085 2.92132   4
  -1 -10   0 1.35292 2.73441   4
   1 -10   0 -0.3748 1.15110   3
  -1 -10   0 -1.0875 1.21948   3
  -1  10   0 4.08402 2.18925   2
   1  10   0 4.75919 2.33404   2
  -1  10   0 -1.0425 1.04998   1
  -1  10   0 2.25036 1.47856   7
   1  10   0 6.04275 2.12676   7
  -2 -10   0 11.8894 2.20114   3
   2 -10   0 13.7581 3.64588   4
  -2 -10   0 26.3332 5.37164   4
   2 -10   0 8.59192 1.82796   3
  -2  10   0 6.77196 2.56930   2
   2  10   0 13.1075 3.50781   9
  -2  10   0 13.3202 2.23030   7
  -2  10   0 23.0861 4.31071   9
   2  10   0 12.2307 2.74940   7
   2  10   0 14.2753 3.32379   2
  -2  10   0 9.59855 1.95783   1
   3 -10   0 270.096 11.6418   5
   3 -10   0 282.060 14.9198   4
   3 -10   0 282.133 10.9185   3
  -3 -10   0 289.929 16.4485   4
   3  10   0 268.707 12.3666   7
   3  10   0 281.420 11.4762   3
  -3  10   0 293.308 13.3735   2
  -3  10   0 284.581 13.9324   6
  -3  10   0 279.287 13.4273   9
  -3  10   0 278.227 11.2275   1
   3  10   0 287.649 13.0065   2
   3  10   0 272.407 14.0266   9
   4 -10   0 410.219 19.7221   4
  -4 -10   0 374.174 20.9282   4
  -4 -10   0 443.328 19.1562   9
   4 -10   0 424.360 15.4276   3
  -4 -10   0 409.858 14.9109   8
   4 -10   0 421.105 15.9346   5
  -4  10   0 458.544 16.2796   1
   4  10   0 418.471 19.0518   9
   4  10   0 412.141 17.0699   7
  -4  10   0 416.318 17.7076   2
   4  10   0 431.314 17.4162   2
  -4  10   0 387.741 18.4281   6
   4  10   0 423.014 16.0681   3
  -4  10   0 445.723 18.0829   9
   5 -10   0 775.002 31.3081   4
   5 -10   0 755.080 25.3550   5
   5 -10   0 757.414 25.7443   3
  -5 -10   0 757.707 33.5820   4
  -5 -10   0 709.496 29.1219   9
  -5 -10   0 768.747 26.2194   6
  -5 -10   0 741.014 24.4460   8
  -5  10   0 775.478 28.2795   2
   5  10   0 753.341 27.4168   7
   5  10   0 761.625 27.5051   2
  -5  10   0 779.974 29.9455   6
  -5  10   0 712.995 26.2420   1
  -5  10   0 798.413 28.3007   9
   5  10   0 764.376 26.4498   3
   5  10   0 742.460 26.3321   6
   5  10   0 716.437 29.2705   9
   6 -10   0 422.598 20.8013   4
  -6 -10   0 420.812 16.1547   8
  -6 -10   0 419.613 23.0415   4
  -6 -10   0 380.482 16.9060   6
  -6 -10   0 451.554 20.7240   9
   6 -10   0 415.759 16.6189   5
  -6  10   0 388.417 18.5120   9
   6  10   0 418.092 17.4097   2
  -6  10   0 350.793 19.7321   6
   6  10   0 446.272 17.5535   3
  -6  10   0 417.481 17.1584   1
   6  10   0 439.031 18.2448   7
   6  10   0 420.943 20.3378   9
  -7 -10   0 672.756 32.0608   4
  -7 -10   0 627.268 24.3564   6
   7 -10   0 637.105 23.2920   5
  -7 -10   0 668.145 28.2830   9
   7 -10   0 666.261 29.3910   4
  -7 -10   0 631.300 23.1282   8
  -7  10   0 622.558 26.0497   9
   7  10   0 660.040 28.2365   9
   7  10   0 641.643 25.3395   7
   7  10   0 647.965 24.8711   3
  -7  10   0 670.148 25.0999   1
  -7  10   0 621.344 27.8975   6
  -8 -10   0 6.75238 5.05610   9
  -8 -10   0 12.7611 4.26930   8
   8 -10   0 13.2670 4.29931   5
   8 -10   0 19.9979 6.09322   4
  -8 -10   0 5.00494 3.93438   6
  -8 -10   0 20.4433 6.86021   4
  -8  10   0 9.07349 3.66095   1
   8  10   0 9.60574 3.89774   7
  -8  10   0 16.2619 5.31594   9
  -8  10   0 8.05418 5.63912   6
   8  10   0 12.4992 3.89106   3
   8  10   0 8.64239 4.73901   9
  -9 -10   0 237.992 15.7963   9
  -9 -10   0 236.690 13.0197   8
  -9 -10   0 232.903 17.8611   4
  -9 -10   0 222.799 13.8293   6
   9 -10   0 208.880 12.2493   5
   9 -10   0 270.905 17.4184   4
  -9  10   0 206.641 14.4819   9
   9  10   0 213.827 15.0549   9
   9  10   0 240.343 13.7543   3
  -9  10   0 206.483 12.9550   1
  -9  10   0 234.501 16.3401   6
   9  10   0 229.120 13.5786   7
 -10 -10   0 81.4500 9.70420   6
 -10 -10   0 72.8781 8.52769   8
  10 -10   0 72.0303 7.85383   5
 -10 -10   0 75.8032 9.95930   9
  10 -10   0 71.9409 9.94274   4
 -10 -10   0 85.1940 11.5419   4
 -10  10   0 74.4278 10.4963   6
 -10  10   0 81.9500 10.0598   9
 -10  10   0 70.6345 8.29900   1
  10  10   0 67.3246 8.38716   7
  10  10   0 76.4739 8.48707   3
  10  10   0 57.5276 8.90825   9
 -11 -10   0 829.301 34.1083   6
 -11 -10   0 804.251 35.0752   9
 -11 -10   0 893.330 41.2164   4
 -11 -10   0 845.717 32.5332   8
  11 -10   0 841.948 31.1095   5
 -11  10   0 849.472 35.7630   9
  11  10   0 841.488 34.7628   3
  11  10   0 884.264 35.6635   9
 -11  10   0 882.806 35.3524   1
 -11  10   0 814.246 36.2589   6
  12 -10   0 3.31688 4.83327   5
 -12 -10   0 10.2494 6.33838   8
 -12 -10   0 5.37798 6.21261   9
 -12 -10   0 7.24483 6.62893   6
  12  10   0 4.76617 5.28335   9
 -12  10   0 9.60445 7.38851   9
 -12  10   0 1.33928 7.07843   6
 -13 -10   0 460.920 23.9467   6
 -13 -10   0 373.427 21.0726   8
 -13 -10   0 366.013 21.8931   9
 -13  10   0 315.195 21.5427   6
 -13  10   0 356.438 22.3994   9
  13  10   0 333.216 20.4010   9
 -14 -10   0 41.1732 9.44210   9
 -14 -10   0 38.1756 9.61865   8
 -14  10   0 57.5038 11.1329   9
 -14  10   0 43.5548 10.9645   6
  14  10   0 46.7816 9.14487   9
 -15 -10   0 153.146 15.3756   8
 -15  10   0 138.535 15.9040   6
 -16 -10   0 3.67998 8.77749   8
 -16  10   0 -1.0670 8.28990   6
 -17  10   0 135.831 16.4737   6
   0 -11   0 3.42611 1.55265   3
   0 -11   0 1.99828 2.67838   4
   0  11   0 6.04358 2.48404   2
   0  11   0 3.71280 2.78201   9
   0  11   0 1.94109 1.70918   7
   1 -11   0 1160.51 44.7544   4
  -1 -11   0 1203.33 45.7985   4
   1 -11   0 1179.99 36.9850   3
  -1 -11   0 1292.73 37.5518   3
  -1  11   0 1208.42 38.2809   7
   1  11   0 1152.43 41.1209   2
  -1  11   0 1219.34 40.2744   9
   1  11   0 1200.26 40.6956   9
   1  11   0 1219.57 39.0726   7
  -1  11   0 1175.44 41.2374   2
   2 -11   0 115.831 9.33449   4
   2 -11   0 106.000 5.65323   3
  -2 -11   0 117.792 6.28917   3
   2 -11   0 116.062 7.00078   5
  -2 -11   0 110.666 9.81511   4
  -2  11   0 120.007 7.99794   2
   2  11   0 128.114 7.53189   7
  -2  11   0 108.906 6.25782   7
  -2  11   0 125.844 8.62158   9
   2  11   0 120.903 8.68370   9
   2  11   0 120.117 7.92484   2
  -2  11   0 106.022 5.78138   1
  -2  11   0 103.549 8.19663   6
   3 -11   0 77.3530 5.85075   5
   3 -11   0 73.0359 7.77094   4
  -3 -11   0 87.3671 6.39355   6
  -3 -11   0 76.6926 8.81799   4
   3  11   0 68.8950 7.40862   9
   3  11   0 76.8690 6.35193   2
  -3  11   0 101.727 7.81578   9
   3  11   0 74.3390 5.22974   3
   3  11   0 71.4872 5.89070   7
  -3  11   0 87.1642 5.36924   1
  -3  11   0 90.4012 8.25173   6
  -3  11   0 88.2032 7.06523   2
   4 -11   0 5.46657 3.26043   4
  -4 -11   0 11.3701 3.35885   6
  -4 -11   0 6.53821 3.89089   9
   4 -11   0 5.73758 2.82075   5
  -4 -11   0 13.1591 2.89007   8
  -4 -11   0 7.77021 4.34220   4
   4  11   0 7.72707 2.50560   3
  -4  11   0 6.03018 2.45621   1
  -4  11   0 10.7905 4.41639   6
   4  11   0 5.91842 2.75719   7
  -4  11   0 8.38701 3.90617   9
  -4  11   0 10.9548 3.37464   2
   4  11   0 1.88851 2.89445   9
   4  11   0 4.88269 2.85743   6
   4  11   0 6.55930 3.19979   2
  -5 -11   0 304.670 16.2415   9
   5 -11   0 263.949 12.6166   5
  -5 -11   0 300.402 18.5119   4
  -5 -11   0 297.464 13.5105   6
   5 -11   0 283.333 16.3446   4
  -5 -11   0 273.183 12.0034   8
  -5  11   0 288.875 12.8155   1
   5  11   0 290.932 13.7681   2
  -5  11   0 299.805 14.5492   2
   5  11   0 291.089 13.5164   6
   5  11   0 282.290 13.8351   7
   5  11   0 239.880 15.0181   9
   5  11   0 287.511 12.9706   3
  -5  11   0 301.270 16.6008   6
  -5  11   0 299.664 15.0062   9
   6 -11   0 999.885 32.8061   5
  -6 -11   0 1014.66 34.1676   6
   6 -11   0 992.120 40.1838   4
  -6 -11   0 1000.77 38.0538   9
  -6 -11   0 980.278 32.0962   8
  -6 -11   0 925.952 41.9851   4
  -6  11   0 1030.71 36.4505   9
   6  11   0 960.948 35.3624   7
   6  11   0 1007.08 35.5057   2
  -6  11   0 980.494 38.5281   6
  -6  11   0 1035.20 34.7496   1
   6  11   0 1058.71 34.8299   3
   6  11   0 999.055 34.2795   6
   6  11   0 993.898 38.0413   9
  -7 -11   0 149.565 10.2615   6
  -7 -11   0 148.417 14.0057   4
   7 -11   0 155.539 12.3076   4
  -7 -11   0 141.583 12.3943   9
  -7 -11   0 146.835 9.16803   8
   7 -11   0 155.354 9.58724   5
  -7  11   0 152.758 13.1979   6
  -7  11   0 140.936 11.1300   9
   7  11   0 143.073 9.47181   3
  -7  11   0 150.914 9.63286   1
   7  11   0 154.464 10.4510   7
   7  11   0 151.437 12.3368   9
  -8 -11   0 68.7331 7.76217   6
  -8 -11   0 83.6512 7.50324   8
   8 -11   0 81.6891 10.0201   4
   8 -11   0 64.5384 7.05179   5
  -8 -11   0 73.7825 10.1571   9
  -8 -11   0 89.4329 11.4579   4
   8  11   0 78.0206 7.89831   7
  -8  11   0 74.5041 8.98135   9
  -8  11   0 94.3026 10.8238   6
   8  11   0 86.9896 7.86516   3
  -8  11   0 68.3065 7.16051   1
   8  11   0 92.8367 10.7104   9
  -9 -11   0 6.31995 5.52707   9
   9 -11   0 7.76735 5.33880   4
  -9 -11   0 4.32790 6.03760   4
  -9 -11   0 7.09333 4.36151   8
   9 -11   0 9.07907 4.43208   5
  -9 -11   0 1.08812 4.67635   6
  -9  11   0 13.9572 5.81044   9
   9  11   0 9.24737 4.47162   7
  -9  11   0 6.85475 4.07817   1
   9  11   0 11.6596 4.42703   3
   9  11   0 17.5788 6.08137   9
  -9  11   0 0.58737 5.35847   6
 -10 -11   0 399.834 18.7200   8
 -10 -11   0 419.165 25.0201   4
 -10 -11   0 364.100 19.3025   6
  10 -11   0 355.811 22.0466   4
  10 -11   0 350.089 17.6438   5
 -10 -11   0 371.200 20.9682   9
  10  11   0 367.132 19.1276   3
  10  11   0 384.953 19.5234   7
 -10  11   0 358.205 20.5885   9
  10  11   0 349.671 20.4542   9
 -10  11   0 338.415 20.9998   6
 -10  11   0 375.787 19.3163   1
 -11 -11   0 7.02377 5.47459   8
 -11 -11   0 1.84267 6.44880   4
 -11 -11   0 -3.3055 5.53436   9
  11 -11   0 8.32560 5.15730   5
 -11 -11   0 5.00662 5.97966   6
  11  11   0 3.32996 4.51636   7
  11  11   0 2.18469 4.25887   3
 -11  11   0 8.86322 7.09196   6
  11  11   0 4.06095 4.90996   9
 -11  11   0 8.79536 6.49594   9
 -12 -11   0 470.612 23.1394   8
 -12 -11   0 460.142 24.4395   6
 -12 -11   0 491.936 25.2953   9
  12 -11   0 507.212 22.4940   5
 -12  11   0 462.064 24.8668   9
  12  11   0 418.340 23.5739   9
 -12  11   0 426.439 25.3046   6
 -13 -11   0 24.2170 8.16313   8
 -13 -11   0 29.3861 8.86467   9
  13 -11   0 32.4927 7.81012   5
 -13  11   0 17.4523 8.81283   6
 -13  11   0 24.5742 9.19771   9
  13  11   0 29.2207 8.05043   9
 -14 -11   0 8.39345 6.85955   9
 -14 -11   0 0.63059 6.94009   8
  14  11   0 0.10100 5.87869   9
 -14  11   0 9.87108 7.60303   9
 -14  11   0 5.45997 8.00435   6
 -15 -11   0 34.1733 9.88242   8
 -15  11   0 32.1099 10.2510   6
 -16 -11   0 140.604 15.9042   8
 -16  11   0 165.648 17.5488   6
 -17 -11   0 26.3559 10.5457   8
   0 -12   0 3078.12 91.8181   3
   0 -12   0 3106.40 105.171   4
   0  12   0 3048.15 98.5077   2
   0  12   0 3041.22 94.4477   9
   0  12   0 3246.55 91.6849   6
   0  12   0 3196.16 93.8616   7
  -1 -12   0 126.108 6.71337   3
   1 -12   0 131.444 10.3687   4
   1 -12   0 134.437 7.79026   5
  -1 -12   0 135.424 8.40632   6
  -1 -12   0 126.015 10.6011   4
   1  12   0 128.335 8.42904   6
   1  12   0 121.100 8.56283   2
   1  12   0 110.924 8.83160   9
  -1  12   0 129.371 8.89515   2
  -1  12   0 132.680 7.53239   7
  -1  12   0 138.782 9.21870   6
   1  12   0 146.908 8.25994   7
  -1  12   0 137.900 9.44824   9
   2 -12   0 227.435 10.5716   5
  -2 -12   0 198.551 10.6029   6
   2 -12   0 205.592 13.3977   4
  -2 -12   0 195.457 14.1139   4
  -2  12   0 218.163 12.2326   9
  -2  12   0 229.846 10.0455   7
  -2  12   0 220.819 12.1821   6
   2  12   0 204.755 10.6547   7
   2  12   0 225.409 12.8987   9
  -2  12   0 203.192 11.7732   2
   2  12   0 208.197 11.0336   6
   2  12   0 204.033 11.4798   2
   3 -12   0 545.077 20.3763   5
   3 -12   0 532.773 25.4932   4
  -3 -12   0 576.505 21.4018   6
  -3 -12   0 584.162 27.6736   4
  -3  12   0 569.014 23.4134   2
   3  12   0 573.662 24.2964   9
  -3  12   0 563.939 20.0874   1
   3  12   0 586.817 21.5863   6
  -3  12   0 586.263 23.9667   6
   3  12   0 553.116 21.9204   7
   3  12   0 558.475 22.7658   2
  -3  12   0 578.547 23.4149   9
   3  12   0 586.738 20.4697   3
  -4 -12   0 413.617 16.8457   6
  -4 -12   0 384.764 22.0370   4
   4 -12   0 387.179 20.4145   4
  -4 -12   0 374.066 14.7150   8
   4 -12   0 401.164 16.2769   5
  -4  12   0 419.881 19.8310   6
   4  12   0 398.692 17.3327   7
  -4  12   0 390.575 18.2174   2
   4  12   0 428.288 17.2453   6
   4  12   0 390.199 15.8796   3
   4  12   0 408.348 17.8310   2
   4  12   0 383.024 19.3541   9
  -4  12   0 417.333 15.8764   1
  -4  12   0 419.906 18.7004   9
  -5 -12   0 104.028 11.2815   4
  -5 -12   0 114.644 7.31419   8
  -5 -12   0 102.807 9.97098   9
  -5 -12   0 117.222 8.39882   6
   5 -12   0 92.3312 9.66531   4
   5 -12   0 109.540 7.70034   5
  -5  12   0 101.139 6.97435   1
   5  12   0 92.4364 6.93646   3
   5  12   0 95.4820 7.51859   2
  -5  12   0 105.061 9.23867   9
   5  12   0 101.961 7.81804   7
  -5  12   0 88.7467 9.72167   6
  -5  12   0 96.7957 8.33210   2
   5  12   0 86.0191 9.40798   9
   5  12   0 97.1626 7.85938   6
  -6 -12   0 1001.86 38.5223   9
  -6 -12   0 1018.29 32.3987   8
   6 -12   0 981.781 33.1429   5
   6 -12   0 983.271 40.7236   4
  -6 -12   0 1014.97 34.5514   6
  -6 -12   0 1007.38 43.3919   4
   6  12   0 991.098 35.8176   2
   6  12   0 965.091 35.7663   7
  -6  12   0 951.589 38.6579   6
   6  12   0 1039.40 34.8522   6
   6  12   0 963.702 38.2362   9
  -6  12   0 991.613 36.6758   9
  -6  12   0 987.293 34.6393   1
   6  12   0 1014.95 34.7507   3
  -7 -12   0 44.5196 5.91326   8
  -7 -12   0 57.9956 9.11791   9
   7 -12   0 52.2299 8.25894   4
  -7 -12   0 22.8014 7.04469   4
   7 -12   0 49.2286 6.34669   5
  -7 -12   0 55.6029 6.81896   6
   7  12   0 70.8243 7.00525   3
   7  12   0 53.4372 6.85045   6
   7  12   0 70.0510 9.33528   9
  -7  12   0 57.6759 8.20545   9
  -7  12   0 58.8606 6.23780   1
   7  12   0 39.9859 6.02757   7
  -7  12   0 39.6886 8.60619   6
  -8 -12   0 39.0049 6.12696   8
  -8 -12   0 53.5248 9.77417   4
  -8 -12   0 54.6809 7.21845   6
   8 -12   0 50.4721 6.72907   5
  -8 -12   0 52.7267 9.49530   9
   8 -12   0 43.6312 8.40973   4
   8  12   0 53.1646 6.69308   3
  -8  12   0 58.3796 9.58664   6
   8  12   0 62.5532 7.63579   7
  -8  12   0 48.0181 8.24103   9
   8  12   0 79.0132 10.4220   9
   8  12   0 50.4979 7.09180   6
  -8  12   0 40.9693 5.87045   1
  -9 -12   0 2.31087 5.50151   4
   9 -12   0 1.47399 4.61970   4
   9 -12   0 2.29003 4.18111   5
  -9 -12   0 4.45174 5.32055   9
  -9 -12   0 7.90895 5.14206   6
  -9 -12   0 5.38237 4.49006   8
  -9  12   0 12.4048 4.37513   1
   9  12   0 -0.1039 3.83440   7
  -9  12   0 5.28114 5.82602   6
  -9  12   0 -0.9135 5.29540   9
   9  12   0 3.05835 3.81548   3
   9  12   0 1.34587 4.66089   9
 -10 -12   0 12.1596 6.85417   4
 -10 -12   0 25.5299 6.59139   8
 -10 -12   0 10.7767 6.01143   6
  10 -12   0 11.4801 5.62269   5
  10 -12   0 4.19514 5.65979   4
 -10 -12   0 6.50831 5.66270   9
 -10  12   0 19.7059 7.57334   6
 -10  12   0 26.0481 7.91265   9
  10  12   0 11.8443 5.59655   7
  10  12   0 12.5261 6.13478   9
 -10  12   0 19.9144 5.42758   1
  10  12   0 24.2079 6.07968   3
  11 -12   0 84.3041 9.45055   5
 -11 -12   0 78.9269 9.59392   8
 -11 -12   0 76.7727 11.0360   9
 -11  12   0 87.5193 12.3879   6
  11  12   0 110.033 11.9173   9
 -11  12   0 73.4513 11.1626   9
 -12 -12   0 12.4916 7.02148   9
 -12 -12   0 11.8094 6.38052   8
  12 -12   0 8.15535 5.71276   5
  12  12   0 6.56518 5.85045   9
 -12  12   0 8.82632 7.99214   6
 -12  12   0 3.64922 6.96151   9
 -13 -12   0 2.19029 6.40254   8
 -13 -12   0 0.96589 6.21607   9
  13 -12   0 -1.9176 5.98232   5
 -13  12   0 0.04004 7.34034   9
  13  12   0 1.73946 5.14563   9
 -13  12   0 -3.4290 7.06794   6
 -14 -12   0 36.5756 9.23408   9
 -14 -12   0 30.3771 9.42142   8
 -14  12   0 30.9819 10.0726   9
 -14  12   0 26.9458 10.0550   6
  14  12   0 37.1050 8.74359   9
 -15 -12   0 -10.532 6.84256   8
 -15  12   0 16.1598 9.45533   6
 -16 -12   0 39.6680 11.0147   8
 -16  12   0 53.6711 12.2868   6
   0 -13   0 1.34461 3.16742   4
   0 -13   0 1.92807 2.44724   5
   0  13   0 2.25599 3.09985   9
   0  13   0 1.66255 2.06365   7
   0  13   0 9.43362 3.34015   2
   0  13   0 5.78672 3.31682   6
   1 -13   0 134.635 8.17285   5
  -1 -13   0 130.116 11.2090   4
   1 -13   0 115.293 10.3838   4
  -1 -13   0 115.430 8.45921   6
   1  13   0 111.818 9.20888   9
   1  13   0 126.682 9.22184   2
  -1  13   0 125.291 7.75129   7
  -1  13   0 124.743 9.17171   2
  -1  13   0 117.913 9.20919   6
   1  13   0 147.109 9.23880   6
  -1  13   0 119.002 9.42701   9
   1  13   0 134.017 8.31769   7
  -2 -13   0 2.58572 3.73478   4
  -2 -13   0 -0.6323 2.41479   6
   2 -13   0 -0.3563 3.10409   4
   2 -13   0 8.38494 3.20203   5
  -2  13   0 -1.8671 3.03547   6
   2  13   0 0.19541 2.60439   2
   2  13   0 3.82788 2.50281   7
  -2  13   0 -1.7870 2.82447   9
   2  13   0 2.59346 3.26881   9
   2  13   0 0.06877 2.72607   6
  -2  13   0 0.11762 2.75697   2
  -3 -13   0 62.2458 5.08914   8
  -3 -13   0 71.8963 6.76625   6
   3 -13   0 59.4444 7.97513   4
   3 -13   0 73.5888 6.44720   5
  -3 -13   0 70.8920 9.43240   4
   3  13   0 62.9206 5.30099   3
   3  13   0 71.9199 6.77802   6
   3  13   0 68.6712 6.72237   2
  -3  13   0 71.3823 7.24891   2
   3  13   0 49.7359 5.70321   7
  -3  13   0 68.6627 8.10916   6
  -3  13   0 71.3760 7.77131   9
   3  13   0 58.5643 7.84104   9
  -4 -13   0 614.408 20.9031   8
  -4 -13   0 665.115 23.7541   6
  -4 -13   0 629.411 30.3737   4
   4 -13   0 585.125 22.4167   5
   4 -13   0 627.800 28.6802   4
  -4  13   0 637.979 25.7311   9
  -4  13   0 596.476 25.3569   2
   4  13   0 567.073 23.7439   7
   4  13   0 640.155 23.8322   6
   4  13   0 571.537 22.0954   3
  -4  13   0 638.995 26.9640   6
   4  13   0 603.176 24.7218   2
   4  13   0 577.744 26.3981   9
  -5 -13   0 145.619 10.2037   6
  -5 -13   0 169.282 14.0829   4
   5 -13   0 155.859 12.6210   4
   5 -13   0 132.219 9.13154   5
  -5 -13   0 154.632 8.86411   8
   5  13   0 160.667 10.3304   2
   5  13   0 148.494 9.02859   3
  -5  13   0 135.510 10.9322   9
  -5  13   0 185.801 13.5043   6
   5  13   0 150.207 10.1197   6
  -5  13   0 148.340 10.7747   2
  -5  13   0 142.661 8.64377   1
   5  13   0 153.374 12.2628   9
   5  13   0 153.380 10.1789   7
   6 -13   0 646.384 24.8749   5
   6 -13   0 659.880 31.1309   4
  -6 -13   0 678.354 25.9702   6
  -6 -13   0 678.786 33.5878   4
  -6 -13   0 633.805 29.0841   9
  -6 -13   0 676.029 23.8767   8
  -6  13   0 673.290 28.1453   9
   6  13   0 667.750 26.2098   6
  -6  13   0 671.361 25.3352   1
  -6  13   0 648.814 30.1264   6
   6  13   0 690.395 30.0529   9
   6  13   0 685.431 27.1290   7
   6  13   0 668.645 26.6697   2
   6  13   0 713.305 25.8913   3
   7 -13   0 52.6612 8.57766   4
   7 -13   0 45.2013 6.17954   5
  -7 -13   0 40.8438 9.23833   4
  -7 -13   0 44.0980 6.59522   6
  -7 -13   0 37.4886 5.58518   8
  -7 -13   0 40.0451 8.25988   9
  -7  13   0 38.5414 7.76441   9
   7  13   0 59.8088 6.67961   3
   7  13   0 45.5496 6.73408   6
  -7  13   0 40.6958 8.81919   6
   7  13   0 46.2205 6.59593   7
  -7  13   0 51.7023 6.03188   1
   7  13   0 43.3705 8.31765   9
  -8 -13   0 47.8090 9.31736   9
  -8 -13   0 39.7237 9.35252   4
   8 -13   0 47.0760 6.56529   5
  -8 -13   0 35.1848 6.71088   6
   8 -13   0 54.1115 9.40719   4
  -8 -13   0 51.0021 6.82981   8
   8  13   0 31.3368 7.88961   9
  -8  13   0 40.6072 6.03313   1
   8  13   0 31.6731 6.41949   6
   8  13   0 45.7992 6.53140   3
   8  13   0 49.6356 7.15744   7
  -8  13   0 46.0855 9.74105   6
  -8  13   0 46.6571 8.23209   9
   9 -13   0 255.074 14.8399   5
   9 -13   0 253.775 18.7385   4
  -9 -13   0 260.540 18.5309   9
  -9 -13   0 253.543 20.1254   4
  -9 -13   0 265.294 14.9255   8
  -9  13   0 275.839 19.0161   6
  -9  13   0 271.522 15.3093   1
   9  13   0 307.320 18.8417   9
   9  13   0 300.273 16.9634   7
  -9  13   0 249.715 16.4933   9
   9  13   0 274.164 15.6449   3
  10 -13   0 492.456 22.4320   5
 -10 -13   0 511.750 22.9008   8
 -10 -13   0 506.992 26.5013   9
 -10  13   0 478.264 27.0881   6
 -10  13   0 492.992 25.3901   9
  10  13   0 541.099 26.8126   9
  11 -13   0 7.68505 5.72326   5
 -11 -13   0 5.15486 5.74407   8
 -11 -13   0 11.4074 6.77500   9
  11  13   0 13.1998 6.98055   9
 -11  13   0 9.96781 6.86729   9
 -11  13   0 7.34873 7.83304   6
 -12 -13   0 666.721 28.9757   8
 -12 -13   0 597.562 30.1322   9
  12 -13   0 640.521 27.4551   5
  12  13   0 649.964 30.5275   9
 -12  13   0 612.536 30.8395   9
 -12  13   0 649.400 32.7895   6
  13 -13   0 144.279 12.9623   5
 -13 -13   0 140.671 13.8535   8
 -13 -13   0 160.951 14.9408   9
 -13  13   0 110.706 14.2695   9
  13  13   0 131.317 13.5229   9
 -13  13   0 129.922 15.3192   6
 -14 -13   0 19.4544 8.13619   9
  14 -13   0 1.29116 6.51092   5
 -14 -13   0 -3.8863 6.78677   8
 -14  13   0 4.08331 8.43610   6
 -14  13   0 2.60985 7.69509   9
  14  13   0 3.79566 6.23140   9
 -15 -13   0 30.8511 10.0993   8
 -15  13   0 41.0243 11.3988   6
 -16 -13   0 117.398 14.8440   8
 -16  13   0 134.747 16.5049   6
   0 -14   0 907.309 39.2249   4
   0 -14   0 939.643 30.8802   5
   0  14   0 950.941 32.7674   7
   0  14   0 973.110 35.6455   2
   0  14   0 934.703 33.5377   6
   0  14   0 906.693 35.0209   9
  -1 -14   0 278.883 14.1403   6
   1 -14   0 258.217 12.8718   5
   1 -14   0 292.493 17.6236   4
  -1 -14   0 272.408 17.7926   4
   1  14   0 283.795 14.4582   6
   1  14   0 271.085 15.5548   9
  -1  14   0 270.453 15.3095   9
  -1  14   0 286.463 15.2225   6
  -1  14   0 285.203 13.1126   7
   1  14   0 272.502 14.7490   2
   1  14   0 300.377 13.9145   7
  -1  14   0 288.274 15.1600   2
   2 -14   0 402.979 21.9587   4
   2 -14   0 404.031 17.0437   5
  -2 -14   0 405.946 17.9113   6
  -2 -14   0 426.920 23.1706   4
   2  14   0 398.838 17.9970   6
  -2  14   0 425.450 19.7624   9
   2  14   0 426.681 18.1559   7
   2  14   0 404.240 20.1453   9
  -2  14   0 396.995 19.2585   2
   2  14   0 437.227 19.4863   2
  -2  14   0 377.830 18.9762   6
   3 -14   0 29.5982 4.84522   5
   3 -14   0 28.8693 6.45257   4
  -3 -14   0 24.9760 5.17575   6
  -3 -14   0 21.2913 6.21546   4
   3  14   0 28.5960 5.27744   6
   3  14   0 21.6744 4.60817   7
  -3  14   0 24.4951 6.28027   6
  -3  14   0 19.6403 5.42802   9
   3  14   0 23.0884 6.00385   9
   3  14   0 16.3298 4.59851   2
  -3  14   0 34.1961 5.78726   2
  -4 -14   0 123.197 12.7990   4
   4 -14   0 130.095 11.7319   4
  -4 -14   0 146.533 8.32871   8
  -4 -14   0 151.900 10.1648   6
   4 -14   0 132.178 9.13071   5
  -4  14   0 141.744 10.7471   2
  -4  14   0 148.211 11.6080   9
   4  14   0 121.858 9.12147   7
   4  14   0 140.202 10.1898   6
   4  14   0 145.933 12.4591   9
   4  14   0 123.533 9.74943   2
  -4  14   0 156.383 12.6114   6
  -5 -14   0 260.020 18.5951   4
   5 -14   0 225.219 16.2420   4
   5 -14   0 230.261 12.6950   5
  -5 -14   0 227.549 12.9716   6
  -5 -14   0 227.788 11.3931   8
   5  14   0 205.080 15.2082   9
   5  14   0 246.740 13.7597   6
  -5  14   0 242.570 14.4823   2
   5  14   0 222.317 11.8059   3
   5  14   0 245.372 13.5118   2
  -5  14   0 239.829 14.7694   9
  -5  14   0 247.880 16.2819   6
   5  14   0 223.451 13.0769   7
  -6 -14   0 458.771 26.8050   4
   6 -14   0 431.649 19.4926   5
   6 -14   0 486.660 25.4047   4
  -6 -14   0 465.566 20.3699   6
  -6 -14   0 457.831 18.2924   8
   6  14   0 479.877 19.7237   3
   6  14   0 444.592 20.3052   6
  -6  14   0 460.760 24.3039   6
   6  14   0 429.553 23.4722   9
   6  14   0 464.731 21.0797   7
  -6  14   0 457.225 22.3648   9
   6  14   0 430.949 20.2995   2
  -7 -14   0 776.903 27.2865   8
   7 -14   0 740.789 28.2138   5
  -7 -14   0 718.766 36.7896   4
   7 -14   0 705.228 34.5747   4
  -7 -14   0 786.311 33.9091   9
   7  14   0 769.433 29.2717   3
  -7  14   0 755.995 28.7345   1
   7  14   0 711.758 30.1461   7
  -7  14   0 790.439 34.9444   6
  -7  14   0 734.867 31.2092   9
   7  14   0 790.407 34.0326   9
  -8 -14   0 188.395 16.3737   9
   8 -14   0 182.573 12.3606   5
  -8 -14   0 191.455 17.9084   4
   8 -14   0 206.370 16.5384   4
  -8 -14   0 194.451 12.2156   8
   8  14   0 196.109 16.1934   9
  -8  14   0 193.609 12.1924   1
  -8  14   0 192.729 14.3717   9
   8  14   0 199.827 13.3551   7
   8  14   0 183.845 12.2638   3
  -8  14   0 167.289 16.0325   6
   9 -14   0 -2.7868 4.40657   5
  -9 -14   0 7.72221 6.05804   9
   9 -14   0 3.28902 5.23226   4
  -9 -14   0 0.64480 5.21269   4
  -9 -14   0 -3.7185 4.42028   8
  -9  14   0 -0.6243 5.97133   6
   9  14   0 2.44748 3.94438   3
  -9  14   0 -1.8820 5.43885   9
   9  14   0 5.74258 6.02786   9
  -9  14   0 7.44738 4.50179   1
 -10 -14   0 22.9071 6.69501   8
 -10 -14   0 26.5113 8.81754   9
  10 -14   0 34.1551 7.15931   5
  10  14   0 22.9066 7.32198   9
 -10  14   0 43.5347 10.4048   6
 -10  14   0 26.6089 8.55065   9
  11 -14   0 333.119 19.1056   5
 -11 -14   0 348.833 22.0831   9
 -11 -14   0 371.672 19.9704   8
 -11  14   0 396.362 22.6807   9
 -11  14   0 389.610 24.4258   6
  11  14   0 339.010 21.3439   9
  12 -14   0 13.0166 6.93280   5
 -12 -14   0 14.9025 7.53185   9
 -12 -14   0 12.4936 6.36237   8
 -12  14   0 8.02015 8.53077   6
  12  14   0 7.13924 6.39957   9
 -12  14   0 11.6621 8.23736   9
 -13 -14   0 115.588 13.9646   9
 -13 -14   0 122.122 13.1489   8
  13 -14   0 107.490 11.8465   5
 -13  14   0 103.177 14.8895   6
  13  14   0 94.4394 12.0496   9
 -13  14   0 87.2704 13.6916   9
  14 -14   0 52.5760 9.96212   5
 -14 -14   0 45.8858 10.1899   8
 -14 -14   0 35.1408 9.80054   9
  14  14   0 36.9732 8.85032   9
 -14  14   0 55.1370 12.1365   9
 -14  14   0 47.6370 12.4057   6
 -15 -14   0 70.1746 12.5433   8
 -15  14   0 62.2341 13.4321   6
   0 -15   0 5.09857 4.28929   4
   0 -15   0 3.65917 3.19224   5
   0  15   0 3.72945 4.06680   9
   0  15   0 2.98441 3.09418   2
   0  15   0 2.88859 2.73142   7
   0  15   0 7.36027 4.38669   6
  -1 -15   0 1082.25 46.3612   4
   1 -15   0 1199.32 36.9869   5
   1 -15   0 1088.38 45.8775   4
  -1  15   0 1050.47 41.2557   2
   1  15   0 1068.48 41.1372   2
  -1  15   0 1140.91 41.4077   9
   1  15   0 1097.15 41.5535   9
  -1  15   0 1138.64 40.0130   6
   1  15   0 1194.13 39.5154   6
   1  15   0 1130.59 38.9936   7
  -2 -15   0 252.418 13.8874   6
   2 -15   0 236.841 16.6131   4
   2 -15   0 235.572 12.6857   5
  -2 -15   0 248.257 17.6608   4
   2  15   0 271.129 16.2134   9
  -2  15   0 268.000 15.1338   2
   2  15   0 265.343 14.6094   2
  -2  15   0 241.168 14.9811   6
   2  15   0 236.850 13.1135   7
   2  15   0 265.396 14.2236   6
  -2  15   0 235.401 15.0104   9
  -3 -15   0 9.09370 5.26417   4
   3 -15   0 11.7248 4.00469   5
   3 -15   0 10.2621 4.62674   4
  -3 -15   0 2.86163 3.66364   6
   3  15   0 5.13414 3.59588   2
  -3  15   0 5.19612 4.93307   6
   3  15   0 3.91224 4.29855   9
   3  15   0 7.01533 4.01408   6
  -3  15   0 0.69976 3.99098   9
   3  15   0 4.65013 3.00103   7
  -3  15   0 3.64020 3.76133   2
  -4 -15   0 85.9557 8.42290   6
  -4 -15   0 89.5081 11.6588   4
   4 -15   0 101.019 8.54935   5
   4 -15   0 98.7671 11.1024   4
  -4  15   0 81.1255 8.80431   2
   4  15   0 88.7998 10.5183   9
   4  15   0 100.716 8.69772   7
  -4  15   0 90.7474 10.7003   6
   4  15   0 93.3740 8.76215   2
   4  15   0 94.4205 8.98033   6
  -4  15   0 99.4516 10.3766   9
  -5 -15   0 797.062 38.7278   4
   5 -15   0 781.458 29.4356   5
   5 -15   0 922.580 38.3205   4
  -5 -15   0 802.962 30.6034   6
  -5 -15   0 793.657 27.4095   8
   5  15   0 747.964 31.4517   2
  -5  15   0 815.253 34.7700   6
   5  15   0 792.090 31.4867   7
  -5  15   0 750.744 32.8589   2
   5  15   0 792.333 34.4501   9
  -5  15   0 869.929 33.4503   9
   5  15   0 862.708 31.2723   6
  -6 -15   0 -0.7267 3.60047   8
   6 -15   0 4.56656 5.21736   4
   6 -15   0 7.29876 4.55658   5
  -6 -15   0 3.01647 5.17957   4
  -6  15   0 1.89424 6.22726   6
  -6  15   0 -0.8033 5.17051   9
   6  15   0 1.11469 4.82776   9
   6  15   0 1.93529 3.88176   2
   6  15   0 10.3899 4.58552   7
   7 -15   0 72.6778 10.8018   4
  -7 -15   0 88.5268 8.18594   8
  -7 -15   0 92.6783 13.0236   4
   7 -15   0 75.5926 8.37816   5
   7  15   0 85.0281 9.08692   7
  -7  15   0 75.1718 10.1999   9
   7  15   0 80.5164 11.2841   9
  -7  15   0 91.3139 12.6724   6
  -8 -15   0 72.3672 12.4814   4
   8 -15   0 75.2337 11.1578   4
  -8 -15   0 82.1889 8.42946   8
   8 -15   0 65.9945 8.41499   5
  -8  15   0 92.5209 12.9965   6
  -8  15   0 63.2124 10.2570   9
   8  15   0 79.2020 11.7128   9
   9 -15   0 27.0768 7.06558   5
   9 -15   0 15.8679 7.45064   4
  -9 -15   0 25.0364 8.98848   9
  -9 -15   0 31.0182 6.67738   8
   9  15   0 23.0047 7.65898   9
  -9  15   0 28.0498 9.37407   6
  -9  15   0 42.5457 9.10672   9
  10 -15   0 43.5624 8.00967   5
 -10 -15   0 40.2120 10.0683   9
 -10 -15   0 22.2727 6.89693   8
 -10  15   0 46.8765 9.80936   9
 -10  15   0 37.5822 10.4398   6
  10  15   0 48.5626 9.97120   9
 -11 -15   0 2.92968 6.16860   8
 -11 -15   0 3.56733 6.68887   9
  11 -15   0 -0.7603 5.80287   5
  11  15   0 0.82428 6.18495   9
 -11  15   0 8.55798 8.08406   6
 -11  15   0 -0.7070 5.68915   9
  12 -15   0 2.21289 6.21101   5
 -12 -15   0 9.88785 7.17625   8
 -12 -15   0 -7.2932 6.14013   9
 -12  15   0 7.63928 7.61174   9
 -12  15   0 1.44670 8.22746   6
  12  15   0 1.37840 6.11379   9
 -13 -15   0 35.8184 9.36897   8
 -13 -15   0 32.5600 9.57420   9
  13 -15   0 23.1879 7.68041   5
 -13  15   0 1.92666 8.22319   9
  13  15   0 15.6362 7.30220   9
 -13  15   0 21.7472 10.5425   6
  14 -15   0 3.98362 7.16233   5
 -14 -15   0 2.59823 7.09504   9
 -14 -15   0 0.02489 7.53376   8
 -14  15   0 0.83705 8.18106   9
  14  15   0 4.31885 6.53303   9
 -14  15   0 -5.6614 8.22633   6
 -15 -15   0 4.89573 7.93424   8
 -15  15   0 3.31604 9.66753   6
   0 -16   0 77.1757 10.2955   4
   0  16   0 65.2230 8.94438   9
   0  16   0 85.5785 8.72076   2
   0  16   0 96.8945 9.59020   6
  -1 -16   0 5.02133 4.50168   4
   1 -16   0 3.51559 4.11900   4
   1 -16   0 6.84661 4.08782   5
   1  16   0 3.55833 3.16769   7
  -1  16   0 1.66430 4.69260   9
  -1  16   0 6.06372 4.61412   6
  -1  16   0 -0.1206 3.28619   2
   1  16   0 1.07765 3.28798   2
   1  16   0 1.39334 4.20358   6
   1  16   0 6.94420 4.61959   9
  -2 -16   0 30.8741 7.87896   4
   2 -16   0 31.1400 5.93661   5
  -2 -16   0 44.7108 6.72264   6
   2 -16   0 33.2830 7.36616   4
   2  16   0 54.0330 8.68455   9
   2  16   0 33.8991 6.52189   6
   2  16   0 29.3276 6.01547   2
  -2  16   0 44.1495 6.97283   2
  -2  16   0 43.2493 7.87552   6
  -2  16   0 32.8620 7.30388   9
   2  16   0 32.9545 5.64150   7
   3 -16   0 0.14656 3.91986   4
  -3 -16   0 5.94161 4.44920   6
  -3 -16   0 -1.7447 3.70206   4
   3 -16   0 -3.9266 3.40402   5
  -3  16   0 -2.0060 4.37628   9
  -3  16   0 1.62725 4.80773   6
   3  16   0 -1.4982 2.66996   7
   3  16   0 -0.2334 3.29794   2
   3  16   0 -0.7300 4.08625   6
   3  16   0 3.13250 4.49999   9
  -3  16   0 -5.2892 3.02737   2
   4 -16   0 121.439 12.8926   4
  -4 -16   0 107.819 12.9456   4
   4 -16   0 130.506 10.2076   5
  -4  16   0 116.794 12.1720   6
   4  16   0 125.035 9.84481   7
   4  16   0 125.202 12.7367   9
  -4  16   0 109.536 11.3035   9
   4  16   0 131.282 10.4223   2
  -4  16   0 110.564 10.6810   2
  -5 -16   0 276.544 20.5867   4
   5 -16   0 283.307 19.3424   4
   5 -16   0 289.579 15.3450   5
  -5  16   0 285.359 17.1617   2
  -5  16   0 291.969 19.1366   6
   5  16   0 273.169 15.7975   2
   5  16   0 278.873 15.8980   7
   5  16   0 244.497 17.5411   9
  -5  16   0 287.783 17.4961   9
  -6 -16   0 4.53407 5.34390   4
  -6 -16   0 0.31243 3.66763   8
   6 -16   0 2.30854 5.28710   4
   6 -16   0 8.26057 4.50384   5
   6  16   0 4.00703 3.58443   7
  -6  16   0 8.49783 7.02674   6
   6  16   0 3.38147 5.29657   9
  -6  16   0 17.6988 6.84531   9
   6  16   0 2.56208 4.06451   2
   7 -16   0 247.527 14.4764   5
  -7 -16   0 232.071 19.4462   4
   7 -16   0 247.389 18.8037   4
  -7 -16   0 220.432 12.9497   8
  -7  16   0 187.352 17.7746   6
   7  16   0 229.277 17.5608   9
  -7  16   0 199.511 15.3775   9
   8 -16   0 113.800 13.9371   4
  -8 -16   0 110.019 9.79356   8
   8 -16   0 122.576 11.1802   5
   8  16   0 144.476 15.2254   9
  -8  16   0 111.234 14.5443   6
  -8  16   0 135.730 13.2363   9
   9 -16   0 63.8249 9.09786   5
  -9 -16   0 82.2534 9.18167   8
  -9  16   0 79.2344 13.1837   6
   9  16   0 69.3244 11.9285   9
  -9  16   0 60.0741 10.4133   9
 -10 -16   0 67.8589 9.33266   8
  10 -16   0 60.8050 9.21228   5
 -10  16   0 48.6588 12.1890   6
 -10  16   0 62.5871 11.1695   9
  10  16   0 58.9456 10.8738   9
  11 -16   0 459.412 23.5276   5
 -11 -16   0 442.157 25.4174   9
 -11 -16   0 500.496 23.8986   8
  11  16   0 467.791 26.1584   9
 -11  16   0 442.907 25.6789   9
 -11  16   0 421.960 27.3039   6
  12 -16   0 6.29031 7.03817   5
 -12 -16   0 2.09377 6.74699   8
 -12 -16   0 9.02391 7.57300   9
 -12  16   0 12.7978 9.02947   9
 -12  16   0 10.2191 8.93072   6
  12  16   0 17.9729 7.40058   9
 -13 -16   0 126.415 14.7306   9
 -13 -16   0 125.589 13.8847   8
  13 -16   0 134.599 13.4423   5
 -13  16   0 105.541 14.8570   9
 -13  16   0 95.9072 14.9947   6
  13  16   0 110.411 13.0665   9
 -14 -16   0 75.2926 12.4661   9
  14 -16   0 87.9902 12.6486   5
 -14 -16   0 70.4838 12.3010   8
 -14  16   0 125.846 15.9064   9
  14  16   0 78.1372 11.4408   9
 -14  16   0 88.8223 15.0284   6
  15 -16   0 10.2768 8.67764   5
   0 -17   0 3.61946 4.37424   4
   0  17   0 -4.6540 4.63639   6
   0  17   0 2.94534 3.49200   2
   0  17   0 -1.1530 4.22318   9
   1 -17   0 292.443 15.1794   5
   1 -17   0 275.741 19.2796   4
  -1 -17   0 261.186 19.2796   4
  -1  17   0 238.872 15.7907   2
   1  17   0 268.303 16.3167   6
  -1  17   0 296.635 17.6496   6
   1  17   0 282.934 17.9467   9
  -1  17   0 281.687 17.4067   9
   1  17   0 282.137 16.5067   2
   1  17   0 294.633 15.2541   7
   2 -17   0 404.778 18.7430   5
   2 -17   0 401.126 24.0983   4
  -2 -17   0 396.065 24.6151   4
   2  17   0 416.387 20.3743   6
  -2  17   0 388.552 21.1202   9
   2  17   0 415.101 19.4632   7
   2  17   0 407.150 20.6062   2
  -2  17   0 392.174 21.3822   6
  -2  17   0 415.458 21.3433   2
   2  17   0 397.591 22.2190   9
   3 -17   0 4.53266 4.94232   4
  -3 -17   0 -2.3726 4.34381   4
   3 -17   0 0.23391 4.03225   5
   3  17   0 1.15342 4.69029   9
   3  17   0 2.23963 3.24855   7
   3  17   0 1.78061 3.73405   2
  -3  17   0 3.76130 5.51478   9
  -3  17   0 2.79399 4.09100   2
  -3  17   0 7.46565 6.23434   6
   4 -17   0 9.79666 5.98684   4
   4 -17   0 5.60553 4.50965   5
  -4 -17   0 8.26983 5.91845   4
   4  17   0 6.83318 4.44903   7
   4  17   0 14.8138 6.43627   9
  -4  17   0 11.0288 5.38032   2
   4  17   0 13.9356 5.33761   2
  -4  17   0 21.9314 7.83129   6
  -4  17   0 7.80892 5.65861   9
   5 -17   0 79.7605 11.7331   4
   5 -17   0 105.836 9.90726   5
  -5 -17   0 95.0783 12.8587   4
  -5  17   0 76.9377 11.9535   6
   5  17   0 92.1351 9.34826   7
   5  17   0 92.4610 12.2310   9
   5  17   0 80.1296 9.09831   2
  -5  17   0 95.1932 10.2769   2
  -5  17   0 79.4611 10.6343   9
   6 -17   0 264.024 19.6706   4
   6 -17   0 216.908 14.6516   5
   6  17   0 246.629 18.3402   9
  -6  17   0 210.812 18.4415   6
  -6  17   0 256.047 17.4305   9
   7 -17   0 311.948 17.7865   5
  -7 -17   0 325.322 16.3598   8
  -7  17   0 306.471 19.9826   9
   7  17   0 353.314 22.6006   9
  -7  17   0 367.116 24.0025   6
   8 -17   0 208.756 14.6522   5
  -8 -17   0 218.173 13.6438   8
  -8  17   0 205.232 19.4008   6
   8  17   0 214.979 18.4697   9
  -8  17   0 170.908 15.7531   9
   9 -17   0 54.5214 8.78594   5
  -9 -17   0 73.1540 9.06298   8
   9  17   0 91.1063 13.1700   9
  -9  17   0 51.4227 12.3873   6
  -9  17   0 61.6542 10.8922   9
  10 -17   0 84.6263 10.8150   5
 -10 -17   0 76.5225 9.73665   8
 -10  17   0 65.8130 13.4479   6
 -10  17   0 61.7589 11.5845   9
  10  17   0 71.3467 12.2630   9
 -11 -17   0 -2.0921 5.79648   8
  11 -17   0 0.01403 6.16054   5
  11  17   0 -2.3996 5.75474   9
 -11  17   0 10.9432 8.21967   9
 -11  17   0 1.09508 8.48675   6
  12 -17   0 187.912 15.2887   5
 -12 -17   0 134.599 13.6637   8
 -12  17   0 97.2992 14.3376   9
 -12  17   0 170.319 18.1452   6
  12  17   0 128.657 14.3916   9
 -13 -17   0 19.0850 8.89492   8
  13 -17   0 20.4757 8.71456   5
  13  17   0 17.9262 8.40267   9
 -13  17   0 7.75885 9.97780   6
 -13  17   0 6.19689 9.34971   9
 -14 -17   0 -4.1634 7.65243   8
  14 -17   0 0.10020 7.14080   5
 -14  17   0 3.04500 8.75747   6
 -14  17   0 -5.5928 8.37800   9
   0 -18   0 778.893 38.3537   4
   0  18   0 777.442 34.1783   9
   0  18   0 786.589 33.4166   2
   0  18   0 774.600 32.7210   6
  -1 -18   0 78.8535 11.5221   4
   1 -18   0 81.4568 11.7323   4
  -1  18   0 72.1555 10.1237   6
   1  18   0 69.1634 8.74426   2
  -1  18   0 72.0172 10.3991   9
  -1  18   0 75.3083 9.31551   2
   1  18   0 65.6086 9.94614   9
   2 -18   0 140.561 10.9228   5
  -2 -18   0 98.7477 13.3045   4
   2 -18   0 113.600 13.4056   4
   2  18   0 124.738 10.4632   7
  -2  18   0 125.644 12.7558   9
   2  18   0 126.046 11.4747   2
   2  18   0 135.229 13.6023   9
  -2  18   0 125.257 11.6541   2
  -2  18   0 124.931 12.7213   6
  -3 -18   0 354.148 23.6281   4
   3 -18   0 368.635 18.2386   5
   3 -18   0 352.380 22.8494   4
  -3  18   0 352.818 20.3423   9
  -3  18   0 383.576 21.6469   6
   3  18   0 335.670 18.0542   7
  -3  18   0 320.843 19.5320   2
   3  18   0 280.098 19.9842   9
   4 -18   0 356.094 18.5329   5
   4 -18   0 352.963 23.5654   4
  -4  18   0 316.332 21.3072   6
   4  18   0 372.521 22.6252   9
  -4  18   0 355.268 20.7507   2
  -4  18   0 396.149 21.7462   9
   4  18   0 371.028 19.4385   7
   5 -18   0 50.6835 8.08299   5
   5 -18   0 65.3221 11.1972   4
  -5  18   0 53.6682 8.95516   2
  -5  18   0 86.0229 12.9261   6
  -5  18   0 90.5435 11.2486   9
   5  18   0 54.9670 10.7266   9
   6 -18   0 151.090 12.6107   5
  -6  18   0 168.594 16.9832   6
  -6  18   0 165.353 14.9263   9
   6  18   0 160.357 16.2553   9
   7 -18   0 4.95511 5.46721   5
   7  18   0 2.02773 6.03224   9
  -7  18   0 -1.8796 7.70327   6
  -7  18   0 -1.9626 6.06935   9
  -8 -18   0 22.3642 6.35231   8
   8 -18   0 21.6801 7.36405   5
  -8  18   0 20.3783 7.94828   9
  -8  18   0 20.8563 10.1245   6
   8  18   0 32.9435 10.0823   9
   9 -18   0 121.154 11.9944   5
  -9 -18   0 113.231 11.0475   8
   9  18   0 101.447 14.3621   9
  -9  18   0 99.6218 15.3891   6
  -9  18   0 90.5105 12.7290   9
  10 -18   0 52.8900 9.76665   5
 -10 -18   0 61.8853 9.74272   8
  10  18   0 42.0401 10.6763   9
 -10  18   0 55.7113 11.2422   9
 -10  18   0 48.4832 12.9493   6
  11 -18   0 15.2909 8.16302   5
 -11 -18   0 33.9218 8.53559   8
  11  18   0 18.5521 8.63242   9
 -11  18   0 11.2081 8.66834   9
 -11  18   0 17.3719 9.68288   6
 -12 -18   0 16.1433 8.34846   8
  12 -18   0 18.0717 8.20729   5
  12  18   0 13.7772 7.87746   9
 -12  18   0 -0.9451 8.43496   9
 -12  18   0 14.7041 10.5273   6
 -13 -18   0 47.9340 10.7883   8
  13 -18   0 25.1335 9.42165   5
 -13  18   0 15.3670 10.5245   9
 -13  18   0 30.7098 11.8603   6
  13  18   0 40.9397 10.0319   9
   0  19   0 4.58145 5.09832   9
   1 -19   0 67.7095 11.3232   4
   1  19   0 38.7530 8.81806   9
  -1  19   0 49.7495 9.40884   9
  -1  19   0 41.6632 9.11941   6
   2 -19   0 3.47354 5.35241   5
  -2  19   0 11.7182 6.44807   9
  -2  19   0 -3.3665 6.27591   6
   2  19   0 11.8354 6.67322   9
   3 -19   0 122.952 11.3904   5
  -3  19   0 157.159 14.2264   9
  -3  19   0 125.662 14.0012   6
   3  19   0 119.489 13.7621   9
   4 -19   0 146.669 12.3755   5
  -4  19   0 145.033 14.2236   9
   4  19   0 155.525 15.3308   9
  -4  19   0 126.571 14.7845   6
   5 -19   0 131.926 12.0894   5
   5  19   0 132.560 15.1933   9
  -5  19   0 144.928 14.1904   9
  -5  19   0 109.285 14.4935   6
   6 -19   0 279.265 17.4470   5
  -6  19   0 269.737 21.4223   6
  -6  19   0 256.094 18.8522   9
   6  19   0 281.428 20.9145   9
   7 -19   0 17.5873 7.33501   5
  -7  19   0 6.18451 8.56387   6
  -7  19   0 3.30523 6.68523   9
   7  19   0 2.92240 7.29838   9
   8 -19   0 16.5497 7.27082   5
   8  19   0 11.8041 7.59221   9
  -8  19   0 15.6372 9.62286   6
  -8  19   0 14.2187 7.76564   9
  -9 -19   0 185.140 13.9203   8
   9 -19   0 173.875 14.8222   5
   9  19   0 162.831 17.0901   9
  -9  19   0 116.209 16.9226   6
  -9  19   0 149.994 15.8485   9
  10 -19   0 283.462 18.8268   5
 -10 -19   0 282.328 17.7860   8
  10  19   0 286.857 21.5237   9
 -10  19   0 253.973 20.1126   9
  11 -19   0 5.35283 7.50388   5
 -11 -19   0 -11.499 6.31001   8
  11  19   0 4.87710 7.34714   9
 -11  19   0 -5.9717 9.40692   6
 -11  19   0 -9.8087 7.87111   9
 -12 -19   0 304.799 20.4721   8
  12 -19   0 288.310 19.9024   5
  12  19   0 296.287 21.2938   9
  13 -19   0 105.502 13.7608   5
 -13 -19   0 61.3214 11.5040   8
 -13  19   0 91.9580 15.0097   9
 -13  19   0 76.0261 15.0184   6
  13  19   0 88.0195 12.7910   9
   0  20   0 199.011 17.3252   9
  -1  20   0 24.0579 7.96962   9
   1  20   0 23.8488 7.55560   9
   2 -20   0 48.4959 8.43920   5
  -2  20   0 40.9608 9.55807   9
   2  20   0 52.5351 10.8629   9
   3 -20   0 154.926 13.0437   5
  -3  20   0 157.600 15.7226   6
   3  20   0 155.608 15.9333   9
  -3  20   0 159.226 15.2025   9
   4 -20   0 11.3407 6.43938   5
   4  20   0 24.9633 8.96510   9
  -4  20   0 12.2099 7.35626   9
  -4  20   0 20.6970 9.48098   6
   5 -20   0 75.4928 10.3034   5
  -5  20   0 63.4481 12.3836   6
   5  20   0 62.0117 11.9377   9
  -5  20   0 58.2092 11.0110   9
   6 -20   0 120.013 12.3029   5
   6  20   0 138.161 16.2765   9
  -6  20   0 98.7447 13.6510   9
  -6  20   0 146.732 17.2272   6
   7 -20   0 176.154 14.8210   5
  -7  20   0 202.631 17.6656   9
   7  20   0 209.984 19.4980   9
  -7  20   0 177.203 19.0757   6
   8 -20   0 42.8602 9.38721   5
  -8  20   0 61.7797 11.9442   9
  -8  20   0 40.9501 12.3868   6
   8  20   0 63.7768 13.0098   9
   9 -20   0 -2.1461 5.98776   5
  -9  20   0 7.33093 8.04101   9
  -9  20   0 11.0609 9.60289   6
   9  20   0 4.40650 7.89214   9
  10 -20   0 24.6216 8.57192   5
  10  20   0 21.4586 9.36032   9
 -10  20   0 25.0549 9.69039   9
 -10  20   0 4.60982 10.1276   6
 -11 -20   0 185.778 15.4008   8
  11 -20   0 160.221 15.6149   5
  11  20   0 186.224 17.8854   9
 -12 -20   0 1.66737 7.75770   8
  12 -20   0 -0.4374 7.04707   5
 -12  20   0 20.6038 10.8598   6
 -12  20   0 16.2332 10.5148   9
  12  20   0 0.09365 6.52090   9
   0  21   0 2.52347 6.78425   9
   1  21   0 294.873 21.1962   9
  -1  21   0 266.365 20.0092   9
  -2  21   0 138.159 15.0008   9
   2  21   0 129.398 15.4820   9
   3 -21   0 39.6280 8.44464   5
  -3  21   0 34.1134 9.34803   9
   3  21   0 41.9396 10.3326   9
   4 -21   0 186.913 15.1358   5
  -4  21   0 188.595 18.3156   6
   4  21   0 231.119 19.8042   9
  -4  21   0 208.496 17.1095   9
   5 -21   0 311.158 18.9512   5
  -5  21   0 250.843 21.6741   6
  -5  21   0 258.516 19.6843   9
   5  21   0 288.864 22.1391   9
   6 -21   0 3.59428 6.56866   5
  -6  21   0 13.4433 8.14214   9
  -6  21   0 5.94218 8.89056   6
   6  21   0 8.83366 7.31840   9
   7 -21   0 14.8798 7.65880   5
  -7  21   0 17.4342 10.5727   6
  -7  21   0 18.2791 9.09672   9
   7  21   0 23.1610 9.97066   9
   8 -21   0 16.7672 8.04145   5
  -8  21   0 15.3596 10.0728   6
  -8  21   0 8.31220 7.71512   9
   8  21   0 18.0925 9.59784   9
   9 -21   0 45.0638 10.1251   5
  -9  21   0 29.7358 11.8219   6
  -9  21   0 34.9444 10.7504   9
   9  21   0 56.0290 13.0111   9
  10 -21   0 7.87773 7.93424   5
 -10  21   0 5.84133 10.5547   6
 -10  21   0 17.8067 9.22491   9
  10  21   0 22.1709 9.98584   9
  11 -21   0 -1.8103 7.35547   5
 -11  21   0 -1.5536 9.56138   6
  11  21   0 -2.4317 7.56574   9
 -11  21   0 -0.1936 8.48517   9
   0  22   0 9.87000 7.51255   9
  -1  22   0 5.78057 7.18784   9
   1  22   0 -6.5510 5.62583   9
   2  22   0 36.7855 10.5139   9
  -2  22   0 20.5203 8.66183   9
   3  22   0 37.6590 10.9955   9
  -3  22   0 33.7993 10.0098   9
   4 -22   0 76.5157 11.0316   5
   4  22   0 77.8839 13.5367   9
  -4  22   0 54.4770 11.0868   9
   5 -22   0 121.173 13.6256   5
  -5  22   0 160.482 16.5967   9
   5  22   0 174.339 18.4344   9
   6 -22   0 7.81058 7.47404   5
   6  22   0 -0.0962 7.24902   9
  -6  22   0 2.61560 7.68025   9
   7 -22   0 79.2935 12.0068   5
  -7  22   0 57.9332 14.1900   6
   7  22   0 78.2291 14.5491   9
  -7  22   0 72.4914 13.1963   9
   8 -22   0 125.809 14.0837   5
   8  22   0 126.459 17.0551   9
  -8  22   0 95.0535 16.0554   6
  -8  22   0 123.450 15.7089   9
   9 -22   0 12.9396 8.65481   5
  -9  22   0 10.3217 9.43378   9
   9  22   0 19.9008 10.0487   9
  -9  22   0 14.1429 10.9357   6
  10 -22   0 77.5987 12.1760   5
  10  22   0 92.5889 14.5451   9
 -10  22   0 49.7964 14.0687   6
 -10  22   0 68.1583 13.1603   9
   0  23   0 -6.3073 6.19201   9
  -1  23   0 174.305 18.2138   9
   1  23   0 195.453 19.2538   9
  -2  23   0 135.235 16.3371   9
   2  23   0 150.428 17.7296   9
   3  23   0 47.5967 12.0608   9
  -3  23   0 18.3030 9.02017   9
   4 -23   0 20.7898 9.01298   5
  -4  23   0 2.30240 7.09049   9
   4  23   0 20.2125 9.76580   9
   5 -23   0 76.7890 11.9016   5
   5  23   0 65.5196 13.5871   9
  -5  23   0 65.5055 12.8168   9
   6 -23   0 70.7428 11.6779   5
  -6  23   0 63.4721 12.7023   9
   6  23   0 105.979 15.9128   9
   7 -23   0 138.957 14.6525   5
  -7  23   0 109.907 15.4150   9
   7  23   0 97.5622 15.7990   9
   8 -23   0 41.7685 10.6047   5
   8  23   0 38.0320 12.1833   9
  -8  23   0 37.3099 11.6017   9
   9 -23   0 41.1076 10.4602   5
  -9  23   0 20.5185 10.5011   9
   9  23   0 58.4150 13.0584   9
   0  24   0 351.823 25.3139   9
   1  24   0 94.4209 15.2926   9
  -1  24   0 130.484 16.6480   9
  -2  24   0 66.4026 13.4859   9
   2  24   0 85.5916 15.0008   9
  -3  24   0 142.345 16.6070   9
   3  24   0 133.706 18.0037   9
  -4  24   0 52.2063 12.6095   9
   4  24   0 54.3441 13.5469   9
   5 -24   0 65.2932 11.5292   5
  -5  24   0 46.7837 12.1913   9
   5  24   0 35.0936 11.8781   9
   6 -24   0 106.574 13.7285   5
   6  24   0 112.814 17.1214   9
  -6  24   0 114.977 15.9543   9
   7 -24   0 12.8791 9.39990   5
   7  24   0 26.9213 11.3477   9
  -7  24   0 9.78324 9.17389   9
   8  24   0 -2.0819 7.77144   9
  -8  24   0 4.84042 9.47379   9
   0  25   0 4.53776 8.76031   9
  -1  25   0 5.44159 8.47248   9
   1  25   0 25.7699 9.77834   9
  -2  25   0 12.9368 9.60872   9
   2  25   0 -5.2299 8.50935   9
  -3  25   0 16.0126 9.80517   9
   3  25   0 19.8429 10.9206   9
   4  25   0 7.90696 8.99324   9
  -4  25   0 26.6588 10.5984   9
   5  25   0 50.5199 13.0762   9
  -5  25   0 22.1724 10.6858   9
   6 -25   0 92.3896 13.4883   5
  -6  25   0 56.2405 13.7789   9
   6  25   0 68.4663 14.1331   9
   0  26   0 108.157 16.6073   9
  -1  26   0 84.0945 15.3702   9
   1  26   0 90.8805 15.8437   9
  -2  26   0 45.6357 12.6949   9
   2  26   0 51.0552 13.6587   9
   3  26   0 106.861 17.0779   9
  -3  26   0 94.5465 15.7905   9
 -18   0   1 6.46466 8.58293   6
 -17   0   1 332.622 21.8532   6
 -16   0   1 -0.6344 7.27864   6
 -15   0   1 234.613 17.7566   6
 -15   0   1 270.734 18.6060   8
 -14   0   1 0.91615 5.18062   8
 -14   0   1 0.60937 5.85604   6
 -13   0   1 291.302 17.0789   8
  13   0  -1 278.036 18.8568   3
 -13   0   1 272.592 18.3416   1
 -13   0   1 286.764 17.5034   9
 -13   0   1 288.614 18.0387   6
 -12   0   1 -3.9746 4.56181   9
 -12   0   1 6.89512 5.05640   8
  12   0  -1 -6.1227 3.48060   3
 -12   0   1 3.67831 4.59454   1
 -12   0   1 3.42069 5.40271   6
 -12   0   1 0.23213 4.96516   4
 -11   0   1 1506.73 48.6630   8
 -11   0   1 1462.49 50.9205   6
 -11   0   1 1431.43 50.4582   9
  11   0  -1 1504.70 53.8985   3
 -11   0   1 1463.63 52.9190   1
 -11   0   1 1468.90 56.1273   4
 -10   0   1 2.80057 3.11325   1
 -10   0   1 -2.5313 3.58685   9
 -10   0   1 0.91435 4.30274   6
  10   0  -1 0.25085 3.61808   3
 -10   0   1 0.54133 3.49152   8
 -10   0   1 3.66545 4.21157   4
  -9   0   1 129.066 10.4753   6
  -9   0   1 108.311 8.05974   8
  -9   0   1 121.118 10.1822   4
   9   0  -1 110.059 9.35273   3
  -9   0   1 107.527 8.70447   1
  -9   0   1 115.235 9.28459   9
   8   0  -1 -0.0750 1.85667   7
  -8   0   1 -2.9515 3.17728   6
   8   0  -1 3.56238 3.06177   3
  -8   0   1 1.90400 2.38384   8
  -8   0   1 -0.1544 2.61513   4
  -8   0   1 -2.2179 1.82439   1
   7   0  -1 1501.55 46.4242   7
  -7   0   1 1401.51 51.7281   4
   7   0  -1 1487.53 48.8129   3
  -7   0   1 1430.96 47.8367   1
   6   0  -1 5.91418 2.03727   7
   6   0  -1 3.95575 2.27735   3
  -6   0   1 1.31788 2.21641   4
  -6   0   1 0.70022 1.76160   1
  -5   0   1 2389.34 71.7011   1
  -5   0   1 2289.54 77.0818   4
   5   0  -1 2391.69 70.1765   7
   5   0  -1 2307.21 70.1675   2
   5   0  -1 2318.52 71.7655   3
   4   0  -1 3.26213 1.38623   7
   4   0  -1 4.17328 1.70750   3
  -4   0   1 -0.0377 1.52630   4
   4   0  -1 3.62880 1.00160   2
  -4   0   1 2.87108 1.43008   1
   3   0  -1 24.3771 3.00340   3
  -3   0   1 43.8176 3.90482   4
  -3   0   1 31.2916 2.93667   1
   3   0  -1 30.1380 2.75763   7
   3   0  -1 34.1024 2.39052   2
  -2   0   1 2.34011 1.74476   4
   2   0  -1 15.5490 2.01010   7
   2   0  -1 5.29596 1.90120   3
   1   0  -1 180.589 6.00592   7
   1   0  -1 154.138 5.98591   3
  -1   0   1 130.776 5.97166   1
   0   0  -1 -14.192 0.11774   7
   0   0  -1 -14.019 0.26481   2
   0   0  -1 -14.374 0.08105   1
   1   0   1 254.619 8.25490   3
   1   0   1 272.012 8.04685   7
  -1   0  -1 261.647 8.31220   1
  -1   0  -1 270.490 9.78998   4
  -1   0  -1 258.322 8.01476   7
  -2   0  -1 1.73859 0.63122   1
   2   0   1 1.19782 0.45588   7
  -2   0  -1 4.85416 1.56612   4
   2   0   1 0.85367 0.71302   3
  -3   0  -1 659.717 21.3294   1
   3   0   1 680.629 20.4551   7
  -3   0  -1 679.042 25.0404   4
   3   0   1 669.538 21.5886   3
   4   0   1 10.3620 1.38022   7
   4   0   1 1.16679 1.11080   3
  -4   0  -1 5.61191 2.36448   4
  -5   0  -1 628.408 21.3039   1
  -5   0  -1 602.043 25.4334   4
   5   0   1 636.484 20.1769   7
   5   0   1 616.809 21.9445   3
   6   0   1 0.51402 1.77109   3
   6   0   1 -1.3798 1.13981   7
  -6   0  -1 1.68444 2.39461   4
  -6   0  -1 0.74956 1.51772   1
  -7   0  -1 2296.85 71.3014   1
   7   0   1 2330.13 72.0670   3
   7   0   1 2354.35 69.1772   7
  -7   0  -1 2197.92 78.8162   4
  -8   0  -1 -1.3692 1.68872   1
   8   0   1 -0.0828 2.12130   3
  -8   0  -1 -2.7270 2.94138   9
  -8   0  -1 0.62853 2.02712   8
  -8   0  -1 0.78767 3.23939   6
  -8   0  -1 -1.0167 3.00779   4
  -9   0  -1 57.0483 7.70772   6
  -9   0  -1 52.1684 5.39842   8
  -9   0  -1 39.9171 7.20274   4
  -9   0  -1 47.1963 7.28609   9
  -9   0  -1 50.5651 5.87381   1
   9   0   1 61.3486 7.10925   3
 -10   0  -1 1.92142 3.16894   8
 -10   0  -1 3.80976 2.97052   1
 -10   0  -1 -0.5078 4.36421   6
 -10   0  -1 10.7347 5.31895   4
  10   0   1 -0.9315 3.32207   3
 -10   0  -1 0.57462 4.39116   9
 -11   0  -1 1335.10 48.9788   9
  11   0   1 1431.24 51.2815   3
 -11   0  -1 1464.47 50.4620   6
 -11   0  -1 1388.68 49.4361   1
 -11   0  -1 1309.50 54.0690   4
 -11   0  -1 1373.82 44.8706   8
 -12   0  -1 -1.1666 5.22099   6
 -12   0  -1 -1.6895 5.19520   9
  12   0   1 -2.2061 4.06254   3
 -12   0  -1 2.80909 5.57476   4
 -12   0  -1 -0.5177 3.93775   8
 -12   0  -1 0.43785 3.81122   1
 -13   0  -1 928.263 38.5114   1
  13   0   1 966.950 40.2281   3
 -13   0  -1 924.409 41.9176   4
 -13   0  -1 900.072 34.5478   8
 -13   0  -1 928.757 37.9558   6
 -13   0  -1 913.002 38.0012   9
 -14   0  -1 -3.4188 6.18164   9
 -14   0  -1 -0.9354 6.16554   6
 -15   0  -1 174.051 15.9574   6
 -15   0  -1 145.589 14.9444   9
 -16   0  -1 -3.0287 7.02565   9
 -16   0  -1 3.18280 8.30520   6
 -17   0  -1 338.519 22.7202   6
 -18   0  -1 5.64288 9.21024   6
 -18  -1   1 11.4134 8.98530   6
 -18   1   1 14.8871 9.52663   6
 -17  -1   1 306.250 20.5821   6
 -17   1   1 310.360 21.1344   6
 -16  -1   1 135.509 14.5286   6
 -16  -1   1 123.502 14.1578   8
 -16   1   1 114.894 14.2082   6
 -15  -1   1 68.0629 11.0819   6
 -15  -1   1 60.0493 10.3308   8
 -15   1   1 57.1057 10.9515   6
 -14  -1   1 4.26123 6.60465   6
 -14  -1   1 -1.3751 5.11276   8
 -14   1   1 -4.3916 5.80235   6
 -14   1   1 -2.1225 5.37529   8
 -13  -1   1 44.0258 8.31365   1
 -13  -1   1 37.5674 8.46792   6
 -13  -1   1 31.1048 8.14028   4
 -13  -1   1 34.2111 7.87064   9
 -13  -1   1 22.5008 6.72956   8
  13  -1  -1 38.6718 8.28377   3
 -13   1   1 38.1498 8.28298   1
 -13   1   1 34.8084 8.12562   6
 -13   1   1 33.6227 7.73961   8
 -13   1   1 26.2335 7.43476   9
  13   1  -1 21.8168 7.09038   3
 -12  -1   1 118.855 11.8655   6
 -12  -1   1 136.035 11.9367   9
 -12  -1   1 111.854 10.5505   8
 -12  -1   1 113.987 11.4208   1
  12  -1  -1 139.982 12.9261   3
 -12  -1   1 115.973 12.4654   4
 -12   1   1 144.437 12.8526   4
 -12   1   1 120.605 11.7280   1
 -12   1   1 129.898 10.9983   8
  12   1  -1 156.427 13.2893   3
 -12   1   1 125.113 12.0794   6
 -12   1   1 137.821 11.9488   9
 -11  -1   1 13.5445 5.74548   6
 -11  -1   1 9.00955 4.98836   4
 -11  -1   1 16.6382 4.90323   8
 -11  -1   1 17.9095 6.21327   9
  11  -1  -1 16.9903 5.74478   3
 -11  -1   1 9.24034 4.39842   1
 -11   1   1 6.71327 5.51865   4
 -11   1   1 11.0987 5.59958   6
  11   1  -1 16.1114 5.55052   3
 -11   1   1 17.3974 5.95983   9
 -11   1   1 5.53193 4.04480   1
 -11   1   1 3.31870 4.14804   8
 -10  -1   1 325.782 16.8846   9
 -10  -1   1 289.729 16.4509   1
 -10  -1   1 339.918 18.8813   4
 -10  -1   1 302.904 15.5622   8
  10  -1  -1 307.778 17.8167   3
 -10  -1   1 334.476 17.4232   6
 -10   1   1 311.192 17.2490   6
 -10   1   1 322.933 16.9777   1
 -10   1   1 301.919 18.1154   4
  10   1  -1 328.446 17.7525   3
 -10   1   1 344.489 16.8707   9
 -10   1   1 330.901 15.8954   8
   9  -1  -1 30.3629 6.07769   3
  -9  -1   1 21.1948 5.55639   4
  -9  -1   1 21.6007 5.08873   9
  -9  -1   1 28.2981 4.93845   1
  -9  -1   1 27.9335 6.15600   6
  -9  -1   1 25.3119 4.52107   8
  -9   1   1 34.7012 6.00954   6
  -9   1   1 37.7226 5.34010   8
   9   1  -1 28.7329 5.47096   3
  -9   1   1 15.5275 4.21336   1
   9   1  -1 32.7463 4.69073   7
  -9   1   1 31.0051 6.00956   4
  -9   1   1 21.3571 5.20900   9
  -8  -1   1 108.662 9.22703   4
  -8  -1   1 105.569 7.40981   8
   8  -1  -1 122.952 9.39118   3
   8  -1  -1 117.196 7.29572   7
  -8  -1   1 116.626 9.29143   6
  -8  -1   1 108.648 7.89028   1
  -8   1   1 114.334 8.13555   1
  -8   1   1 101.998 7.47246   8
  -8   1   1 101.818 9.02666   6
   8   1  -1 115.293 7.50823   7
  -8   1   1 114.027 9.18102   4
   8   1  -1 123.135 8.91424   3
  -7  -1   1 167.828 11.4032   4
  -7  -1   1 178.032 10.0064   1
   7  -1  -1 201.072 11.4708   3
   7  -1  -1 199.987 9.56328   7
   7   1  -1 197.411 10.8295   3
  -7   1   1 193.897 10.2236   1
  -7   1   1 166.901 11.1355   4
   7   1  -1 175.334 9.18580   7
   6  -1  -1 1018.56 32.7126   7
  -6  -1   1 983.644 33.7872   1
   6  -1  -1 1022.44 35.2179   3
  -6  -1   1 984.011 37.0998   4
  -6   1   1 1012.19 37.1798   4
  -6   1   1 979.804 33.7187   1
   6   1  -1 964.024 33.9875   3
   6   1  -1 1039.07 32.8067   7
   5  -1  -1 2280.41 70.8314   3
  -5  -1   1 2272.34 70.1183   1
  -5  -1   1 2297.40 75.7149   4
   5  -1  -1 2239.99 68.5704   7
   5   1  -1 2303.19 68.5762   7
  -5   1   1 2280.07 69.9870   1
  -5   1   1 2312.62 75.9379   4
   5   1  -1 2278.97 69.7981   3
  -5   1   1 2307.02 68.3767   2
   5   1  -1 2284.18 69.1653   2
   4  -1  -1 50.3089 3.81967   7
   4  -1  -1 60.5436 4.83850   3
  -4  -1   1 58.3435 4.27388   1
  -4  -1   1 52.0267 4.72430   4
  -4   1   1 53.3830 2.55912   2
   4   1  -1 61.1139 3.20850   2
  -4   1   1 66.9459 4.31645   1
   4   1  -1 58.6491 4.35404   3
   4   1  -1 59.3655 3.90402   7
  -4   1   1 55.3669 4.80381   4
   3  -1  -1 336.307 11.8944   7
  -3  -1   1 343.169 12.6261   1
  -3  -1   1 319.624 13.6764   4
   3  -1  -1 326.848 13.1751   3
   3   1  -1 315.367 12.1533   3
  -3   1   1 351.975 12.2556   1
  -3   1   1 344.171 13.1898   4
   3   1  -1 344.503 11.9543   7
  -3   1   1 343.626 10.9168   2
   3   1  -1 341.763 11.3873   2
  -2  -1   1 4.47261 1.60236   1
  -2  -1   1 0.50758 1.19156   4
   2  -1  -1 0.69156 1.29482   3
   2  -1  -1 1.15859 0.87791   7
   2   1  -1 1.45727 0.77317   2
   2   1  -1 1.87748 0.99150   7
   2   1  -1 3.35898 1.09381   3
  -2   1   1 -0.0231 0.81689   4
  -2   1   1 1.16966 0.61465   2
  -1  -1   1 3960.40 125.950   4
   1  -1  -1 3923.91 126.720   4
  -1  -1   1 4141.59 118.875   1
   1  -1  -1 4133.06 116.872   7
   1   1  -1 4162.55 117.078   3
  -1   1   1 4098.87 118.646   1
   1   1  -1 4166.09 121.108   2
  -1   1   1 3926.79 120.832   2
   0  -1   1 -3.6061 0.32868   4
   0  -1  -1 -2.9278 0.48581   4
   0  -1  -1 -3.2946 0.28684   7
   0  -1  -1 -3.0952 0.30653   3
   0   1  -1 -3.3418 0.37275   7
   0   1   1 -2.3437 0.33214   7
   0   1  -1 -3.8640 0.30739   2
   0   1  -1 -3.3677 0.28471   1
   0   1   1 -3.1153 0.35785   2
   1  -1   1 7575.78 229.868   3
  -1  -1  -1 8036.23 233.712   1
   1  -1   1 7861.80 248.373   4
  -1  -1  -1 8665.21 229.845   3
  -1  -1  -1 7935.25 229.657   7
  -1   1  -1 7430.05 238.567   2
   1   1   1 8145.60 230.347   7
   1   1   1 7887.40 238.168   2
  -1   1  -1 8298.76 233.900   1
   2  -1   1 75.1984 2.65177   7
  -2  -1  -1 81.5699 3.27200   1
  -2  -1  -1 77.1647 5.12445   4
   2  -1   1 71.2914 3.60087   3
  -2   1  -1 70.5755 2.95254   2
  -2   1  -1 69.4299 3.35566   1
  -2   1  -1 74.3738 4.36494   4
   2   1   1 77.7982 3.18222   7
   2   1   1 75.4601 3.45758   3
   2   1   1 77.5700 2.87090   2
  -3  -1  -1 11.7292 2.84855   4
   3  -1   1 11.4613 1.14554   7
   3  -1   1 13.3299 1.98185   3
  -3  -1  -1 12.7866 1.54854   1
   3   1   1 9.72113 1.59730   3
  -3   1  -1 14.8804 2.58747   4
   3   1   1 12.0330 0.98405   2
   3   1   1 14.3036 1.43991   7
  -3   1  -1 10.5002 1.54887   1
  -4  -1  -1 219.238 8.93597   1
   4  -1   1 229.218 9.88934   3
   4  -1   1 237.161 8.23447   7
  -4  -1  -1 243.130 12.2198   4
   4   1   1 228.777 7.43110   2
  -4   1  -1 250.128 11.8917   4
  -4   1  -1 218.906 9.05406   1
   4   1   1 236.157 8.54627   7
   4   1   1 228.160 9.39374   3
   5  -1   1 630.400 20.2094   7
  -5  -1  -1 641.392 25.9485   4
   5  -1   1 643.300 22.5908   3
  -5  -1  -1 624.701 21.3995   1
  -5   1  -1 617.785 21.5168   1
   5   1   1 641.374 20.5295   7
   5   1   1 620.410 21.8442   3
  -5   1  -1 626.015 25.6984   4
   6  -1   1 739.568 26.7025   3
  -6  -1  -1 714.390 30.0684   4
   6  -1   1 767.953 24.1522   7
  -6  -1  -1 751.228 25.4335   1
  -6   1  -1 730.368 25.5037   1
   6   1   1 720.611 24.2333   7
   6   1   1 741.857 26.0614   3
  -6   1  -1 770.976 30.5511   4
  -7  -1  -1 528.313 24.4574   4
   7  -1   1 561.903 21.9170   3
  -7  -1  -1 531.302 20.2458   1
   7  -1   1 559.896 19.0342   7
  -7   1  -1 515.760 24.3731   4
   7   1   1 561.460 19.3033   7
  -7   1  -1 538.785 21.8708   6
  -7   1  -1 512.116 20.2200   1
   7   1   1 539.781 21.1496   3
   8  -1   1 4.19395 2.96298   3
  -8  -1  -1 9.25970 4.01875   6
  -8  -1  -1 2.33145 3.58599   9
  -8  -1  -1 5.10645 2.40930   8
  -8  -1  -1 6.47082 2.73330   1
  -8  -1  -1 2.88294 3.34136   4
   8   1   1 3.46328 2.01094   7
   8   1   1 1.61139 2.54706   3
  -8   1  -1 7.33519 4.01937   9
  -8   1  -1 6.40945 3.63028   4
  -8   1  -1 2.35412 2.36587   1
  -8   1  -1 5.88546 4.14102   6
  -9  -1  -1 9.81841 3.33460   1
  -9  -1  -1 14.3971 5.08284   4
  -9  -1  -1 13.1671 3.27704   8
  -9  -1  -1 8.00943 4.23378   6
  -9  -1  -1 7.66759 4.65550   9
   9  -1   1 21.8686 5.38915   3
  -9   1  -1 7.47960 4.90864   6
  -9   1  -1 5.58250 3.18887   8
  -9   1  -1 16.9067 5.48860   9
  -9   1  -1 6.95875 4.65533   4
   9   1   1 7.66386 3.60424   3
  -9   1  -1 7.06257 3.16771   1
 -10  -1  -1 97.2011 10.4898   6
 -10  -1  -1 133.464 9.46050   1
 -10  -1  -1 90.3781 9.69448   9
 -10  -1  -1 125.266 8.90575   8
 -10  -1  -1 140.189 12.1480   4
  10  -1   1 104.986 10.0607   3
 -10   1  -1 96.2644 10.7554   4
  10   1   1 114.446 9.80134   3
 -10   1  -1 131.180 11.0958   9
 -10   1  -1 126.386 11.6997   6
 -10   1  -1 125.045 8.85064   8
 -10   1  -1 109.461 9.03883   1
 -11  -1  -1 -3.7081 4.45900   4
 -11  -1  -1 -5.5663 2.90038   1
 -11  -1  -1 -1.8974 5.26056   6
 -11  -1  -1 -1.7453 2.98436   8
 -11  -1  -1 -4.5419 3.87886   9
  11  -1   1 3.97940 4.21132   3
 -11   1  -1 8.07920 5.94567   6
 -11   1  -1 3.70562 3.62792   1
 -11   1  -1 -0.5042 3.85521   8
 -11   1  -1 -0.2685 4.43676   4
  11   1   1 -1.3091 3.57056   3
 -11   1  -1 5.67419 5.46114   9
 -12  -1  -1 257.768 15.1944   8
 -12  -1  -1 289.429 18.3249   6
 -12  -1  -1 308.088 20.0437   4
 -12  -1  -1 292.071 17.5728   9
 -12  -1  -1 283.204 16.9408   1
  12  -1   1 277.338 18.3662   3
 -12   1  -1 257.521 17.2978   9
 -12   1  -1 275.623 16.9860   1
 -12   1  -1 288.921 18.0903   6
  12   1   1 312.843 18.7770   3
 -12   1  -1 275.002 15.1659   8
 -12   1  -1 282.483 19.1362   4
 -13  -1  -1 15.2375 5.87923   1
 -13  -1  -1 9.88732 6.92271   9
 -13  -1  -1 18.5204 7.96294   4
  13  -1   1 20.0625 7.13773   3
 -13  -1  -1 7.11637 6.66497   6
 -13  -1  -1 32.1480 6.94593   8
 -13   1  -1 11.1055 7.20395   9
 -13   1  -1 24.8696 6.60949   1
 -13   1  -1 18.5336 8.04765   6
  13   1   1 9.94887 6.31818   3
 -14  -1  -1 2.76218 6.37429   9
 -14  -1  -1 2.33422 5.06010   8
 -14  -1  -1 0.24222 6.49969   6
 -14   1  -1 3.68134 6.74564   9
 -14   1  -1 -0.6243 6.15623   6
 -15  -1  -1 40.6184 8.80008   8
 -15  -1  -1 38.2757 9.63790   9
 -15  -1  -1 46.5388 10.7760   6
 -15   1  -1 42.3103 10.0657   9
 -15   1  -1 51.6577 11.0064   6
 -16  -1  -1 122.467 14.2966   9
 -16  -1  -1 117.472 14.4128   6
 -16   1  -1 127.933 14.7319   9
 -16   1  -1 126.391 14.8550   6
 -17  -1  -1 209.937 18.6066   6
 -17   1  -1 214.420 18.6502   6
 -18  -1  -1 55.4396 12.1535   6
 -18   1  -1 45.5515 11.7931   6
 -18  -2   1 55.6377 11.7169   6
 -18   2   1 59.4085 11.9992   6
 -17  -2   1 161.013 16.4268   8
 -17  -2   1 151.208 15.4762   6
 -17   2   1 123.757 15.1767   6
 -16  -2   1 129.078 14.6253   8
 -16  -2   1 127.998 13.9688   6
 -16   2   1 146.618 15.3716   6
 -15  -2   1 29.6268 9.15554   6
 -15  -2   1 27.2691 8.50381   8
 -15   2   1 34.0243 9.52258   6
 -14  -2   1 -3.7007 5.25388   1
 -14  -2   1 3.26871 6.62085   6
 -14  -2   1 2.62580 5.47752   8
 -14   2   1 -1.0273 6.42268   6
 -13  -2   1 66.1442 9.12440   8
  13  -2  -1 64.1722 9.61618   3
 -13  -2   1 76.5430 10.2050   6
 -13  -2   1 78.8391 10.0144   9
 -13  -2   1 53.6293 9.97001   4
 -13  -2   1 69.1297 9.92340   1
 -13   2   1 64.8529 9.44817   8
 -13   2   1 65.8906 10.0010   1
 -13   2   1 44.0924 8.71059   9
 -13   2   1 71.1902 10.4957   6
  13   2  -1 63.5483 9.72290   3
 -12  -2   1 23.6512 6.48015   1
 -12  -2   1 23.0222 6.32340   8
  12  -2  -1 39.0061 8.22669   3
 -12  -2   1 23.8082 7.49832   4
 -12  -2   1 22.4973 6.98511   6
  12  -2  -1 31.1123 7.04606   4
 -12  -2   1 17.4055 6.37535   9
 -12   2   1 15.4449 6.46626   9
 -12   2   1 45.7088 8.20603   6
 -12   2   1 27.5838 6.86691   8
  12   2  -1 26.3062 6.77710   3
 -12   2   1 31.7527 7.13359   1
 -11  -2   1 1328.82 51.6620   4
  11  -2  -1 1324.18 49.0856   3
 -11  -2   1 1317.33 46.5194   6
 -11  -2   1 1239.91 43.7285   8
 -11  -2   1 1318.28 46.4064   9
 -11  -2   1 1371.47 48.3809   1
 -11   2   1 1283.01 47.9011   1
  11   2  -1 1298.40 48.4556   3
 -11   2   1 1292.30 43.7859   8
 -11   2   1 1294.79 46.2462   9
 -11   2   1 1320.09 46.7240   6
 -10  -2   1 54.3529 8.18457   4
 -10  -2   1 53.3341 8.32066   6
 -10  -2   1 46.0688 7.06269   9
 -10  -2   1 55.4411 6.66435   8
  10  -2  -1 75.6774 8.81182   3
 -10  -2   1 58.4838 7.33908   1
 -10   2   1 54.8456 6.67537   8
 -10   2   1 52.7133 7.09931   1
 -10   2   1 56.0904 7.40864   9
 -10   2   1 50.9905 7.88707   4
  10   2  -1 58.7405 7.50293   3
 -10   2   1 45.2346 7.51753   6
  -9  -2   1 2.77827 2.93744   1
  -9  -2   1 12.1087 4.78759   6
  -9  -2   1 4.05681 3.07178   8
  -9  -2   1 5.30286 4.09410   9
   9  -2  -1 -2.5451 2.83573   3
  -9  -2   1 5.87412 4.32670   4
  -9   2   1 3.77894 3.01252   1
  -9   2   1 8.09807 4.09385   4
  -9   2   1 5.78083 4.06390   6
   9   2  -1 4.96888 3.11461   3
  -9   2   1 3.93365 3.46366   8
   9   2  -1 9.19226 3.47135   7
  -9   2   1 5.39952 4.24710   9
  -8  -2   1 23.7101 4.26164   1
  -8  -2   1 35.5392 4.58069   8
  -8  -2   1 25.0546 5.41036   4
  -8  -2   1 33.9671 5.34097   6
   8  -2  -1 33.7099 5.76879   3
  -8   2   1 31.6707 4.80493   1
   8   2  -1 25.2514 4.94293   3
  -8   2   1 20.0746 5.10816   6
   8   2  -1 30.4542 4.25399   7
  -8   2   1 22.3141 5.31611   4
   7  -2  -1 13.0118 2.47257   7
   7  -2  -1 9.78038 3.62862   3
  -7  -2   1 14.2695 3.37121   1
  -7  -2   1 15.4101 4.04647   4
   7   2  -1 7.57044 2.80932   3
   7   2  -1 12.8987 2.94147   7
  -7   2   1 6.73487 3.34874   4
  -7   2   1 7.43872 2.56717   1
  -6  -2   1 1712.34 60.7624   4
  -6  -2   1 1716.57 55.7040   1
   6  -2  -1 1734.55 53.4296   7
   6  -2  -1 1709.95 57.1427   3
  -6   2   1 1795.65 55.8029   1
  -6   2   1 1823.56 60.8834   4
   6   2  -1 1673.38 54.1274   7
   6   2  -1 1715.18 55.3864   3
   6   2  -1 1916.42 54.0648   2
   5  -2  -1 1054.08 36.8975   3
  -5  -2   1 1005.95 38.8416   4
   5  -2  -1 1077.56 33.7731   7
  -5  -2   1 1093.01 35.6345   1
  -5   2   1 1074.48 35.2606   1
   5   2  -1 1065.14 35.1923   3
  -5   2   1 1112.30 38.5688   4
  -5   2   1 1090.31 33.0787   2
   5   2  -1 1139.33 33.9319   2
   5   2  -1 1092.47 34.4990   7
   4  -2  -1 2010.22 57.4367   7
   4  -2  -1 1897.95 59.9085   3
  -4  -2   1 1902.68 59.2244   1
  -4  -2   1 1896.85 64.1181   4
  -4   2   1 1906.82 58.6838   1
  -4   2   1 1981.18 62.8884   4
   4   2  -1 1939.52 58.3969   2
   4   2  -1 1892.17 58.1255   3
  -4   2   1 1868.12 57.8366   2
   4   2  -1 1940.47 57.7818   7
  -3  -2   1 13.9996 2.32985   1
  -3  -2   1 21.3389 3.14861   4
   3  -2  -1 11.6397 2.44057   3
   3  -2  -1 12.1495 1.89203   4
   3  -2  -1 12.7715 1.49226   7
   3   2  -1 18.0244 2.07764   3
  -3   2   1 15.8914 1.39318   2
   3   2  -1 22.0421 2.20656   7
  -3   2   1 12.9675 1.83000   1
   3   2  -1 14.7507 1.56511   2
   2  -2  -1 8.59297 1.59144   3
   2  -2  -1 6.95269 1.22656   4
  -2  -2   1 5.33876 1.67236   4
  -2  -2   1 4.91098 1.67509   1
   2   2  -1 6.08235 1.14626   3
   2   2  -1 4.91562 1.23911   7
   2   2  -1 3.04964 0.94682   2
  -2   2   1 7.50192 1.01522   2
  -2   2   1 12.0924 1.47145   1
  -1  -2   1 11.4367 1.11864   1
  -1  -2   1 8.20597 1.33460   4
   1  -2  -1 10.6533 1.15870   4
   1  -2  -1 13.4146 0.99192   7
   1  -2  -1 9.48304 1.05358   3
   1   2  -1 12.3285 1.29084   7
   1   2  -1 11.4669 1.19000   2
  -1   2   1 13.0980 0.95932   7
   1   2  -1 11.3519 0.96704   3
  -1   2   1 10.8609 1.03991   1
  -1   2   1 10.5155 1.07183   2
   0  -2  -1 7427.94 207.362   7
   0  -2   1 7569.04 224.097   4
   0  -2  -1 6927.69 220.272   4
   0   2   1 7319.25 213.720   2
   0   2   1 6843.74 206.677   7
   0   2  -1 7157.13 206.307   7
   0   2  -1 6795.97 208.997   1
   1  -2   1 47.7543 2.94615   4
   1  -2   1 57.2537 2.60333   3
  -1  -2  -1 53.6704 3.67001   4
  -1  -2  -1 52.1528 2.43596   7
  -1  -2  -1 48.5189 2.37145   3
  -1   2  -1 48.7574 2.34600   1
  -1   2  -1 54.7303 2.60431   2
   1   2   1 47.8197 2.42114   2
   1   2   1 52.5358 2.45120   7
  -1   2  -1 49.7498 1.95476   7
  -2  -2  -1 2685.47 76.6522   1
  -2  -2  -1 2514.50 84.1087   4
   2  -2   1 2586.38 76.9455   3
  -2   2  -1 2625.46 78.4085   2
   2   2   1 2559.10 76.0402   3
   2   2   1 2751.91 78.3491   2
   2   2   1 2656.19 75.9702   7
  -2   2  -1 2584.87 77.0397   1
  -3  -2  -1 17.0553 1.65437   1
   3  -2   1 16.9514 1.37365   7
   3  -2   1 13.6998 2.26231   3
  -3  -2  -1 15.2281 3.23449   4
   3   2   1 10.3228 1.44565   7
   3   2   1 15.1416 1.88327   3
  -3   2  -1 14.0257 1.30034   2
   3   2   1 13.0343 1.26888   2
  -3   2  -1 14.3018 1.78165   1
   4  -2   1 14.7221 2.71700   3
  -4  -2  -1 13.9407 1.88485   1
  -4  -2  -1 18.1166 3.68101   4
   4  -2   1 19.5428 1.74879   7
   4   2   1 18.2185 2.37066   3
   4   2   1 17.0403 1.37614   2
  -4   2  -1 17.9070 3.18556   4
   4   2   1 11.6450 1.71042   7
  -4   2  -1 11.7720 1.21827   2
  -4   2  -1 13.2263 2.01919   1
   5  -2   1 650.799 20.2718   7
   5  -2   1 656.556 23.1616   3
  -5  -2  -1 631.706 21.2903   1
  -5  -2  -1 608.433 25.8838   4
  -5   2  -1 631.544 25.3734   4
  -5   2  -1 614.781 21.7005   1
   5   2   1 636.409 19.7050   2
   5   2   1 623.763 20.7114   7
   5   2   1 616.525 21.7251   3
   6  -2   1 2006.03 57.6481   7
  -6  -2  -1 1810.82 66.6023   4
  -6  -2  -1 1919.29 59.4089   1
   6  -2   1 1883.27 60.8607   3
  -6   2  -1 1910.79 59.8733   1
   6   2   1 1908.85 58.0886   7
  -6   2  -1 2029.97 67.5124   4
   6   2   1 1888.68 59.5254   3
  -7  -2  -1 404.686 21.0409   4
   7  -2   1 479.036 19.7129   3
  -7  -2  -1 428.232 17.1297   1
  -7   2  -1 435.308 21.4809   4
   7   2   1 437.865 17.9935   3
   7   2   1 466.335 16.7125   7
  -7   2  -1 489.580 20.1589   6
  -7   2  -1 406.431 17.3581   1
  -8  -2  -1 17.4238 4.46349   6
  -8  -2  -1 23.5730 5.65215   9
  -8  -2  -1 19.2422 3.68727   8
  -8  -2  -1 23.0873 3.84821   1
   8  -2   1 25.7988 5.21478   3
  -8  -2  -1 22.0366 5.57227   4
   8   2   1 23.5556 3.55946   7
  -8   2  -1 17.2067 4.84497   9
   8   2   1 26.7262 4.63000   3
  -8   2  -1 19.4652 5.17808   4
  -8   2  -1 16.8123 5.41876   6
  -8   2  -1 21.1940 3.86684   1
  -9  -2  -1 15.7953 3.79318   8
  -9  -2  -1 10.9854 5.01996   9
  -9  -2  -1 14.2274 5.43243   4
   9  -2   1 17.7944 5.15702   3
  -9  -2  -1 13.7602 3.75655   1
  -9  -2  -1 24.5481 5.49512   6
   9   2   1 4.20656 3.14084   3
  -9   2  -1 10.2292 4.70027   6
  -9   2  -1 8.50306 4.83078   9
  -9   2  -1 9.39376 3.37096   8
  -9   2  -1 5.13879 4.43649   4
  -9   2  -1 11.8749 3.81182   1
 -10  -2  -1 44.7071 7.75141   9
  10  -2   1 63.5612 8.33577   3
 -10  -2  -1 23.5083 7.01816   4
 -10  -2  -1 51.1581 7.72228   6
 -10  -2  -1 56.0616 6.60759   1
 -10  -2  -1 59.2318 6.24567   8
 -10   2  -1 70.3663 9.30323   4
 -10   2  -1 52.6371 6.01612   8
 -10   2  -1 50.9755 8.17920   6
  10   2   1 43.7079 6.72578   3
 -10   2  -1 49.4540 6.57028   1
 -10   2  -1 36.4960 7.08023   9
 -11  -2  -1 1056.79 38.4520   6
 -11  -2  -1 912.702 36.8274   9
  11  -2   1 920.576 38.2021   3
 -11  -2  -1 935.893 41.3242   4
 -11  -2  -1 924.462 33.2867   8
 -11  -2  -1 940.365 36.1522   1
 -11   2  -1 893.575 36.5765   9
 -11   2  -1 964.861 33.0768   8
 -11   2  -1 983.882 38.1221   6
 -11   2  -1 955.772 36.7510   1
  11   2   1 925.585 37.3679   3
 -12  -2  -1 -1.8346 5.37127   9
  12  -2   1 5.22433 4.70977   4
  12  -2   1 1.46069 4.79554   3
 -12  -2  -1 5.67979 6.10668   4
 -12  -2  -1 1.11012 4.22757   1
 -12  -2  -1 4.29215 4.38931   8
 -12  -2  -1 -4.8906 6.27125   6
 -12   2  -1 -0.2863 5.25604   9
  12   2   1 6.37316 4.66067   3
 -12   2  -1 1.33837 5.86819   6
 -12   2  -1 3.36951 4.45819   1
 -13  -2  -1 272.887 16.2117   8
  13  -2   1 248.876 17.9003   3
 -13  -2  -1 285.966 18.3798   6
  13  -2   1 268.881 18.4647   4
 -13  -2  -1 279.295 20.0351   4
 -13  -2  -1 272.725 17.9704   9
 -13   2  -1 259.001 17.1265   1
 -13   2  -1 243.085 17.9438   6
 -13   2  -1 274.414 18.2134   9
  13   2   1 269.061 18.4742   3
 -14  -2  -1 -0.7050 5.20534   8
 -14  -2  -1 10.7468 7.63918   6
 -14  -2  -1 12.7401 7.32076   9
 -14   2  -1 16.5239 7.60151   9
 -14   2  -1 13.4836 7.97920   6
 -15  -2  -1 -3.0531 6.98096   6
 -15  -2  -1 0.67733 6.53834   9
 -15  -2  -1 -6.5314 5.26004   8
 -15   2  -1 -0.9168 7.28011   6
 -15   2  -1 6.64188 7.22389   9
 -16  -2  -1 117.086 14.5130   6
 -16  -2  -1 106.026 13.6647   9
 -16  -2  -1 111.880 13.2132   8
 -16   2  -1 105.248 14.0770   6
 -16   2  -1 109.320 14.0810   9
 -17  -2  -1 73.8209 13.0112   6
 -17   2  -1 47.3566 11.8681   6
 -18  -2  -1 165.243 16.8874   6
 -18   2  -1 166.328 17.1938   6
 -18  -3   1 133.492 15.1893   8
 -18  -3   1 108.124 14.1877   6
 -18   3   1 146.188 16.1230   6
 -17  -3   1 9.07274 8.70098   8
 -17  -3   1 10.3854 9.27622   6
 -17   3   1 10.6244 8.86321   6
 -16  -3   1 547.531 28.2276   8
 -16  -3   1 482.491 25.9269   6
 -16   3   1 468.206 26.4803   6
 -15  -3   1 3.46199 6.81984   6
 -15  -3   1 -0.4576 6.65549   8
 -15   3   1 -4.6788 6.68982   6
 -14  -3   1 19.5312 7.92503   6
 -14  -3   1 20.3919 7.39441   8
 -14   3   1 48.2268 9.80884   6
 -13  -3   1 1.30648 5.53447   9
 -13  -3   1 -0.9105 5.38086   6
 -13  -3   1 2.66885 4.86971   8
  13  -3  -1 5.27046 5.55660   3
 -13  -3   1 10.5817 6.55566   4
  13   3  -1 -0.9362 4.25534   3
 -13   3   1 8.15987 5.54776   1
 -13   3   1 1.16462 5.86632   6
 -13   3   1 -0.4114 5.80827   9
  13   3  -1 5.96916 4.85093   9
 -12  -3   1 1211.03 42.6718   8
 -12  -3   1 1241.28 44.8087   6
  12  -3  -1 1267.55 47.0104   3
  12  -3  -1 1201.70 48.3579   4
 -12  -3   1 1178.70 49.4331   4
 -12  -3   1 1229.28 44.3489   9
 -12   3   1 1215.68 45.0770   6
  12   3  -1 1169.78 46.4781   3
 -12   3   1 1193.61 44.6539   9
 -12   3   1 1243.57 47.0705   1
  11  -3  -1 -0.3091 3.43598   4
 -11  -3   1 2.42402 4.96866   4
  11  -3  -1 5.22638 4.55803   3
 -11  -3   1 6.21178 4.38885   8
 -11  -3   1 3.01080 3.88451   1
 -11  -3   1 -0.3572 4.64472   9
 -11  -3   1 0.87409 5.18384   6
 -11   3   1 0.35534 4.86830   9
  11   3  -1 3.97882 4.02755   3
 -11   3   1 -6.0045 4.52396   6
 -11   3   1 5.36684 3.94619   1
 -11   3   1 -5.0880 3.91342   8
 -10  -3   1 1782.56 57.5932   6
 -10  -3   1 1817.64 64.9521   4
  10  -3  -1 1803.26 63.8135   4
  10  -3  -1 1743.38 60.3135   3
 -10  -3   1 1672.62 57.3004   9
 -10  -3   1 1709.59 54.5796   8
 -10  -3   1 1741.93 59.3722   1
 -10   3   1 1760.72 59.5555   1
  10   3  -1 1723.93 59.4379   3
 -10   3   1 1744.07 54.6616   8
  10   3  -1 1759.70 57.1194   7
 -10   3   1 1692.68 57.4981   9
 -10   3   1 1694.11 57.4882   6
  -9  -3   1 54.1067 5.99686   8
  -9  -3   1 38.8158 6.08395   6
  -9  -3   1 45.2016 6.47040   9
  -9  -3   1 28.1611 6.47505   4
   9  -3  -1 28.8808 5.69963   4
  -9  -3   1 32.4178 5.35588   1
   9  -3  -1 35.4314 6.34431   3
   9   3  -1 32.8038 4.97699   7
  -9   3   1 45.0351 5.80724   8
  -9   3   1 35.9263 6.06174   9
   9   3  -1 33.4112 5.63872   3
  -9   3   1 40.4951 6.81628   6
  -9   3   1 30.9626 5.32425   1
   8  -3  -1 2.35154 3.22308   3
  -8  -3   1 8.58039 4.08668   4
  -8  -3   1 -2.9958 2.87384   6
  -8  -3   1 0.83412 2.48716   1
  -8  -3   1 4.09118 2.88929   8
  -8  -3   1 5.56388 3.51953   9
   8  -3  -1 3.18598 2.87283   4
  -8   3   1 6.28685 4.00310   9
  -8   3   1 2.77970 2.38882   1
   8   3  -1 0.56379 2.32173   3
  -8   3   1 4.44690 3.40555   6
   8   3  -1 0.91330 2.01292   7
  -7  -3   1 230.270 11.7895   1
   7  -3  -1 252.222 13.8240   4
  -7  -3   1 241.319 14.0835   4
   7  -3  -1 222.054 13.0862   3
   7   3  -1 236.480 11.1492   7
   7   3  -1 233.651 11.9581   3
  -7   3   1 238.196 11.9251   1
   6  -3  -1 1942.01 63.8241   3
   6  -3  -1 2045.11 67.8475   4
   6  -3  -1 2037.94 60.0801   7
  -6  -3   1 1949.02 68.5877   4
  -6  -3   1 1983.32 62.7876   1
   6   3  -1 1983.24 61.2625   7
   6   3  -1 2085.99 61.2744   2
  -6   3   1 1967.19 62.5067   1
   6   3  -1 2019.94 62.2242   3
  -6   3   1 1948.67 60.3652   2
   5  -3  -1 87.0244 6.64921   3
  -5  -3   1 77.3937 5.58818   1
  -5  -3   1 68.6765 6.75880   4
   5  -3  -1 70.9342 4.08080   7
   5  -3  -1 79.6677 6.03815   4
   5   3  -1 83.8420 4.37756   2
  -5   3   1 79.7488 3.85537   2
   5   3  -1 79.9773 5.38543   3
   5   3  -1 80.7473 5.15069   7
  -5   3   1 71.3889 5.12836   1
   4  -3  -1 576.623 18.5725   7
  -4  -3   1 568.134 23.5635   4
  -4  -3   1 599.222 21.2350   1
   4  -3  -1 592.247 21.9484   4
   4  -3  -1 594.563 21.8097   3
  -4   3   1 583.665 20.3520   1
   4   3  -1 580.918 20.0010   7
   4   3  -1 634.359 19.6779   2
   4   3  -1 603.357 20.2751   3
  -4   3   1 619.046 19.2602   2
   3  -3  -1 429.462 13.7176   7
   3  -3  -1 435.109 16.0428   3
   3  -3  -1 430.225 16.2339   4
  -3  -3   1 462.859 16.7815   1
  -3  -3   1 428.885 17.7255   4
  -3   3   1 449.242 14.6288   2
   3   3  -1 465.030 14.9512   2
   3   3  -1 439.113 15.1199   7
  -3   3   1 439.343 15.1693   1
   3   3  -1 426.540 14.9209   3
  -2  -3   1 2.64907 1.77110   4
  -2  -3   1 3.23680 1.52405   1
   2  -3  -1 2.98350 1.29900   3
   2  -3  -1 1.64810 0.75076   7
   2  -3  -1 2.88550 1.36609   4
  -2   3   1 0.35862 0.68086   7
   2   3  -1 2.91372 1.08417   3
  -2   3   1 5.82495 1.27980   1
   2   3  -1 1.82779 1.18866   7
  -2   3   1 3.20456 1.09261   2
   2   3  -1 1.35196 1.02678   2
   1  -3  -1 962.548 28.7622   3
  -1  -3   1 994.839 32.1304   4
  -1  -3   1 882.513 28.8683   1
   1  -3  -1 1004.33 28.4721   7
   1  -3  -1 927.739 31.3662   4
   1   3  -1 970.944 30.1433   2
  -1   3   1 1004.60 28.9370   1
  -1   3   1 962.732 28.4309   7
   1   3  -1 950.503 28.4033   3
  -1   3   1 981.264 29.9795   2
   1   3  -1 974.707 29.1268   7
   0  -3  -1 1.13996 0.88584   7
   0  -3   1 4.06923 1.43645   4
   0  -3   1 0.75130 0.58967   3
   0  -3  -1 5.65418 1.71751   4
   0   3  -1 4.24045 1.04161   7
   0   3   1 1.56601 0.56654   1
   0   3  -1 2.67555 1.16619   2
   0   3   1 2.90418 0.98742   7
   0   3   1 1.58380 1.06315   2
   0   3  -1 5.81296 0.95203   1
  -1  -3  -1 173.297 6.49987   3
   1  -3   1 189.098 7.83495   4
  -1  -3  -1 184.278 8.65918   4
   1  -3   1 185.423 6.11613   3
  -1   3  -1 184.822 6.51938   1
  -1   3  -1 174.159 6.01222   7
   1   3   1 173.538 6.61858   7
   1   3   1 177.138 6.89663   2
  -1   3  -1 177.267 6.97201   2
   2  -3   1 382.140 13.0269   3
  -2  -3  -1 364.665 11.6855   1
   2  -3   1 370.372 14.1077   4
  -2  -3  -1 351.612 15.3408   4
  -2   3  -1 360.530 12.4078   1
  -2   3  -1 384.425 12.6214   2
   2   3   1 380.255 12.4195   7
   2   3   1 397.179 12.6092   2
   2   3   1 365.016 12.3333   3
   3  -3   1 448.433 16.9689   4
  -3  -3  -1 450.172 14.3300   1
   3  -3   1 439.189 16.3253   3
  -3  -3  -1 441.384 18.8235   4
  -3   3  -1 413.392 14.4851   2
   3   3   1 434.086 14.8245   3
   3   3   1 440.084 14.6742   7
  -3   3  -1 425.861 14.9278   1
   3   3   1 453.204 14.5674   2
   4  -3   1 588.520 23.7601   4
  -4  -3  -1 651.197 20.7282   1
   4  -3   1 619.475 22.7905   3
  -4  -3  -1 584.446 25.5612   4
   4   3   1 659.651 20.8649   7
  -4   3  -1 632.010 20.3640   2
   4   3   1 646.981 21.2552   3
  -4   3  -1 646.528 21.4563   1
   4   3   1 685.558 20.4464   2
   5  -3   1 86.0601 6.77908   4
   5  -3   1 84.4800 3.81536   7
   5  -3   1 89.4074 6.67566   3
  -5  -3  -1 84.5963 5.00915   1
  -5  -3  -1 82.4023 7.48680   4
   5   3   1 87.8958 4.06314   2
  -5   3  -1 93.9175 5.58745   1
  -5   3  -1 86.1722 4.02219   2
   5   3   1 86.4764 5.51702   3
   5   3   1 85.1228 5.02414   7
  -6  -3  -1 2718.14 95.7661   4
  -6  -3  -1 2869.06 86.1605   1
   6  -3   1 2879.37 95.0489   4
   6  -3   1 2777.20 88.0469   3
   6   3   1 2933.98 85.0613   7
  -6   3  -1 2968.22 87.0635   1
   6   3   1 2897.99 85.6327   2
   6   3   1 2773.69 85.9972   3
   7  -3   1 32.3948 5.27956   3
  -7  -3  -1 27.7656 3.76735   8
   7  -3   1 27.0904 5.53331   4
  -7  -3  -1 16.7880 4.76574   4
  -7  -3  -1 26.8574 4.55194   6
  -7  -3  -1 28.7710 3.61469   1
  -7   3  -1 26.9410 3.90936   1
  -7   3  -1 24.1119 5.41027   6
   7   3   1 27.3912 4.08588   3
   7   3   1 26.8614 3.38156   7
  -8  -3  -1 700.075 25.6751   1
   8  -3   1 750.960 31.3059   4
  -8  -3  -1 744.965 28.4494   9
  -8  -3  -1 644.888 30.5307   4
   8  -3   1 641.845 27.7762   3
  -8  -3  -1 730.322 24.2689   8
  -8  -3  -1 698.661 26.3187   6
   8   3   1 716.345 24.9476   7
  -8   3  -1 656.283 27.3401   9
  -8   3  -1 685.723 26.2344   1
  -8   3  -1 701.939 28.2234   6
   8   3   1 717.112 26.7404   3
  -9  -3  -1 6.43776 3.18984   8
   9  -3   1 5.90088 4.09407   3
  -9  -3  -1 6.37025 2.85384   1
  -9  -3  -1 0.60245 3.82478   6
  -9  -3  -1 4.05808 4.04803   4
   9  -3   1 7.14119 3.75787   4
  -9  -3  -1 -2.0453 3.81022   9
   9   3   1 7.02213 3.32864   3
   9   3   1 7.47698 3.13305   7
  -9   3  -1 6.37718 3.20752   1
  -9   3  -1 -1.3556 3.79440   9
  -9   3  -1 6.54742 2.72497   8
  -9   3  -1 8.05139 4.59104   6
 -10  -3  -1 770.344 34.8962   4
 -10  -3  -1 765.040 27.6104   8
 -10  -3  -1 777.024 31.5178   9
  10  -3   1 698.226 33.0621   4
  10  -3   1 783.488 32.5531   3
 -10  -3  -1 705.027 29.1366   1
 -10  -3  -1 768.724 30.5466   6
 -10   3  -1 849.202 32.3055   6
 -10   3  -1 780.135 30.3473   1
  10   3   1 788.739 30.9538   3
 -10   3  -1 741.950 30.7719   9
  11  -3   1 96.3412 10.4660   3
  11  -3   1 65.4447 9.34746   4
 -11  -3  -1 81.9930 8.06413   8
 -11  -3  -1 93.5357 10.6800   6
 -11  -3  -1 77.5696 9.95325   9
 -11  -3  -1 95.7326 11.7921   4
 -11  -3  -1 84.2879 8.57136   1
  11   3   1 76.1362 8.96819   3
 -11   3  -1 77.4386 8.52477   1
 -11   3  -1 74.4691 10.0551   9
 -11   3  -1 68.2015 10.1321   6
 -12  -3  -1 1624.99 54.2856   8
 -12  -3  -1 1742.67 59.6314   6
 -12  -3  -1 1781.29 66.5595   4
  12  -3   1 1628.55 63.9867   4
 -12  -3  -1 1714.42 59.2539   9
  12  -3   1 1662.34 60.8963   3
 -12   3  -1 1653.30 59.1514   9
 -12   3  -1 1668.29 59.0886   6
 -12   3  -1 1736.30 60.2673   1
  12   3   1 1655.04 60.2258   3
 -13  -3  -1 44.4607 8.99011   9
 -13  -3  -1 49.0921 8.11351   8
  13  -3   1 61.5905 9.70862   4
 -13  -3  -1 60.5179 10.2427   6
  13  -3   1 42.1673 8.73710   3
 -13  -3  -1 27.0731 8.49869   4
 -13   3  -1 47.0694 9.56714   9
  13   3   1 30.7573 7.87100   3
 -13   3  -1 38.5594 7.93156   1
 -13   3  -1 37.5884 9.44359   6
 -14  -3  -1 87.8833 12.2185   6
 -14  -3  -1 69.9787 9.83761   8
 -14  -3  -1 55.2142 10.3334   9
 -14   3  -1 88.8946 12.5967   6
  14   3   1 95.3224 11.1088   9
 -14   3  -1 82.3510 11.6638   9
 -15  -3  -1 4.66878 6.64256   8
 -15  -3  -1 -1.8716 6.53373   9
 -15  -3  -1 -2.0562 7.44147   6
 -15   3  -1 15.4017 7.79951   6
 -15   3  -1 4.09757 7.12416   9
  15   3   1 4.49254 5.73344   9
 -16  -3  -1 229.973 18.8463   6
 -16  -3  -1 233.755 18.4793   9
 -16  -3  -1 263.073 19.0415   8
 -16   3  -1 245.518 19.2976   6
 -16   3  -1 236.467 19.0388   9
 -17  -3  -1 0.16462 7.56120   8
 -17  -3  -1 13.3757 9.35906   6
 -17   3  -1 3.79398 8.82234   6
 -18  -3  -1 227.378 19.1119   6
 -18   3  -1 145.861 16.8602   6
 -18  -4   1 173.599 17.1074   8
 -18  -4   1 123.437 14.6534   6
 -18   4   1 160.871 16.7730   6
 -17  -4   1 35.0139 10.6350   8
 -17  -4   1 25.2129 9.78431   6
 -17   4   1 41.3551 11.2132   6
 -16  -4   1 76.5718 12.4772   8
 -16  -4   1 90.4202 12.5601   6
 -16   4   1 59.4349 11.8404   6
 -15  -4   1 194.134 16.2850   8
 -15  -4   1 163.244 15.0298   6
 -15   4   1 178.408 16.2790   6
 -14  -4   1 9.85279 6.75867   8
 -14  -4   1 3.77375 6.57322   6
 -14   4   1 19.5797 8.02745   6
 -13  -4   1 67.0929 10.9353   4
 -13  -4   1 67.6427 10.0042   6
  13  -4  -1 39.2560 8.23549   3
 -13  -4   1 43.4493 8.33869   8
 -13  -4   1 62.6375 9.59086   9
 -13   4   1 67.0405 9.88099   1
 -13   4   1 62.3463 9.85507   9
  13   4  -1 70.3202 10.3990   3
  13   4  -1 67.9757 9.04682   9
 -13   4   1 66.7038 10.5011   6
 -12  -4   1 -0.8288 5.54061   6
 -12  -4   1 0.65072 5.80409   4
 -12  -4   1 16.3637 5.40733   8
 -12  -4   1 10.3269 6.06816   9
  12  -4  -1 6.08232 5.07061   3
 -12   4   1 2.25504 4.46914   1
  12   4  -1 5.24591 5.14144   3
  12   4  -1 7.47818 4.91518   9
 -12   4   1 4.67573 6.01150   6
 -12   4   1 8.94008 6.49540   9
 -11  -4   1 248.538 14.3438   8
 -11  -4   1 266.208 16.1571   6
  11  -4  -1 250.809 16.1222   4
 -11  -4   1 240.530 15.1571   1
  11  -4  -1 240.636 15.5988   3
 -11  -4   1 225.884 14.8966   9
 -11  -4   1 255.938 17.2037   4
  11   4  -1 234.997 15.2627   3
 -11   4   1 232.960 15.2223   6
 -11   4   1 231.789 15.0270   1
  11   4  -1 225.223 14.1844   9
 -11   4   1 227.468 15.1049   9
  10  -4  -1 48.1040 7.34955   3
  10  -4  -1 40.0644 6.99070   4
 -10  -4   1 54.7021 7.57422   9
 -10  -4   1 47.3712 8.07543   4
 -10  -4   1 42.7840 6.29069   8
 -10  -4   1 55.7406 7.81256   6
 -10  -4   1 55.6463 7.06031   1
  10   4  -1 48.9898 6.21415   7
 -10   4   1 52.9302 6.76510   8
  10   4  -1 41.8988 6.66207   9
 -10   4   1 54.1817 7.18567   1
  10   4  -1 44.2286 6.70131   3
 -10   4   1 38.2919 7.25219   6
 -10   4   1 38.4061 7.14977   9
   9  -4  -1 347.262 18.1862   3
  -9  -4   1 366.189 17.4308   1
  -9  -4   1 349.327 17.4375   9
  -9  -4   1 353.943 19.9028   4
  -9  -4   1 382.363 16.4083   8
   9  -4  -1 381.351 14.7002   5
  -9  -4   1 352.095 17.2258   6
   9  -4  -1 394.381 19.5823   4
  -9   4   1 362.182 16.3620   8
   9   4  -1 384.032 16.6947   7
  -9   4   1 388.937 17.9667   9
   9   4  -1 322.840 16.6012   9
  -9   4   1 350.926 18.1984   6
   9   4  -1 357.351 17.5331   3
  -9   4   1 368.891 17.5040   1
  -8  -4   1 8.04519 3.87910   6
  -8  -4   1 5.97342 2.75727   8
  -8  -4   1 0.44094 2.11373   1
   8  -4  -1 15.7870 4.40655   3
  -8  -4   1 3.15567 3.52058   4
  -8  -4   1 9.51189 3.93101   9
   8  -4  -1 8.63671 3.72923   4
   8   4  -1 0.26057 2.18381   3
  -8   4   1 3.45590 3.91711   6
  -8   4   1 10.3702 3.37780   1
  -8   4   1 7.56205 3.78946   9
   8   4  -1 9.26370 3.53952   9
   8   4  -1 1.43261 2.56648   7
   7  -4  -1 699.637 27.3281   3
  -7  -4   1 653.397 29.3940   4
  -7  -4   1 716.700 23.9246   8
   7  -4  -1 752.230 29.3747   4
  -7  -4   1 690.573 25.9535   1
  -7   4   1 667.812 26.4754   6
   7   4  -1 696.767 25.8499   3
  -7   4   1 717.955 26.0655   1
   7   4  -1 706.148 25.1509   7
   6  -4  -1 1033.75 37.3050   4
  -6  -4   1 1036.07 39.2440   4
   6  -4  -1 976.463 35.3306   3
   6  -4  -1 1017.41 30.9630   7
  -6  -4   1 1022.54 34.5233   1
  -6   4   1 1020.35 34.1555   1
   6   4  -1 1014.45 32.4925   2
   6   4  -1 984.385 33.3588   7
   6   4  -1 968.224 33.6557   3
  -6   4   1 1043.26 32.0720   2
   5  -4  -1 485.961 19.1129   3
  -5  -4   1 479.148 18.1570   1
   5  -4  -1 468.592 15.0736   7
   5  -4  -1 457.259 19.0358   4
  -5  -4   1 489.178 21.2061   4
  -5   4   1 453.805 17.4281   1
  -5   4   1 463.807 16.0302   2
   5   4  -1 469.813 17.3680   3
   5   4  -1 467.865 17.1899   7
   5   4  -1 484.278 16.4110   2
   4  -4  -1 1884.39 57.0536   3
   4  -4  -1 1783.78 59.8874   4
  -4  -4   1 1771.51 57.2490   1
   4  -4  -1 1954.34 53.4083   7
  -4  -4   1 1938.29 62.4518   4
   4   4  -1 1866.47 56.2558   2
  -4   4   1 1809.04 56.0427   1
   4   4  -1 1808.23 55.4220   7
   4   4  -1 1736.07 55.1605   3
  -4   4   1 1736.87 55.8759   2
   3  -4  -1 494.326 18.0480   4
   3  -4  -1 503.966 17.0827   3
   3  -4  -1 502.362 15.0155   7
  -3  -4   1 464.611 17.5868   1
  -3  -4   1 481.045 19.5540   4
   3   4  -1 472.127 16.1708   3
   3   4  -1 486.485 16.6793   7
  -3   4   1 487.809 14.9836   7
  -3   4   1 487.309 16.3933   2
  -3   4   1 476.406 16.4959   1
   3   4  -1 483.252 16.5771   2
  -2  -4   1 1004.59 30.7241   1
   2  -4  -1 1014.50 32.9612   4
   2  -4  -1 961.296 30.0892   3
  -2  -4   1 987.560 34.0956   4
   2  -4  -1 986.022 29.1869   7
   2   4  -1 1000.23 30.5052   7
   2   4  -1 948.385 29.6873   3
  -2   4   1 1011.27 31.1553   2
   2   4  -1 964.826 31.2078   2
  -2   4   1 976.624 29.1638   7
  -2   4   1 986.904 30.2417   1
  -1  -4   1 129.103 4.79125   1
   1  -4  -1 118.197 4.73090   7
   1  -4  -1 127.900 4.95473   3
   1  -4  -1 120.040 6.12217   4
  -1  -4   1 128.045 6.59763   4
   1   4  -1 131.400 5.71726   2
   1   4  -1 125.142 5.34854   7
  -1   4   1 135.264 4.80054   1
  -1   4   1 122.327 4.76719   7
  -1   4   1 125.829 5.53162   2
   0  -4   1 2857.41 80.5227   3
   0  -4   1 2796.68 88.3555   4
   0  -4  -1 2759.85 88.7080   4
   0  -4  -1 2852.56 81.0877   7
   0  -4  -1 2725.59 80.8506   3
   0   4   1 2785.05 84.3885   2
   0   4  -1 2790.56 84.4980   2
   0   4   1 2868.62 81.1456   7
   0   4  -1 2823.33 81.1497   7
   0   4  -1 2873.32 81.8001   1
   0   4   1 2644.42 81.4634   1
   1  -4   1 258.187 8.40682   3
  -1  -4  -1 252.566 11.4557   4
   1  -4   1 291.978 10.9017   4
  -1  -4  -1 268.901 9.05647   3
  -1   4  -1 264.643 9.81194   2
   1   4   1 255.444 9.65648   2
  -1   4  -1 261.508 8.61870   7
  -1   4  -1 261.328 8.97685   1
   1   4   1 263.131 9.22550   7
   2  -4   1 2061.87 64.3282   4
  -2  -4  -1 2104.85 58.7154   3
   2  -4   1 1934.88 58.4590   3
  -2  -4  -1 1989.49 58.5042   1
  -2  -4  -1 1840.53 65.5548   4
  -2   4  -1 1975.45 59.2753   1
  -2   4  -1 2006.53 60.7888   2
   2   4   1 2027.93 60.6748   2
  -2   4  -1 1989.09 57.5891   7
  -3  -4  -1 29.2765 2.14496   1
  -3  -4  -1 41.6934 4.93526   4
   3  -4   1 37.3829 3.76175   4
   3  -4   1 31.0738 3.18401   3
  -3   4  -1 31.4267 2.62989   2
  -3   4  -1 33.7530 2.72080   1
   3   4   1 30.4654 2.69523   7
   3   4   1 28.6503 2.63706   3
   3   4   1 28.4194 2.44438   2
  -4  -4  -1 1091.86 41.8808   4
  -4  -4  -1 1145.69 35.1465   1
   4  -4   1 1129.93 37.2861   3
   4  -4   1 1178.55 39.8359   4
   4   4   1 1104.16 35.6085   3
   4   4   1 1166.50 35.5403   7
   4   4   1 1157.34 35.6721   2
  -4   4  -1 1168.66 36.1726   1
  -4   4  -1 1125.12 35.7564   2
  -5  -4  -1 210.457 8.48512   1
   5  -4   1 185.020 10.5743   4
  -5  -4  -1 193.135 12.5679   4
   5  -4   1 194.988 10.5227   3
  -5   4  -1 196.374 9.04518   1
  -5   4  -1 186.564 7.74281   2
   5   4   1 189.392 7.69375   2
   5   4   1 206.569 8.79565   7
   5   4   1 192.993 8.95625   3
  -6  -4  -1 1914.70 71.6000   4
   6  -4   1 2058.12 65.8421   3
   6  -4   1 2079.58 70.4260   4
  -6  -4  -1 2111.84 63.2426   1
   6   4   1 2062.41 62.6467   7
  -6   4  -1 2064.64 64.1918   1
   6   4   1 2132.46 62.7562   2
   6   4   1 2029.28 63.5265   3
  -7  -4  -1 562.758 20.9743   6
  -7  -4  -1 517.099 19.8286   1
   7  -4   1 554.831 24.6802   4
  -7  -4  -1 540.196 19.0547   8
   7  -4   1 546.817 22.8958   3
  -7  -4  -1 529.892 22.7627   9
  -7  -4  -1 526.337 25.3287   4
  -7   4  -1 565.939 23.2634   6
  -7   4  -1 529.952 22.0281   9
  -7   4  -1 540.969 20.7966   1
   7   4   1 502.946 20.5188   3
   7   4   1 541.991 19.8123   7
   8  -4   1 188.395 12.3053   3
  -8  -4  -1 182.294 13.6957   4
  -8  -4  -1 182.385 9.82559   1
   8  -4   1 189.305 13.2650   4
  -8  -4  -1 179.305 11.0739   6
  -8  -4  -1 188.293 9.97801   8
  -8  -4  -1 178.938 12.3511   9
  -8   4  -1 178.185 12.1096   9
  -8   4  -1 174.006 11.9952   6
  -8   4  -1 168.499 10.1698   1
   8   4   1 199.216 11.0384   3
   8   4   1 197.458 10.0257   7
  -9  -4  -1 3.60924 2.69536   1
   9  -4   1 2.45621 3.53594   3
  -9  -4  -1 1.05383 4.32180   9
  -9  -4  -1 2.29805 3.29971   6
   9  -4   1 5.05007 3.74465   4
  -9  -4  -1 3.39106 2.66290   8
  -9  -4  -1 5.96776 5.02127   4
  -9   4  -1 6.70704 4.62055   9
   9   4   1 -0.1435 2.47720   7
  -9   4  -1 3.76579 4.34954   6
   9   4   1 7.13596 3.55463   3
  -9   4  -1 5.54141 3.07246   1
  10  -4   1 18.3930 5.67398   4
 -10  -4  -1 14.3787 5.51512   6
 -10  -4  -1 22.3324 6.24418   9
  10  -4   1 22.0535 5.90769   3
 -10  -4  -1 19.3042 4.63793   1
 -10  -4  -1 20.0388 4.56253   8
 -10  -4  -1 12.8707 5.86136   4
 -10   4  -1 25.8836 5.28232   1
  10   4   1 21.7659 5.16841   3
 -10   4  -1 10.8053 5.59368   9
 -10   4  -1 16.6566 5.87657   6
 -11  -4  -1 263.061 18.4959   4
 -11  -4  -1 252.445 14.2117   8
  11  -4   1 257.584 16.4373   3
 -11  -4  -1 252.972 16.4637   9
 -11  -4  -1 262.392 16.5865   6
  11  -4   1 271.559 17.7130   4
 -11   4  -1 244.130 16.0178   9
  11   4   1 279.732 16.3024   3
 -11   4  -1 260.856 16.6757   6
 -11   4  -1 226.248 14.6806   1
 -12  -4  -1 6.58108 4.91696   8
  12  -4   1 1.93331 4.83293   4
 -12  -4  -1 6.62474 5.77504   9
  12  -4   1 4.18148 5.12038   3
 -12  -4  -1 4.91412 6.26149   4
 -12  -4  -1 -0.6928 6.00580   6
  12   4   1 -1.2219 4.79964   9
  12   4   1 -1.2418 4.31617   3
 -12   4  -1 -3.2451 4.83383   6
 -12   4  -1 3.48572 3.92300   1
 -12   4  -1 -1.0917 5.80155   9
 -13  -4  -1 85.3974 11.7480   6
  13  -4   1 67.4137 10.2304   4
 -13  -4  -1 87.6495 9.97158   8
 -13  -4  -1 80.2120 12.1816   4
  13  -4   1 94.2165 11.2203   3
 -13  -4  -1 112.595 12.5168   9
 -13   4  -1 62.4095 10.8838   6
 -13   4  -1 84.4609 11.5579   9
  13   4   1 72.1194 10.0019   9
 -14  -4  -1 9.06769 6.33520   8
 -14  -4  -1 12.6189 7.52671   6
 -14  -4  -1 3.97727 6.35963   9
  14   4   1 10.4255 6.07333   9
 -14   4  -1 11.7211 7.93802   6
 -14   4  -1 -5.3967 6.26543   9
 -15  -4  -1 35.0841 9.71968   9
 -15  -4  -1 24.1949 9.51389   6
 -15  -4  -1 27.9024 8.47232   8
 -15   4  -1 18.4077 8.63931   6
 -15   4  -1 26.8182 9.23577   9
  15   4   1 39.2329 8.90898   9
 -16  -4  -1 36.3879 9.95175   8
 -16  -4  -1 28.7035 9.90026   9
 -16  -4  -1 33.4885 10.6066   6
 -16   4  -1 13.6478 9.36673   6
 -16   4  -1 35.9237 10.5087   9
 -17  -4  -1 88.0321 13.4155   6
 -17  -4  -1 92.1268 13.4261   8
 -17   4  -1 98.3943 14.2719   6
 -18  -4  -1 171.412 17.0206   6
 -18   4  -1 144.046 17.1663   6
 -18  -5   1 47.1150 12.1036   8
 -18   5   1 21.2570 10.1923   6
 -17  -5   1 162.738 16.0036   6
 -17  -5   1 164.337 17.5300   8
 -17   5   1 170.503 17.2173   6
 -16  -5   1 116.296 13.4987   6
 -16  -5   1 104.289 13.5730   8
 -16   5   1 112.710 14.2674   6
 -15  -5   1 0.76967 6.45390   8
 -15  -5   1 6.19322 8.14747   6
 -15   5   1 -4.1086 6.38606   6
 -14  -5   1 0.68688 6.70686   6
 -14  -5   1 -0.2836 5.46912   8
 -14   5   1 -2.1888 6.40511   6
  13  -5  -1 23.5859 7.13906   3
 -13  -5   1 26.3130 8.34684   4
 -13  -5   1 16.3660 6.56151   8
 -13  -5   1 22.3694 7.30144   9
 -13  -5   1 37.7951 8.46169   6
 -13   5   1 19.7555 7.65089   9
 -13   5   1 39.3187 9.07432   6
  13   5  -1 19.0856 6.32463   9
 -12  -5   1 336.155 19.0810   9
 -12  -5   1 338.635 21.5114   4
 -12  -5   1 319.293 17.8514   8
  12  -5  -1 357.027 19.7066   3
 -12  -5   1 354.700 19.7961   6
 -12   5   1 338.140 19.9337   6
  12   5  -1 347.115 18.4792   9
 -12   5   1 331.439 19.2103   9
  12   5  -1 319.798 19.3885   3
 -12   5   1 340.117 19.6809   1
  11  -5  -1 19.7981 6.10310   4
  11  -5  -1 19.6552 5.88439   3
 -11  -5   1 21.8956 6.81940   4
 -11  -5   1 18.7521 5.66877   8
 -11  -5   1 19.6490 6.70440   6
 -11  -5   1 16.7739 5.89299   9
 -11   5   1 26.8864 7.35096   9
 -11   5   1 18.4703 5.65147   1
  11   5  -1 24.9205 6.25103   9
 -11   5   1 22.1664 7.26248   6
  11   5  -1 23.3658 5.95710   3
 -10  -5   1 630.626 24.9187   6
 -10  -5   1 574.400 24.7680   9
 -10  -5   1 525.352 27.2757   4
  10  -5  -1 527.224 25.9049   4
  10  -5  -1 569.806 25.2984   3
 -10  -5   1 559.455 24.4296   1
 -10  -5   1 561.502 22.8062   8
  10  -5  -1 579.716 20.8127   5
 -10   5   1 536.186 24.9840   6
  10   5  -1 568.284 24.6767   3
 -10   5   1 544.316 24.4412   1
  10   5  -1 567.440 23.4727   7
 -10   5   1 555.365 24.4425   9
  10   5  -1 540.220 23.8589   9
  -9  -5   1 235.389 12.9379   1
  -9  -5   1 237.870 13.7837   9
   9  -5  -1 243.524 14.1115   3
  -9  -5   1 216.377 15.2795   4
   9  -5  -1 219.722 10.7967   5
   9  -5  -1 217.636 14.0003   4
  -9  -5   1 233.561 12.1426   8
  -9  -5   1 214.049 12.8181   6
   9   5  -1 211.688 11.9896   7
  -9   5   1 218.509 13.9557   6
   9   5  -1 176.944 12.1476   9
  -9   5   1 223.971 12.9475   1
   9   5  -1 216.284 12.8297   3
  -9   5   1 228.205 13.3653   9
  -8  -5   1 129.138 9.09873   6
   8  -5  -1 115.625 9.27355   3
  -8  -5   1 132.539 8.30806   8
  -8  -5   1 132.205 8.90538   1
  -8  -5   1 126.780 9.97574   9
  -8  -5   1 137.569 11.2953   4
   8  -5  -1 122.187 7.50255   5
   8  -5  -1 127.279 9.90357   4
   8   5  -1 119.383 9.09437   9
  -8   5   1 130.607 8.82940   1
   8   5  -1 120.402 8.73183   3
  -8   5   1 153.827 10.8283   6
  -8   5   1 141.749 9.73518   9
   8   5  -1 117.641 8.13523   7
   7  -5  -1 228.880 12.6475   3
  -7  -5   1 225.750 14.4042   4
  -7  -5   1 215.284 11.3626   1
  -7  -5   1 214.503 10.6453   8
   7  -5  -1 246.433 13.3731   4
   7   5  -1 230.334 11.4524   3
   7   5  -1 211.120 10.9591   7
  -7   5   1 223.332 12.8221   6
  -7   5   1 217.466 11.2606   1
   6  -5  -1 387.592 17.9780   4
  -6  -5   1 401.063 16.6669   1
   6  -5  -1 384.434 17.5110   3
  -6  -5   1 404.315 20.0173   4
  -6   5   1 419.915 14.7969   2
   6   5  -1 407.221 14.9852   2
   6   5  -1 436.161 16.5125   3
  -6   5   1 388.781 16.2227   1
   6   5  -1 412.362 16.2380   7
   5  -5  -1 2181.79 70.3826   3
  -5  -5   1 2330.57 70.4636   1
   5  -5  -1 2407.68 65.8759   7
  -5  -5   1 2208.32 76.9477   4
   5  -5  -1 2190.41 74.5042   4
   5   5  -1 2291.74 69.6373   2
   5   5  -1 2162.15 68.6268   7
   5   5  -1 2303.01 68.6680   3
  -5   5   1 2269.09 69.4194   2
  -5   5   1 2272.84 69.5387   1
   4  -5  -1 79.6126 3.55171   7
  -4  -5   1 81.5910 6.87916   4
   4  -5  -1 93.9437 6.06004   4
   4  -5  -1 85.3345 5.60057   3
  -4  -5   1 84.7177 6.07886   1
  -4   5   1 77.0172 4.55532   2
  -4   5   1 78.4127 3.51192   7
  -4   5   1 81.5060 4.97260   1
   4   5  -1 78.3017 4.80864   3
   4   5  -1 77.1476 4.72078   2
   4   5  -1 94.2804 5.42712   7
   3  -5  -1 267.322 10.6959   3
  -3  -5   1 283.651 13.3854   4
  -3  -5   1 268.745 11.6296   1
   3  -5  -1 278.394 11.9399   4
   3  -5  -1 280.183 9.24907   7
  -3   5   1 280.379 10.7460   2
  -3   5   1 280.338 10.5177   1
  -3   5   1 284.164 9.26014   7
   3   5  -1 280.689 10.9630   7
   3   5  -1 277.020 10.3301   3
   3   5  -1 289.329 10.8674   2
   2  -5  -1 2.88723 1.57290   4
   2  -5  -1 4.76165 1.02045   7
  -2  -5   1 7.94249 2.43116   4
  -2  -5   1 3.13718 1.20493   1
   2  -5  -1 7.07638 1.40089   3
   2   5  -1 3.33860 1.08077   3
   2   5  -1 4.19610 1.46212   2
  -2   5   1 2.09760 0.89788   7
  -2   5   1 2.70903 1.07738   1
   2   5  -1 3.68152 1.39629   7
  -2   5   1 7.47737 1.64703   2
   1  -5  -1 1508.76 45.9375   3
  -1  -5   1 1562.04 45.6449   3
  -1  -5   1 1572.52 46.2231   1
  -1  -5   1 1605.68 51.7371   4
   1  -5  -1 1518.17 51.0344   4
   1  -5  -1 1601.06 45.9128   7
  -1   5   1 1573.51 48.4541   2
   1   5  -1 1542.54 48.4912   2
  -1   5   1 1553.33 45.8996   7
  -1   5   1 1538.87 46.1216   1
   1   5  -1 1567.58 46.6332   7
   0  -5   1 215.513 10.0232   4
   0  -5   1 229.809 7.57140   3
   0  -5  -1 227.089 8.07382   3
   0  -5  -1 221.364 10.4546   4
   0   5  -1 244.725 7.97147   1
   0   5   1 230.237 7.36032   1
   0   5  -1 218.250 8.26978   7
   0   5   1 225.882 9.07846   2
   0   5   1 238.381 8.40543   7
   0   5  -1 231.014 9.23529   2
   1  -5   1 1768.16 53.9441   3
  -1  -5  -1 1870.69 61.5500   4
  -1  -5  -1 1970.35 54.9918   1
  -1  -5  -1 1911.68 54.7577   3
   1  -5   1 1764.08 60.2083   4
  -1   5  -1 1857.18 57.4674   2
  -1   5  -1 1758.60 55.1244   1
   1   5   1 1890.42 55.1274   7
  -1   5  -1 1924.53 54.4790   7
   1   5   1 1899.24 57.3189   2
   2  -5   1 49.4758 2.74557   3
  -2  -5  -1 47.0684 3.09215   3
   2  -5   1 44.1225 3.90710   4
  -2  -5  -1 40.0679 4.64209   4
  -2  -5  -1 41.4882 2.15689   1
   2   5   1 39.8019 2.98548   7
  -2   5  -1 45.2348 3.41600   2
   2   5   1 44.9550 3.19921   2
  -2   5  -1 46.8558 2.90139   1
  -2   5  -1 46.7292 2.30899   7
   3  -5   1 50.6495 3.46239   3
   3  -5   1 38.3002 3.99654   4
  -3  -5  -1 39.1974 2.44287   1
  -3  -5  -1 32.4400 4.76565   4
   3   5   1 41.9015 3.19878   2
   3   5   1 43.9820 3.37687   7
   3   5   1 43.1993 3.15896   3
  -3   5  -1 44.6776 3.33832   2
  -3   5  -1 41.2824 3.07617   1
  -3   5  -1 46.2509 1.97024   7
  -4  -5  -1 655.659 21.7298   1
   4  -5   1 703.023 23.9747   3
   4  -5   1 641.484 25.6273   4
  -4  -5  -1 675.684 28.1247   4
   4   5   1 683.859 22.7343   3
   4   5   1 694.410 22.6378   2
   4   5   1 690.533 22.7718   7
  -4   5  -1 691.734 22.8797   2
  -4   5  -1 708.159 23.0702   1
   5  -5   1 3864.34 126.355   4
  -5  -5  -1 3766.25 129.146   4
   5  -5   1 3809.31 117.624   3
  -5  -5  -1 3992.03 116.206   1
   5   5   1 3868.11 115.896   3
   5   5   1 3967.45 115.755   7
  -5   5  -1 4045.42 117.569   1
   5   5   1 4152.47 118.430   2
  -5   5  -1 3913.95 118.525   2
   6  -5   1 392.144 17.5748   3
  -6  -5  -1 410.131 15.3234   1
   6  -5   1 420.390 19.1064   4
  -6  -5  -1 424.734 21.4097   4
   6   5   1 422.351 14.6985   2
  -6   5  -1 406.116 16.3907   1
   6   5   1 408.022 15.8335   7
   6   5   1 401.374 16.2573   3
  -7  -5  -1 283.531 15.0881   9
  -7  -5  -1 258.220 11.4947   1
  -7  -5  -1 246.261 15.9464   4
  -7  -5  -1 249.013 12.4527   6
   7  -5   1 252.712 13.6505   3
   7  -5   1 265.160 15.0752   4
  -7  -5  -1 286.181 11.7844   8
  -7   5  -1 239.979 14.1762   6
  -7   5  -1 251.750 13.5143   9
  -7   5  -1 234.479 12.0483   1
   7   5   1 283.432 14.8543   9
   7   5   1 265.506 12.4975   3
   7   5   1 246.797 11.6855   7
  -8  -5  -1 133.073 8.34792   8
  -8  -5  -1 119.223 9.14327   6
   8  -5   1 125.069 7.30110   5
  -8  -5  -1 134.545 11.7021   4
  -8  -5  -1 124.658 7.80666   1
   8  -5   1 126.005 9.62969   3
   8  -5   1 155.921 11.6180   4
  -8  -5  -1 131.584 10.8161   9
   8   5   1 141.464 8.40248   7
   8   5   1 134.470 8.99578   3
   8   5   1 127.878 10.2343   9
  -8   5  -1 131.381 8.71734   1
  -8   5  -1 111.049 10.3059   6
  -8   5  -1 116.031 10.0379   9
  -9  -5  -1 48.8008 7.65867   9
  -9  -5  -1 39.7588 6.17877   6
   9  -5   1 51.0355 7.20988   3
   9  -5   1 47.7123 4.99190   5
   9  -5   1 38.8532 7.19853   4
  -9  -5  -1 43.1587 5.53574   8
  -9  -5  -1 27.5297 6.95508   4
   9   5   1 41.7884 6.75634   9
   9   5   1 27.7994 5.10633   3
  -9   5  -1 24.7142 6.22246   6
  -9   5  -1 35.7346 7.26172   9
   9   5   1 37.6456 5.11795   7
  -9   5  -1 42.7788 5.73508   1
 -10  -5  -1 284.151 14.8174   8
  10  -5   1 317.750 19.1031   4
  10  -5   1 333.920 18.0484   3
 -10  -5  -1 321.199 20.4018   4
 -10  -5  -1 305.332 16.8474   6
 -10  -5  -1 308.788 18.0667   9
 -10   5  -1 288.308 17.4068   9
 -10   5  -1 322.910 18.5075   6
  10   5   1 353.911 16.0536   7
  10   5   1 331.273 17.8595   9
  10   5   1 318.122 16.8691   3
 -10   5  -1 343.237 16.9875   1
  11  -5   1 97.8611 10.3628   3
 -11  -5  -1 94.4279 8.79291   8
 -11  -5  -1 92.2468 10.8516   9
 -11  -5  -1 73.2430 10.8656   4
 -11  -5  -1 69.0595 9.74783   6
  11  -5   1 75.4517 9.87449   4
 -11   5  -1 78.8717 10.5232   9
 -11   5  -1 67.9150 8.46370   1
 -11   5  -1 68.4010 9.93721   6
  11   5   1 82.5384 9.14566   3
  11   5   1 72.0242 9.17448   9
  12  -5   1 396.919 23.2910   4
 -12  -5  -1 397.069 24.6562   4
 -12  -5  -1 395.088 19.8592   8
 -12  -5  -1 417.439 22.3745   6
 -12  -5  -1 405.981 22.3457   9
  12  -5   1 409.564 22.0624   3
  12   5   1 396.750 21.7187   3
  12   5   1 417.476 21.8731   9
 -12   5  -1 407.230 22.6460   6
 -12   5  -1 411.222 22.4967   9
 -12   5  -1 427.587 22.0822   1
 -13  -5  -1 16.1041 7.76755   4
 -13  -5  -1 21.6179 6.65489   8
  13  -5   1 16.1542 6.76344   3
 -13  -5  -1 29.1960 8.74089   9
  13  -5   1 18.2327 6.63001   4
 -13  -5  -1 13.3910 7.48827   6
 -13   5  -1 28.8043 8.85305   6
 -13   5  -1 16.4026 8.10224   9
  13   5   1 27.5774 7.65772   9
 -14  -5  -1 50.1238 8.81060   8
 -14  -5  -1 67.2580 11.4634   6
 -14  -5  -1 63.1114 11.0171   9
 -14   5  -1 54.8368 10.9209   9
  14   5   1 46.3165 9.00852   9
 -14   5  -1 33.7666 9.25903   6
 -15  -5  -1 -6.5251 7.02378   6
 -15  -5  -1 -1.3922 6.65005   8
 -15  -5  -1 7.95969 7.47937   9
 -15   5  -1 -3.1832 7.07681   9
 -15   5  -1 2.11265 7.51307   6
  15   5   1 -2.7974 5.00295   9
 -16  -5  -1 56.9667 11.2650   8
 -16  -5  -1 34.7831 10.1121   6
 -16  -5  -1 58.0494 11.6690   9
 -16   5  -1 50.9763 11.8006   6
 -16   5  -1 55.7755 11.9542   9
 -17  -5  -1 133.079 15.1722   8
 -17  -5  -1 100.804 14.2350   6
 -17   5  -1 126.584 15.5035   6
 -18  -5  -1 51.7687 12.5198   6
 -18  -5  -1 34.5390 11.0822   8
 -18   5  -1 41.7691 11.8024   6
 -18  -6   1 22.7489 10.3637   8
 -18   6   1 26.4475 10.6378   6
 -17  -6   1 262.736 20.6151   8
 -17   6   1 241.310 19.6211   6
 -16  -6   1 3.25081 7.89121   6
 -16  -6   1 0.05354 7.46698   8
 -16   6   1 6.68888 8.71241   6
 -15  -6   1 301.897 20.2463   8
 -15  -6   1 327.044 20.3119   6
 -15   6   1 321.299 21.4081   6
 -14  -6   1 44.2028 9.62930   6
 -14  -6   1 52.9899 9.78758   8
 -14   6   1 29.0945 9.43651   6
 -13  -6   1 177.170 13.8489   9
 -13  -6   1 164.191 13.4295   8
 -13  -6   1 176.620 14.9337   6
 -13  -6   1 151.803 15.4116   4
 -13   6   1 160.018 14.9263   6
  13   6  -1 188.842 13.5826   9
 -13   6   1 180.569 14.6723   9
 -12  -6   1 36.4413 8.19962   6
  12  -6  -1 16.5643 5.79662   3
 -12  -6   1 22.5061 7.90974   4
 -12  -6   1 34.4278 7.83157   9
 -12  -6   1 17.7105 6.29385   8
 -12   6   1 38.3442 7.63159   1
 -12   6   1 24.9447 7.83556   9
  12   6  -1 25.4666 6.69341   9
 -12   6   1 33.5164 8.20712   6
  12   6  -1 25.3361 6.75222   3
  11  -6  -1 2110.10 71.9945   3
 -11  -6   1 2245.61 69.9297   6
 -11  -6   1 2156.51 70.5220   9
 -11  -6   1 2190.14 79.4825   4
 -11  -6   1 2091.24 66.7277   8
  11  -6  -1 2097.65 76.8382   4
  11   6  -1 2127.35 72.1772   3
  11   6  -1 2257.95 70.9036   7
 -11   6   1 2140.74 72.9472   1
  11   6  -1 2138.57 69.9348   9
 -11   6   1 2107.07 70.7053   6
 -11   6   1 2098.35 70.7154   9
 -10  -6   1 -2.9241 3.28190   8
 -10  -6   1 0.65968 3.88352   9
  10  -6  -1 2.99165 3.29229   5
 -10  -6   1 -3.4450 4.15373   6
  10  -6  -1 -2.5088 2.94278   4
 -10  -6   1 -2.1850 4.02635   4
  10  -6  -1 0.21540 3.54210   3
  10   6  -1 3.81656 4.04684   9
  10   6  -1 -1.6744 2.71642   3
  10   6  -1 -0.9103 3.17191   7
 -10   6   1 5.70363 4.94327   6
 -10   6   1 0.01046 2.94948   1
 -10   6   1 2.60549 4.92789   9
  -9  -6   1 717.175 27.3027   6
   9  -6  -1 730.278 30.9805   4
   9  -6  -1 716.029 24.4993   5
  -9  -6   1 749.587 33.0161   4
  -9  -6   1 691.287 28.3120   9
  -9  -6   1 722.347 26.1704   8
   9  -6  -1 690.029 28.5337   3
   9   6  -1 692.793 27.1156   7
  -9   6   1 678.407 28.6727   6
   9   6  -1 706.007 28.0707   9
  -9   6   1 707.411 28.1474   1
   9   6  -1 682.168 27.7073   3
  -9   6   1 719.784 28.1920   9
   8  -6  -1 271.584 14.1228   3
  -8  -6   1 233.965 12.5982   1
  -8  -6   1 251.157 12.0900   8
  -8  -6   1 264.857 16.4507   4
  -8  -6   1 245.167 12.7671   6
   8  -6  -1 224.330 14.3421   4
   8  -6  -1 243.378 11.3483   5
  -8  -6   1 217.674 13.6783   9
   8   6  -1 239.769 12.7863   3
  -8   6   1 225.915 13.0842   9
  -8   6   1 250.427 12.9645   1
   8   6  -1 254.521 13.7907   9
  -8   6   1 212.073 13.6854   6
   8   6  -1 243.479 12.5307   7
  -7  -6   1 627.583 22.3663   8
   7  -6  -1 666.258 21.9038   5
  -7  -6   1 601.677 28.5965   4
  -7  -6   1 729.337 26.7242   9
  -7  -6   1 659.110 24.4382   1
   7  -6  -1 623.708 25.2956   3
   7  -6  -1 663.424 27.3114   4
   7   6  -1 658.813 24.2259   3
   7   6  -1 657.279 25.8891   9
  -7   6   1 628.169 25.6963   6
  -7   6   1 599.968 24.0395   1
   7   6  -1 642.589 24.0278   7
  -7   6   1 605.837 23.9630   9
  -6  -6   1 251.873 15.3506   4
   6  -6  -1 258.727 13.2808   3
  -6  -6   1 259.158 11.2197   8
  -6  -6   1 234.942 11.9011   1
   6  -6  -1 290.826 14.0518   4
   6   6  -1 272.361 11.9950   3
   6   6  -1 238.747 11.6222   7
  -6   6   1 237.634 13.3081   6
   6   6  -1 267.874 11.0187   2
  -6   6   1 257.175 10.7890   2
  -6   6   1 258.178 12.0177   1
  -5  -6   1 1582.47 51.2036   1
  -5  -6   1 1612.67 56.9700   4
   5  -6  -1 1573.22 50.6296   3
   5  -6  -1 1534.23 54.1941   4
   5  -6  -1 1542.82 46.6243   7
   5   6  -1 1599.72 50.2478   2
  -5   6   1 1575.74 50.1829   1
  -5   6   1 1603.00 50.2160   2
  -5   6   1 1674.66 46.7584   7
   5   6  -1 1590.55 49.9016   7
   5   6  -1 1600.34 49.5696   3
   4  -6  -1 60.1590 4.59150   3
   4  -6  -1 64.7932 5.27741   4
  -4  -6   1 48.4888 4.72091   1
  -4  -6   1 70.8748 6.84295   4
   4  -6  -1 57.7701 3.03773   7
  -4   6   1 55.9165 4.14726   1
   4   6  -1 64.1936 4.34804   3
  -4   6   1 54.9522 4.17000   2
  -4   6   1 58.5034 2.97924   7
   4   6  -1 63.2300 4.47199   2
   4   6  -1 64.0131 4.65981   7
  -3  -6   1 178.900 10.5241   4
  -3  -6   1 183.853 8.70478   1
   3  -6  -1 189.725 6.83479   7
   3  -6  -1 179.055 9.39753   4
   3  -6  -1 172.083 7.81249   3
  -3   6   1 186.840 6.83896   7
  -3   6   1 195.840 8.40680   2
   3   6  -1 179.401 8.34520   2
   3   6  -1 195.484 8.55251   7
   3   6  -1 168.588 7.55908   3
  -3   6   1 199.347 8.01922   1
   2  -6  -1 13.7043 1.68297   7
   2  -6  -1 20.8050 2.14188   3
  -2  -6   1 19.1475 3.53260   4
   2  -6  -1 16.8208 2.92736   4
  -2  -6   1 15.6497 1.98941   1
   2   6  -1 16.7550 2.42395   7
   2   6  -1 14.8012 1.81515   3
  -2   6   1 13.5888 1.63740   7
  -2   6   1 17.8184 2.40031   2
  -2   6   1 14.7594 1.81343   1
   2   6  -1 15.1429 2.46592   2
   1  -6  -1 282.817 9.69607   3
  -1  -6   1 281.886 9.41104   3
   1  -6  -1 261.789 9.64054   7
  -1  -6   1 277.008 12.5769   4
   1  -6  -1 251.734 11.9471   4
   1   6  -1 278.646 11.0549   2
  -1   6   1 288.163 9.32886   1
  -1   6   1 289.367 9.84347   7
   1   6  -1 269.746 10.3054   7
  -1   6   1 261.113 10.7935   2
   0  -6  -1 315.755 13.9832   4
   0  -6   1 300.810 10.2540   3
   0  -6   1 304.889 13.4760   4
   0  -6  -1 323.718 10.8632   3
   0   6   1 310.861 11.1725   7
   0   6  -1 315.090 11.2257   7
   0   6   1 333.990 10.1007   1
   0   6  -1 314.505 12.3749   2
   0   6  -1 307.759 10.6017   1
   0   6   1 302.907 12.0713   2
   1  -6   1 27.9354 3.50733   4
  -1  -6  -1 23.8829 2.24593   3
   1  -6   1 21.1604 1.69971   3
  -1  -6  -1 33.1984 4.31700   4
  -1  -6  -1 23.2758 1.45969   1
   1   6   1 23.9335 2.42184   7
  -1   6  -1 25.8059 2.86769   2
  -1   6  -1 34.1453 2.42558   1
  -1   6  -1 21.9883 2.06787   7
   1   6   1 20.2016 2.54200   2
  -2  -6  -1 2.35808 0.87740   1
  -2  -6  -1 2.96525 1.23552   3
  -2  -6  -1 3.85172 2.27543   4
   2  -6   1 2.62184 1.01853   3
   2  -6   1 4.67844 1.90159   4
  -2   6  -1 6.74438 1.11597   7
  -2   6  -1 4.78357 1.34455   1
   2   6   1 1.73355 1.35057   2
   2   6   1 1.78975 1.13011   7
  -2   6  -1 3.39039 1.48092   2
   3  -6   1 6.25094 2.33684   4
  -3  -6  -1 -2.3209 1.87371   4
  -3  -6  -1 2.06521 0.96351   1
   3  -6   1 3.08957 1.40954   3
   3   6   1 4.53326 1.65261   7
  -3   6  -1 1.17695 1.32300   1
  -3   6  -1 4.04599 0.88775   7
   3   6   1 2.22928 1.56214   2
  -3   6  -1 5.66915 1.85480   2
   3   6   1 1.35449 1.25667   3
  -4  -6  -1 210.527 7.98750   1
  -4  -6  -1 192.047 12.4440   4
   4  -6   1 214.865 9.38431   3
   4  -6   1 201.717 10.8477   4
  -4   6  -1 205.300 9.18299   2
   4   6   1 199.972 9.14840   7
   4   6   1 209.775 8.93373   2
   4   6   1 216.071 9.19708   3
  -4   6  -1 218.531 9.24891   1
  -5  -6  -1 1698.86 51.4769   1
  -5  -6  -1 1567.84 60.7293   4
   5  -6   1 1780.30 53.8324   3
   5  -6   1 1610.62 57.7939   4
   5   6   1 1707.39 52.3950   7
  -5   6  -1 1724.85 53.0550   1
  -5   6  -1 1666.47 53.1989   2
   5   6   1 1726.98 52.8787   2
   5   6   1 1698.65 52.3789   3
   6  -6   1 76.7067 7.22161   4
  -6  -6  -1 49.2367 4.17583   1
  -6  -6  -1 45.4348 7.35605   4
   6  -6   1 55.4689 5.90827   3
  -6  -6  -1 60.4733 7.13846   9
  -6  -6  -1 62.5010 5.05095   8
  -6   6  -1 49.5563 6.82961   6
   6   6   1 63.0360 6.94365   9
   6   6   1 59.0010 5.21429   3
  -6   6  -1 61.1185 6.42094   9
   6   6   1 51.9726 4.85764   7
   6   6   1 57.8725 4.25530   2
  -6   6  -1 55.7708 5.12893   1
   7  -6   1 1291.08 38.6599   5
   7  -6   1 1265.00 48.0696   4
  -7  -6  -1 1356.15 46.0510   9
  -7  -6  -1 1293.21 41.8582   6
  -7  -6  -1 1228.86 50.2904   4
  -7  -6  -1 1272.37 39.6083   8
   7  -6   1 1311.75 44.2970   3
  -7   6  -1 1300.89 44.8972   6
   7   6   1 1335.22 43.0301   3
  -7   6  -1 1268.82 43.0428   1
   7   6   1 1393.90 46.2108   9
   7   6   1 1252.39 42.0454   7
  -7   6  -1 1239.42 43.3814   9
  -8  -6  -1 141.970 10.2907   6
  -8  -6  -1 168.239 13.5084   4
   8  -6   1 160.364 10.9377   3
  -8  -6  -1 172.655 9.80491   8
  -8  -6  -1 178.978 12.4271   9
   8  -6   1 182.670 9.03960   5
   8  -6   1 147.688 11.9930   4
  -8   6  -1 172.077 10.1957   1
   8   6   1 162.929 9.55922   7
  -8   6  -1 175.774 12.1760   6
   8   6   1 167.297 11.7553   9
   8   6   1 160.335 10.0546   3
  -8   6  -1 187.275 12.2244   9
  -9  -6  -1 18.3506 6.35288   9
  -9  -6  -1 24.6016 5.88846   6
   9  -6   1 15.8647 5.15989   4
   9  -6   1 16.6487 4.83069   3
  -9  -6  -1 16.7419 6.30604   4
   9  -6   1 22.5715 4.00965   5
  -9  -6  -1 20.3127 4.34982   8
  -9   6  -1 26.0012 6.33301   9
   9   6   1 17.9984 4.55884   3
   9   6   1 11.5864 4.65795   9
  -9   6  -1 20.5091 4.59148   1
  -9   6  -1 24.9404 6.45586   6
   9   6   1 23.7469 4.61897   7
 -10  -6  -1 55.7489 8.87309   9
 -10  -6  -1 60.8430 6.80064   8
  10  -6   1 55.3506 8.50316   4
  10  -6   1 55.8472 7.72499   3
  10  -6   1 43.1807 5.36000   5
 -10  -6  -1 56.6587 9.73033   4
 -10  -6  -1 56.3328 8.15297   6
  10   6   1 40.5026 6.55238   3
  10   6   1 61.3274 8.32815   9
 -10   6  -1 57.3556 7.32006   1
  10   6   1 31.0284 5.56766   7
 -10   6  -1 61.5018 9.17024   6
 -10   6  -1 59.4623 9.27479   9
  11  -6   1 1792.99 61.1335   3
  11  -6   1 1707.76 65.9268   4
 -11  -6  -1 1812.66 61.3025   9
 -11  -6  -1 1712.72 58.9831   6
 -11  -6  -1 1710.75 55.6829   8
 -11  -6  -1 1898.09 69.0233   4
 -11   6  -1 1695.90 60.6828   9
  11   6   1 1661.77 60.2002   3
 -11   6  -1 1781.81 60.8372   6
 -11   6  -1 1705.90 60.7454   1
  11   6   1 1789.50 60.5024   9
 -12  -6  -1 -1.9594 5.34223   9
 -12  -6  -1 -1.1050 6.03740   4
 -12  -6  -1 3.61517 4.61486   8
  12  -6   1 -0.6809 4.64920   4
 -12  -6  -1 4.18853 6.31483   6
 -12   6  -1 2.47177 4.02205   1
  12   6   1 4.56332 4.86731   9
  12   6   1 4.40103 4.52649   3
 -12   6  -1 2.13998 5.34913   6
 -12   6  -1 4.65809 6.49085   9
 -13  -6  -1 372.136 21.6641   6
 -13  -6  -1 289.399 19.4421   9
  13  -6   1 291.733 20.3346   4
 -13  -6  -1 344.440 18.8660   8
 -13   6  -1 349.357 21.1291   9
 -13   6  -1 273.959 19.7079   6
  13   6   1 311.646 19.2802   9
 -14  -6  -1 46.1061 10.3935   6
 -14  -6  -1 51.2100 10.3459   9
 -14  -6  -1 41.7661 8.68696   8
 -14   6  -1 29.9164 9.43967   9
  14   6   1 41.5743 8.75229   9
 -14   6  -1 22.7624 8.86818   6
 -15  -6  -1 27.0797 8.82714   8
 -15  -6  -1 45.6655 10.5685   9
 -15  -6  -1 42.3425 10.5499   6
  15   6   1 20.0537 7.48191   9
 -15   6  -1 25.8083 9.31087   6
 -15   6  -1 29.4614 9.67330   9
 -16  -6  -1 22.1725 9.46678   8
 -16  -6  -1 20.1694 9.16451   6
 -16   6  -1 17.4285 9.28928   6
 -17  -6  -1 334.057 22.1987   6
 -17   6  -1 321.974 22.8991   6
 -18  -6  -1 -1.4809 8.95676   8
 -18  -6  -1 2.39035 9.42939   6
 -18   6  -1 -1.9138 8.72576   6
 -18  -7   1 2.84081 9.08973   8
 -18   7   1 -2.8308 8.95608   6
 -17  -7   1 181.727 18.0385   8
 -17   7   1 136.470 16.1844   6
 -16  -7   1 62.0904 12.1856   8
 -16   7   1 51.3707 11.6275   6
 -15  -7   1 137.755 14.5136   8
 -15  -7   1 161.043 15.2093   6
 -15   7   1 160.158 16.0754   6
 -14  -7   1 4.24030 6.03527   8
 -14  -7   1 14.9165 7.74714   6
 -14   7   1 20.2498 8.39988   6
 -13  -7   1 12.1447 7.47582   6
 -13  -7   1 37.2678 8.35292   9
 -13  -7   1 21.3342 7.04004   8
 -13  -7   1 29.5325 9.37086   4
 -13   7   1 24.9297 8.59862   9
 -13   7   1 33.3408 8.77228   6
  13   7  -1 22.8761 6.74245   9
 -12  -7   1 361.620 20.4410   9
 -12  -7   1 385.511 19.6489   8
 -12  -7   1 349.711 23.0134   4
  12  -7  -1 408.203 20.8631   3
 -12  -7   1 369.088 20.8734   6
 -12   7   1 343.939 21.0051   6
 -12   7   1 397.847 21.6857   1
  12   7  -1 401.585 21.2999   3
  12   7  -1 394.415 20.3135   9
 -12   7   1 378.686 21.3197   9
 -11  -7   1 112.365 11.1898   6
  11  -7  -1 104.887 11.1121   4
 -11  -7   1 102.425 11.9827   4
  11  -7  -1 104.911 10.5739   3
 -11  -7   1 124.909 11.5423   9
  11  -7  -1 117.016 8.97652   5
 -11  -7   1 134.846 10.7876   8
 -11   7   1 113.399 11.7946   9
  11   7  -1 116.833 10.3125   7
  11   7  -1 108.263 10.2911   3
 -11   7   1 109.151 10.6529   1
  11   7  -1 124.286 10.9856   9
 -11   7   1 115.319 11.7653   6
  10  -7  -1 180.562 10.8486   5
 -10  -7   1 175.290 12.5543   6
  10  -7  -1 181.768 12.7204   3
 -10  -7   1 207.269 12.3507   8
 -10  -7   1 175.042 13.0826   9
  10  -7  -1 193.198 13.8800   4
 -10  -7   1 195.414 15.1223   4
  10   7  -1 189.481 12.9436   9
 -10   7   1 195.227 14.1748   6
  10   7  -1 175.919 11.8526   7
  10   7  -1 153.919 11.5419   3
 -10   7   1 175.209 12.2373   1
 -10   7   1 172.359 13.0052   9
   9  -7  -1 45.0275 5.31502   5
   9  -7  -1 43.2428 6.47606   3
  -9  -7   1 38.8534 6.87066   9
  -9  -7   1 62.9959 6.84849   8
  -9  -7   1 42.9308 8.20477   4
   9  -7  -1 45.5953 7.19970   4
  -9  -7   1 43.5476 6.74291   6
  -9   7   1 39.5064 6.77741   9
  -9   7   1 57.7171 8.23316   6
   9   7  -1 40.8543 6.00789   3
  -9   7   1 46.3279 6.37694   1
   9   7  -1 48.2029 6.36927   7
   9   7  -1 42.5933 6.63865   9
   8  -7  -1 60.6614 5.84189   5
  -8  -7   1 70.7146 9.30265   4
  -8  -7   1 60.2268 6.73227   6
  -8  -7   1 56.4787 6.11798   8
   8  -7  -1 67.5623 7.36749   3
   8  -7  -1 65.1677 7.93914   4
  -8  -7   1 67.3441 7.84279   9
   8   7  -1 57.6452 6.17339   7
  -8   7   1 53.1368 7.66034   6
   8   7  -1 66.7385 6.50980   3
  -8   7   1 62.8013 7.32434   9
  -8   7   1 51.3261 6.01393   1
   8   7  -1 61.9080 7.46900   9
   7  -7  -1 927.182 36.4523   4
  -7  -7   1 895.385 38.5510   4
  -7  -7   1 937.644 30.5659   8
   7  -7  -1 1026.20 35.1174   3
  -7  -7   1 989.368 35.3861   9
   7  -7  -1 927.085 29.8563   5
  -7   7   1 919.104 32.7397   9
   7   7  -1 918.551 32.6750   7
   7   7  -1 977.892 35.0325   9
   7   7  -1 929.266 32.5664   3
  -7   7   1 910.879 32.8626   1
  -7   7   1 842.260 33.7309   6
  -6  -7   1 171.878 9.36766   1
   6  -7  -1 157.656 8.40765   5
   6  -7  -1 167.678 9.62573   3
  -6  -7   1 174.566 8.74593   8
   6  -7  -1 157.399 10.3868   4
  -6  -7   1 139.060 11.2866   4
  -6   7   1 160.685 10.8300   6
   6   7  -1 162.150 8.87136   3
  -6   7   1 173.970 9.19567   1
   6   7  -1 140.895 8.04514   2
  -6   7   1 158.047 8.27889   2
   6   7  -1 155.600 8.97464   7
   5  -7  -1 2041.67 64.7864   3
   5  -7  -1 1979.85 70.3445   4
  -5  -7   1 2129.61 73.3734   4
  -5  -7   1 2206.59 66.5919   1
   5   7  -1 2168.00 64.4615   3
  -5   7   1 2091.95 65.1337   1
   5   7  -1 2134.68 65.0883   7
   5   7  -1 2112.26 65.8958   2
  -5   7   1 2090.27 65.9590   2
  -4  -7   1 49.8320 6.10566   4
  -4  -7   1 49.0125 4.62636   1
   4  -7  -1 46.3842 2.91991   7
   4  -7  -1 47.0819 5.11550   4
   4  -7  -1 47.6626 4.06336   3
   4   7  -1 50.4279 4.20944   2
  -4   7   1 50.7671 4.03326   1
  -4   7   1 46.6153 4.14390   2
   4   7  -1 52.2472 4.57259   7
  -4   7   1 53.8531 3.02464   7
   4   7  -1 53.6520 4.00295   3
  -3  -7   1 294.036 14.2461   4
  -3  -7   1 261.542 11.0147   1
   3  -7  -1 259.667 12.5451   4
   3  -7  -1 261.194 10.3607   3
   3  -7  -1 286.976 9.51037   7
  -3   7   1 260.901 11.2361   2
  -3   7   1 284.812 9.54309   7
   3   7  -1 244.893 10.0733   3
  -3   7   1 232.609 10.0782   1
   3   7  -1 265.817 11.1566   7
   3   7  -1 275.166 11.3515   2
   2  -7  -1 494.939 19.8013   4
   2  -7  -1 495.029 16.1710   7
   2  -7  -1 521.141 16.6239   3
  -2  -7   1 491.619 16.4506   1
  -2  -7   1 493.499 20.8827   4
  -2   7   1 484.331 16.2028   7
   2   7  -1 483.346 18.1738   2
   2   7  -1 477.839 16.2827   3
  -2   7   1 504.617 16.4524   1
  -2   7   1 492.862 18.1522   2
   2   7  -1 512.135 17.6795   7
  -1  -7   1 3194.69 91.9707   3
   1  -7  -1 3210.31 92.2703   3
  -1  -7   1 3252.78 102.603   4
   1  -7  -1 3169.46 102.026   4
   1   7  -1 3203.56 93.3366   7
  -1   7   1 3217.35 92.5784   7
  -1   7   1 2957.96 92.7663   1
   1   7  -1 3195.64 97.1009   2
  -1   7   1 3164.70 96.9745   2
   0  -7  -1 0.84465 1.75459   4
   0  -7   1 4.47750 1.06991   3
   0  -7  -1 4.32867 1.30066   3
   0  -7   1 3.39769 1.96540   4
   0   7   1 4.62474 0.91929   1
   0   7  -1 3.25557 1.62704   2
   0   7  -1 4.77686 1.44889   7
   0   7  -1 3.96502 1.14955   1
   0   7   1 3.42985 1.58946   2
   0   7   1 2.88882 1.26797   7
  -1  -7  -1 4435.84 127.382   3
  -1  -7  -1 4423.38 140.955   4
  -1  -7  -1 3948.03 127.804   1
   1  -7   1 4468.58 126.521   3
   1  -7   1 4353.93 139.433   4
  -1   7  -1 4520.13 128.784   1
   1   7   1 4524.29 133.157   2
   1   7   1 4468.45 128.127   7
  -1   7  -1 4578.99 127.486   7
  -1   7  -1 4310.63 133.240   2
  -2  -7  -1 557.807 23.5148   4
  -2  -7  -1 576.137 18.1239   1
  -2  -7  -1 561.695 18.6251   3
   2  -7   1 553.222 21.9550   4
   2  -7   1 577.796 17.8012   3
   2   7   1 563.219 19.2433   7
  -2   7  -1 566.379 17.9114   7
  -2   7  -1 560.371 20.2739   2
  -2   7  -1 529.478 18.4784   1
   2   7   1 572.932 20.0420   2
   3  -7   1 99.1554 4.81054   3
  -3  -7  -1 96.3821 4.05142   1
   3  -7   1 103.396 7.01590   4
  -3  -7  -1 97.5311 8.02941   4
  -3   7  -1 91.3921 5.79400   2
  -3   7  -1 89.3402 4.02556   7
   3   7   1 90.9569 5.47803   2
   3   7   1 89.9908 5.49444   7
   3   7   1 86.2847 5.10116   3
  -3   7  -1 90.4973 5.04653   1
  -4  -7  -1 29.1096 5.48536   4
   4  -7   1 31.7730 4.50831   4
   4  -7   1 33.4627 3.31463   3
  -4  -7  -1 34.2857 2.54618   1
   4   7   1 40.6267 3.54288   2
  -4   7  -1 35.2668 3.46634   1
  -4   7  -1 34.3377 3.73415   2
   4   7   1 29.9828 3.33363   3
   4   7   1 36.2504 3.78673   7
   5  -7   1 2586.45 78.9743   3
   5  -7   1 2660.14 86.9351   4
  -5  -7  -1 2570.61 89.8287   4
   5   7   1 2675.41 80.4783   2
  -5   7  -1 2648.78 81.0580   2
   5   7   1 2609.42 78.9257   7
  -5   7  -1 2611.72 79.6213   1
   5   7   1 2504.18 78.5484   3
   6  -7   1 147.210 9.32104   3
  -6  -7  -1 147.280 10.6690   9
  -6  -7  -1 159.030 8.98938   6
   6  -7   1 135.939 7.80823   5
  -6  -7  -1 174.228 13.0689   4
   6  -7   1 162.487 10.7956   4
  -6  -7  -1 158.779 8.16704   8
   6   7   1 151.904 10.6400   9
  -6   7  -1 155.056 9.81226   9
  -6   7  -1 151.421 11.0910   6
   6   7   1 158.860 7.89372   2
   6   7   1 172.851 8.98644   7
  -6   7  -1 166.032 9.01444   1
   6   7   1 161.720 8.78648   3
  -7  -7  -1 1103.93 35.0612   8
   7  -7   1 1119.74 39.4268   3
  -7  -7  -1 1158.42 41.6743   9
   7  -7   1 1148.99 43.2388   4
  -7  -7  -1 1081.94 45.5415   4
   7  -7   1 1110.95 34.5074   5
  -7  -7  -1 1100.82 37.1748   6
   7   7   1 1142.48 38.1901   3
   7   7   1 1151.33 41.2311   9
  -7   7  -1 1113.80 38.3062   1
  -7   7  -1 1108.22 39.0826   9
  -7   7  -1 1097.64 40.2768   6
   7   7   1 1111.31 37.6305   7
   8  -7   1 424.078 19.4358   3
  -8  -7  -1 426.544 17.3051   8
  -8  -7  -1 429.507 21.3126   9
   8  -7   1 450.681 22.5821   4
  -8  -7  -1 405.608 23.1376   4
   8  -7   1 441.037 16.6831   5
  -8  -7  -1 415.562 18.8651   6
  -8   7  -1 448.051 19.0280   1
  -8   7  -1 417.993 19.8327   9
   8   7   1 446.881 18.4049   7
  -8   7  -1 429.076 20.9538   6
   8   7   1 450.432 21.2708   9
   8   7   1 408.685 18.4571   3
  -9  -7  -1 43.0127 5.77400   8
  -9  -7  -1 59.7641 8.70062   9
  -9  -7  -1 41.8573 8.61411   4
   9  -7   1 39.2589 5.13017   5
   9  -7   1 32.8116 5.89134   3
  -9  -7  -1 44.6529 7.02559   6
   9  -7   1 51.1346 8.19595   4
  -9   7  -1 29.1612 6.62196   9
  -9   7  -1 38.1893 7.49655   6
   9   7   1 44.3559 5.88892   7
   9   7   1 58.1330 7.97434   9
  -9   7  -1 45.1751 6.00394   1
   9   7   1 42.5375 6.01987   3
  10  -7   1 123.218 12.4045   4
  10  -7   1 152.848 9.50934   5
  10  -7   1 151.998 11.4079   3
 -10  -7  -1 144.397 10.4459   8
 -10  -7  -1 156.786 14.1757   4
 -10  -7  -1 134.569 12.6488   9
 -10  -7  -1 156.365 12.1042   6
 -10   7  -1 140.780 10.6444   1
  10   7   1 141.271 10.2434   7
 -10   7  -1 127.243 12.2233   6
 -10   7  -1 139.434 12.3001   9
  10   7   1 151.829 10.9472   3
  10   7   1 156.085 12.0315   9
  11  -7   1 3.52498 5.03953   4
 -11  -7  -1 -5.1510 5.01667   6
 -11  -7  -1 1.19407 5.38046   9
 -11  -7  -1 5.41382 4.31049   8
 -11  -7  -1 1.84637 5.13586   4
 -11   7  -1 4.31608 5.80955   6
  11   7   1 10.9797 4.68642   7
 -11   7  -1 -6.6271 5.70536   9
 -11   7  -1 10.2229 4.79166   1
  11   7   1 1.71948 3.76789   3
  11   7   1 7.94616 4.99162   9
 -12  -7  -1 278.924 17.0023   8
 -12  -7  -1 319.507 22.2929   4
 -12  -7  -1 349.380 20.0167   9
  12  -7   1 339.807 20.8399   4
 -12  -7  -1 276.979 18.4005   6
 -12   7  -1 313.974 18.5621   1
 -12   7  -1 313.057 19.8834   6
  12   7   1 321.382 18.7598   3
 -12   7  -1 294.433 19.3708   9
  12   7   1 299.461 18.1921   9
 -13  -7  -1 29.8123 8.47246   9
 -13  -7  -1 26.5953 7.58665   8
 -13  -7  -1 30.8812 9.16439   6
 -13   7  -1 20.0189 8.47240   9
 -13   7  -1 13.4617 8.05385   6
  13   7   1 20.7171 7.15040   9
 -14  -7  -1 13.8196 8.06056   9
 -14  -7  -1 7.40976 7.84860   6
 -14  -7  -1 9.92815 7.02206   8
  14   7   1 4.03321 5.62386   9
 -14   7  -1 8.11163 7.15262   6
 -14   7  -1 8.87357 7.76812   9
 -15  -7  -1 31.1511 9.92760   6
 -15  -7  -1 26.2959 8.64638   8
 -15  -7  -1 50.0060 11.0832   9
 -15   7  -1 44.1736 11.2194   9
  15   7   1 25.4947 8.08037   9
 -15   7  -1 23.2105 9.35893   6
 -16  -7  -1 25.5235 8.95685   8
 -16  -7  -1 41.4122 11.6273   6
 -16   7  -1 30.2942 10.4910   6
 -17  -7  -1 147.820 16.0936   8
 -17  -7  -1 140.908 15.7328   6
 -17   7  -1 102.726 15.0198   6
 -18  -7  -1 6.52360 8.81761   6
 -18  -8   1 132.070 16.3737   8
 -17  -8   1 59.6655 13.0128   8
 -17   8   1 77.6018 13.5744   6
 -16  -8   1 180.653 17.1597   8
 -16   8   1 133.004 15.8442   6
 -15  -8   1 126.959 14.2097   8
 -15   8   1 116.952 14.4367   6
 -14  -8   1 1.00295 6.83171   6
 -14  -8   1 -2.1965 6.09519   8
 -14   8   1 7.57011 6.57043   6
 -13  -8   1 94.0418 11.3933   9
 -13  -8   1 94.3801 11.2265   8
 -13  -8   1 116.419 12.7059   6
  13   8  -1 98.3713 10.7541   9
 -13   8   1 104.268 12.3531   9
 -13   8   1 90.1258 12.0260   6
 -12  -8   1 9.70060 6.54647   6
 -12  -8   1 3.11567 5.49053   9
 -12  -8   1 6.67000 6.49986   4
 -12  -8   1 2.17033 4.47076   8
  12   8  -1 1.45465 4.32654   3
 -12   8   1 5.41392 6.45118   9
 -12   8   1 4.92978 4.73260   1
  12   8  -1 2.00265 4.56047   7
 -12   8   1 6.30800 6.57091   6
  12   8  -1 -0.3819 3.68057   9
 -11  -8   1 279.505 15.7995   8
 -11  -8   1 244.695 18.5321   4
  11  -8  -1 254.024 16.0738   3
  11  -8  -1 294.893 14.8143   5
 -11  -8   1 288.017 17.3265   9
 -11  -8   1 309.386 17.5317   6
  11   8  -1 306.668 17.2421   9
 -11   8   1 265.446 17.8188   6
 -11   8   1 284.654 17.0016   1
 -11   8   1 258.758 16.8152   9
  11   8  -1 267.946 16.0001   7
  11   8  -1 269.980 16.3688   3
 -10  -8   1 135.122 11.9595   9
  10  -8  -1 139.803 10.9253   3
 -10  -8   1 142.120 10.7205   8
  10  -8  -1 147.233 9.93424   5
  10  -8  -1 161.743 12.8660   4
 -10  -8   1 140.282 11.6384   6
 -10  -8   1 126.207 13.2700   4
  10   8  -1 161.063 11.4197   7
 -10   8   1 144.640 11.0999   1
  10   8  -1 155.315 11.3626   3
  10   8  -1 140.899 11.7564   9
 -10   8   1 137.533 12.5688   6
 -10   8   1 158.742 12.3366   9
  -9  -8   1 533.720 27.8550   4
   9  -8  -1 526.208 20.6748   5
  -9  -8   1 505.131 22.3510   6
   9  -8  -1 559.637 24.1644   3
   9  -8  -1 548.256 26.0271   4
  -9  -8   1 553.605 21.8843   8
  -9  -8   1 576.398 24.7322   9
   9   8  -1 549.925 24.2243   9
  -9   8   1 552.466 23.7126   9
  -9   8   1 524.120 23.1837   1
   9   8  -1 521.525 22.8677   3
  -9   8   1 532.701 25.0151   6
   9   8  -1 538.964 23.0268   7
   8  -8  -1 22.1815 4.22024   5
  -8  -8   1 10.1230 3.96280   8
   8  -8  -1 20.4903 5.13634   3
  -8  -8   1 19.1540 6.11719   4
   8  -8  -1 24.7456 5.97753   4
  -8  -8   1 21.0192 4.71133   6
  -8  -8   1 20.6964 5.83006   9
   8   8  -1 20.5203 4.38145   3
   8   8  -1 9.65799 4.28934   9
  -8   8   1 9.32751 4.70081   9
  -8   8   1 14.9521 3.86636   1
   8   8  -1 13.7992 3.94986   7
  -8   8   1 18.7986 5.22825   6
   7  -8  -1 548.471 20.0888   5
  -7  -8   1 545.035 24.1880   9
  -7  -8   1 555.387 20.3250   8
  -7  -8   1 573.772 27.2371   4
   7  -8  -1 558.180 24.9475   4
   7  -8  -1 556.475 22.6530   3
  -7  -8   1 544.159 20.9789   6
   7   8  -1 542.790 24.0724   9
  -7   8   1 566.638 24.3062   6
  -7   8   1 572.156 22.4492   9
  -7   8   1 528.233 21.6379   1
   7   8  -1 525.291 21.7527   7
   7   8  -1 554.641 21.7078   3
  -6  -8   1 524.850 21.7159   9
  -6  -8   1 476.606 17.6783   8
   6  -8  -1 483.286 19.3170   3
   6  -8  -1 463.447 21.4602   4
   6  -8  -1 492.873 17.9206   5
  -6  -8   1 496.404 23.9690   4
  -6   8   1 491.008 19.7686   9
  -6   8   1 439.628 20.9011   6
  -6   8   1 521.992 19.2708   1
  -6   8   1 486.039 18.8512   2
   6   8  -1 460.720 18.3862   2
   6   8  -1 465.424 18.7402   3
   6   8  -1 450.575 19.1780   7
   6   8  -1 528.984 21.7341   9
   5  -8  -1 443.320 16.2645   5
   5  -8  -1 421.248 19.5918   4
  -5  -8   1 462.530 22.0765   4
   5  -8  -1 472.697 17.4081   3
  -5   8   1 452.640 17.2054   1
  -5   8   1 430.491 17.3522   2
   5   8  -1 419.989 17.5638   7
  -5   8   1 431.278 19.2752   6
   5   8  -1 445.695 16.9013   3
   5   8  -1 467.242 17.4444   2
   4  -8  -1 1885.56 58.6009   3
   4  -8  -1 1875.97 65.1143   4
  -4  -8   1 1929.09 67.3604   4
   4  -8  -1 1954.66 56.8756   7
  -4  -8   1 1947.38 60.4418   1
   4   8  -1 1890.44 61.0156   2
  -4   8   1 1941.90 61.2984   2
   4   8  -1 1859.73 59.5955   7
  -4   8   1 1967.06 59.3388   1
  -4   8   1 2013.16 57.0005   7
   4   8  -1 1924.41 58.5775   3
  -3  -8   1 686.586 28.3008   4
   3  -8  -1 712.973 22.0883   7
   3  -8  -1 698.273 26.8999   4
   3  -8  -1 714.188 22.9803   3
  -3  -8   1 685.620 23.6314   1
  -3   8   1 694.937 24.7634   2
   3   8  -1 663.165 22.7040   3
   3   8  -1 706.847 24.2142   7
  -3   8   1 702.147 23.0334   1
  -3   8   1 697.449 22.1211   7
   3   8  -1 697.980 24.7244   2
   2  -8  -1 118.441 8.11900   4
  -2  -8   1 133.795 5.75881   1
   2  -8  -1 109.071 5.63392   3
  -2  -8   1 138.430 9.13843   4
  -2   8   1 125.290 7.15748   2
   2   8  -1 120.722 5.69282   3
   2   8  -1 137.267 7.02724   7
  -2   8   1 122.474 5.59307   1
   2   8  -1 122.823 7.08967   2
  -2   8   1 126.341 5.78937   7
   1  -8  -1 6.20140 2.54659   4
  -1  -8   1 0.82563 1.79927   4
   1  -8  -1 2.88526 1.20870   3
  -1  -8   1 2.64912 1.13708   3
  -1   8   1 4.34537 1.85875   2
   1   8  -1 5.85440 2.06966   2
   1   8  -1 2.97384 1.56853   7
  -1   8   1 4.53427 1.17003   1
  -1   8   1 4.08706 1.47013   7
   0  -8   1 3102.10 86.7462   3
   0  -8   1 2860.00 97.0272   4
   0  -8  -1 2946.15 97.6598   4
   0  -8  -1 2897.38 87.2515   3
   0   8   1 2960.19 92.0528   2
   0   8  -1 2903.52 87.8766   1
   0   8  -1 3009.29 92.2862   2
   0   8   1 3106.06 87.3618   1
   0   8  -1 2986.77 88.0789   7
   0   8   1 3100.55 88.1169   7
   1  -8   1 1.14453 1.82873   4
  -1  -8  -1 3.34536 0.81432   1
   1  -8   1 1.25930 0.91484   3
  -1  -8  -1 0.68638 1.90845   4
  -1   8  -1 2.68129 1.23208   1
  -1   8  -1 2.71105 1.80084   2
  -1   8  -1 2.94217 1.30494   7
   1   8   1 4.62983 1.82676   2
   2  -8   1 1033.88 37.6365   4
   2  -8   1 1081.34 31.7783   3
  -2  -8  -1 983.122 39.0952   4
  -2  -8  -1 1107.55 32.8844   3
  -2   8  -1 1061.33 32.1806   7
   2   8   1 1058.47 34.9123   2
   2   8   1 1025.53 33.4382   7
  -2   8  -1 1008.75 32.7277   1
  -2   8  -1 1046.84 35.2206   2
   3  -8   1 283.907 10.2160   3
   3  -8   1 260.933 13.4434   4
  -3  -8  -1 279.523 15.3148   4
   3   8   1 267.117 11.6868   2
   3   8   1 271.642 11.4187   7
  -3   8  -1 275.218 10.8805   1
  -3   8  -1 259.659 11.9508   2
   3   8   1 283.652 11.0235   3
  -3   8  -1 274.889 9.71910   7
  -4  -8  -1 663.738 29.2123   4
   4  -8   1 674.528 26.8474   4
   4  -8   1 671.320 22.2530   3
   4   8   1 673.678 22.9685   3
  -4   8  -1 618.794 22.7876   1
   4   8   1 679.917 23.7175   2
   4   8   1 654.414 23.3976   7
  -4   8  -1 717.971 24.5594   2
   5  -8   1 435.962 19.7305   4
  -5  -8  -1 417.366 15.2165   8
   5  -8   1 432.871 16.2944   3
  -5  -8  -1 437.463 22.2022   4
   5  -8   1 411.526 15.3679   5
  -5  -8  -1 409.538 18.8925   9
  -5   8  -1 422.153 17.0902   2
   5   8   1 421.657 16.4228   3
   5   8   1 417.289 18.9229   9
   5   8   1 436.413 16.5194   2
  -5   8  -1 412.690 16.3809   1
   5   8   1 417.692 16.7931   7
  -5   8  -1 448.581 18.1532   9
  -5   8  -1 419.496 19.3604   6
   6  -8   1 774.204 32.3264   4
  -6  -8  -1 788.909 35.4015   4
   6  -8   1 793.590 25.9607   5
  -6  -8  -1 800.048 26.0658   8
   6  -8   1 815.959 28.4751   3
  -6  -8  -1 808.525 27.7010   6
  -6  -8  -1 791.389 31.0171   9
   6   8   1 806.327 28.4184   7
   6   8   1 806.334 27.7898   2
   6   8   1 836.380 31.2846   9
   6   8   1 817.674 28.2805   3
  -6   8  -1 783.612 29.3534   9
  -6   8  -1 786.698 28.3438   1
  -6   8  -1 804.345 31.1861   6
   7  -8   1 408.253 17.4302   3
  -7  -8  -1 381.049 15.2665   8
  -7  -8  -1 327.855 18.4392   9
  -7  -8  -1 341.364 20.8521   4
   7  -8   1 347.617 18.7735   4
  -7  -8  -1 337.499 15.9821   6
   7  -8   1 407.319 15.0692   5
  -7   8  -1 423.620 18.4846   9
  -7   8  -1 352.766 15.9417   1
  -7   8  -1 409.211 19.7714   6
   7   8   1 345.532 15.8687   3
   7   8   1 323.152 15.4762   7
   7   8   1 332.178 18.2704   9
  -8  -8  -1 161.427 13.1186   9
   8  -8   1 145.379 8.74315   5
   8  -8   1 148.620 10.5362   3
  -8  -8  -1 157.281 9.75721   8
  -8  -8  -1 162.583 10.5407   6
   8  -8   1 148.564 12.2572   4
  -8  -8  -1 148.002 13.5475   4
   8   8   1 158.521 10.2234   3
  -8   8  -1 161.630 10.2735   1
   8   8   1 156.367 12.0969   9
  -8   8  -1 152.093 12.4002   6
   8   8   1 162.818 9.97055   7
  -8   8  -1 162.132 11.8936   9
   9  -8   1 306.425 18.8110   4
   9  -8   1 287.242 13.6151   5
  -9  -8  -1 290.816 15.9747   6
  -9  -8  -1 292.840 18.0006   9
  -9  -8  -1 292.736 19.6440   4
  -9  -8  -1 302.492 14.6038   8
  -9   8  -1 284.883 17.2964   6
  -9   8  -1 292.486 15.3499   1
   9   8   1 307.918 17.5764   9
   9   8   1 286.111 15.2351   3
   9   8   1 303.236 15.0413   7
  -9   8  -1 304.883 17.3972   9
  10  -8   1 60.6279 9.25010   4
 -10  -8  -1 40.8899 9.12563   4
 -10  -8  -1 57.7369 8.28693   6
 -10  -8  -1 60.2479 7.41120   8
 -10  -8  -1 59.1775 9.39506   9
  10  -8   1 42.6365 5.83925   5
 -10   8  -1 51.0057 7.07308   1
  10   8   1 60.5492 8.73346   9
  10   8   1 43.2425 6.83671   3
 -10   8  -1 52.5975 9.05989   9
 -10   8  -1 62.3883 9.71376   6
  10   8   1 59.0409 7.22692   7
 -11  -8  -1 196.346 17.0705   4
 -11  -8  -1 196.546 14.5249   6
 -11  -8  -1 182.563 14.9731   9
 -11  -8  -1 186.523 12.6827   8
  11  -8   1 181.941 15.1259   4
  11  -8   1 200.931 11.8166   5
 -11   8  -1 188.982 13.6353   1
  11   8   1 183.172 13.4352   3
 -11   8  -1 181.894 15.5039   9
  11   8   1 191.960 13.0210   7
  11   8   1 219.305 15.1582   9
 -11   8  -1 175.768 15.2311   6
 -12  -8  -1 57.9170 9.89177   6
  12  -8   1 49.5452 9.44163   4
 -12  -8  -1 32.7078 9.54291   4
 -12  -8  -1 55.3506 8.52277   8
 -12  -8  -1 50.9739 9.79092   9
  12   8   1 44.9732 8.40951   9
 -12   8  -1 32.0467 8.80475   6
 -12   8  -1 59.4410 10.4447   9
 -13  -8  -1 89.6094 11.5768   9
 -13  -8  -1 90.3607 12.2377   6
 -13  -8  -1 89.1493 10.8628   8
 -13   8  -1 92.8091 12.2315   9
 -13   8  -1 96.6513 12.6723   6
  13   8   1 107.730 11.7875   9
 -14  -8  -1 44.6281 10.5537   6
 -14  -8  -1 48.4402 9.60879   8
 -14  -8  -1 44.6239 10.0023   9
 -14   8  -1 34.8280 9.54478   6
 -14   8  -1 34.5260 10.2426   9
  14   8   1 46.0737 8.86126   9
 -15  -8  -1 16.9229 9.21423   6
 -15  -8  -1 54.1819 10.9227   9
 -15  -8  -1 25.3837 8.96970   8
 -15   8  -1 41.7861 10.8297   6
  15   8   1 46.4899 9.55111   9
 -15   8  -1 36.5779 10.6282   9
 -16  -8  -1 37.6169 10.6396   8
 -16  -8  -1 28.0454 10.5495   6
 -16   8  -1 35.3553 10.8849   6
 -17  -8  -1 95.2582 13.9634   8
 -17  -8  -1 119.013 15.0530   6
 -17   8  -1 71.6489 13.6172   6
 -17  -9   1 -1.5310 8.61753   8
 -17   9   1 10.9988 9.59216   6
 -16  -9   1 368.124 23.9356   8
 -16   9   1 330.820 23.1617   6
 -15  -9   1 22.2355 9.07122   8
 -15   9   1 12.3628 7.95936   6
 -14  -9   1 6.01416 7.08499   8
 -14   9   1 1.02518 7.29267   6
 -13  -9   1 94.2798 11.1737   8
 -13  -9   1 96.8533 11.4738   9
  13   9  -1 94.7961 10.6982   9
 -13   9   1 91.1085 12.1120   9
 -13   9   1 82.6327 11.9645   6
  12  -9  -1 686.277 27.5173   5
 -12  -9   1 715.576 35.6642   4
 -12  -9   1 734.189 31.3898   9
 -12  -9   1 738.881 31.5304   6
 -12  -9   1 719.846 29.7655   8
  12   9  -1 716.134 30.6029   9
 -12   9   1 708.372 32.4713   6
 -12   9   1 656.460 31.3186   9
  11  -9  -1 0.17118 3.83165   5
 -11  -9   1 -1.5170 5.44404   4
 -11  -9   1 4.76814 5.48909   6
 -11  -9   1 -3.0189 4.32924   8
 -11  -9   1 -4.8353 4.02017   9
  11   9  -1 5.48279 4.78377   9
 -11   9   1 -1.1078 5.21898   6
 -11   9   1 3.79144 5.90614   9
 -11   9   1 8.62947 5.01074   1
  11   9  -1 5.47037 4.02433   3
  11   9  -1 2.38742 4.33131   7
  10  -9  -1 909.749 40.3385   4
  10  -9  -1 984.758 33.5895   5
 -10  -9   1 954.925 36.0019   6
 -10  -9   1 968.462 34.7463   8
 -10  -9   1 988.896 37.9328   9
 -10  -9   1 977.589 42.9167   4
  10   9  -1 959.877 37.4216   9
 -10   9   1 984.335 37.6402   9
  10   9  -1 962.395 37.1260   3
  10   9  -1 947.587 36.8067   7
 -10   9   1 1010.46 39.0405   6
 -10   9   1 1013.14 37.8128   1
   9  -9  -1 46.0046 7.59676   4
   9  -9  -1 31.0029 6.26038   3
  -9  -9   1 39.7762 6.16352   8
  -9  -9   1 44.6280 8.72059   4
   9  -9  -1 42.9606 5.92232   5
  -9  -9   1 41.3245 6.65482   6
  -9  -9   1 34.5690 6.98358   9
  -9   9   1 45.6527 6.32745   1
   9   9  -1 35.8191 7.10298   9
  -9   9   1 45.8155 8.35840   6
   9   9  -1 36.3172 5.74728   3
  -9   9   1 39.7410 7.33084   9
   9   9  -1 45.8851 6.34220   7
   8  -9  -1 28.9835 5.44837   3
   8  -9  -1 31.0324 4.96039   5
  -8  -9   1 34.7761 6.97876   9
  -8  -9   1 25.1924 4.94045   8
   8  -9  -1 36.7095 6.89887   4
  -8  -9   1 24.0137 5.23247   6
  -8  -9   1 30.6742 7.30734   4
  -8   9   1 28.1471 6.26892   9
   8   9  -1 35.3748 6.82355   9
  -8   9   1 30.3178 5.21341   1
   8   9  -1 22.9610 4.96603   7
  -8   9   1 42.7434 7.65058   6
   8   9  -1 34.2184 5.30825   3
   7  -9  -1 253.553 15.3320   4
   7  -9  -1 281.258 12.7637   5
  -7  -9   1 225.817 12.4661   6
   7  -9  -1 264.748 13.4011   3
  -7  -9   1 280.067 12.5475   8
  -7  -9   1 249.706 15.5001   9
  -7  -9   1 237.462 16.5300   4
   7   9  -1 266.394 12.4984   2
  -7   9   1 251.449 13.8713   9
   7   9  -1 262.684 13.3675   7
   7   9  -1 254.732 15.3174   9
  -7   9   1 273.418 15.9778   6
  -7   9   1 261.503 13.0376   1
   7   9  -1 263.787 12.9252   3
   6  -9  -1 1386.75 45.1164   3
  -6  -9   1 1393.23 41.9030   8
   6  -9  -1 1385.55 42.3131   5
   6  -9  -1 1313.94 50.2409   4
  -6  -9   1 1395.76 47.5732   9
  -6  -9   1 1393.23 53.1502   4
   6   9  -1 1363.66 45.8546   7
   6   9  -1 1398.61 47.7059   9
   6   9  -1 1419.46 45.1426   3
  -6   9   1 1359.94 45.4264   9
   6   9  -1 1412.25 45.9113   2
  -6   9   1 1372.26 46.2271   2
  -6   9   1 1417.41 47.8875   6
  -6   9   1 1373.75 45.3573   1
   5  -9  -1 5.26859 2.33915   3
   5  -9  -1 2.13120 2.47864   5
  -5  -9   1 11.6517 3.96021   9
   5  -9  -1 3.92949 2.86711   4
  -5  -9   1 5.08827 2.49179   8
  -5  -9   1 3.13749 3.58214   4
   5   9  -1 3.79013 2.94857   9
  -5   9   1 -1.3453 2.50734   9
  -5   9   1 -0.5456 2.94786   6
   5   9  -1 2.95857 2.41987   7
   5   9  -1 8.36102 2.50483   3
  -5   9   1 0.59737 2.09520   2
  -5   9   1 2.06151 1.97404   1
   5   9  -1 2.34749 2.21019   2
   4  -9  -1 354.148 14.0783   5
   4  -9  -1 404.404 17.9271   4
   4  -9  -1 367.567 14.1193   3
  -4  -9   1 333.070 18.3638   4
   4   9  -1 362.386 15.3085   7
   4   9  -1 380.342 15.5352   2
  -4   9   1 375.248 14.2892   1
   4   9  -1 345.699 14.0338   3
  -4   9   1 368.931 16.5654   6
  -4   9   1 396.082 15.8539   2
  -3  -9   1 10.3696 3.72658   4
   3  -9  -1 10.9796 3.42105   4
   3  -9  -1 12.1630 2.20604   3
  -3   9   1 9.55267 2.66677   2
  -3   9   1 10.5107 2.04924   1
  -3   9   1 11.8424 1.93499   7
   3   9  -1 10.7709 2.67429   7
   3   9  -1 3.88925 2.20776   2
   3   9  -1 7.58314 1.94829   3
  -2  -9   1 142.779 6.36071   1
  -2  -9   1 148.248 10.2964   4
   2  -9  -1 144.446 6.56226   3
   2  -9  -1 139.267 9.23696   4
   2   9  -1 143.394 6.50845   3
  -2   9   1 144.661 6.66652   7
  -2   9   1 156.417 8.38103   2
  -2   9   1 132.193 6.24953   1
   2   9  -1 137.541 7.64256   7
   2   9  -1 139.737 8.16391   2
  -1  -9   1 342.570 12.2066   3
   1  -9  -1 352.557 12.4783   3
   1  -9  -1 356.814 16.6655   4
  -1  -9   1 344.076 16.7706   4
   1   9  -1 322.333 14.4547   2
  -1   9   1 336.891 14.5259   2
   1   9  -1 367.507 13.8135   7
  -1   9   1 369.321 13.1344   7
  -1   9   1 353.336 11.9818   1
   0  -9   1 18.5933 3.95023   4
   0  -9   1 9.66960 1.67713   3
   0  -9  -1 10.1884 3.64581   4
   0  -9  -1 10.5214 1.91876   3
   0   9  -1 9.57310 2.67783   2
   0   9   1 10.2416 2.72646   2
   0   9  -1 10.8818 2.28382   7
   0   9  -1 8.19203 1.68086   1
   0   9   1 7.79626 1.34072   1
   0   9   1 8.75422 2.10410   7
   1  -9   1 15.8229 3.66293   4
  -1  -9  -1 14.9793 2.22077   3
  -1  -9  -1 18.9582 4.48442   4
   1  -9   1 17.8877 1.92754   3
  -1   9  -1 18.8754 2.21426   1
  -1   9  -1 16.8515 3.38924   2
   1   9   1 16.0480 3.16305   2
  -1   9  -1 24.2476 2.75249   7
   1   9   1 18.0284 2.75427   7
  -2  -9  -1 61.7180 7.17863   4
  -2  -9  -1 63.5002 4.36157   3
   2  -9   1 63.1976 3.64764   3
   2  -9   1 69.4159 6.61293   4
  -2   9  -1 69.3987 4.16820   7
   2   9   1 68.6216 5.39101   2
  -2   9  -1 66.6525 4.17454   1
  -2   9  -1 65.8478 5.35275   2
   2   9   1 65.8964 4.86585   7
  -3  -9  -1 119.885 9.73417   4
   3  -9   1 98.0584 8.05032   4
   3  -9   1 105.591 5.28232   3
  -3   9  -1 109.106 6.04288   1
  -3   9  -1 110.088 5.28374   7
   3   9   1 119.550 6.31213   3
   3   9   1 115.652 6.73323   7
  -3   9  -1 106.969 7.15075   2
   3   9   1 101.657 6.73239   2
   4  -9   1 17.5260 2.41814   3
   4  -9   1 7.96387 2.55634   5
  -4  -9  -1 9.20020 3.42124   9
   4  -9   1 7.90369 3.14107   4
  -4  -9  -1 12.2507 4.30155   4
  -4  -9  -1 8.49745 2.25814   8
  -4   9  -1 8.23952 2.75942   2
   4   9   1 11.7856 2.84810   7
   4   9   1 11.0308 2.78303   2
   4   9   1 10.3250 2.43672   3
   4   9   1 13.8169 3.83164   9
  -4   9  -1 10.5528 2.54960   1
  -4   9  -1 6.00375 3.04519   9
   5  -9   1 108.679 8.69182   4
  -5  -9  -1 124.515 9.47994   9
  -5  -9  -1 94.4361 10.1072   4
  -5  -9  -1 97.8023 6.33873   8
   5  -9   1 101.882 6.09916   3
  -5  -9  -1 94.3385 7.04551   6
   5  -9   1 100.861 6.57333   5
   5   9   1 95.2994 6.53957   3
  -5   9  -1 106.306 7.30800   2
   5   9   1 97.8493 6.89970   7
  -5   9  -1 87.4543 9.05592   6
  -5   9  -1 110.399 8.52570   9
  -5   9  -1 96.6145 6.57143   1
   5   9   1 114.168 9.00458   9
   5   9   1 100.783 6.70469   2
  -6  -9  -1 1070.40 33.5076   8
  -6  -9  -1 1070.53 35.4989   6
   6  -9   1 1070.50 41.1908   4
  -6  -9  -1 1076.36 44.4364   4
  -6  -9  -1 1028.37 38.8319   9
   6  -9   1 1074.25 33.5932   5
   6   9   1 1103.32 36.3286   2
   6   9   1 1084.48 39.3734   9
   6   9   1 1022.59 36.2029   7
  -6   9  -1 1102.14 36.4088   1
  -6   9  -1 1096.55 39.4270   6
   6   9   1 1037.77 35.9001   3
  -6   9  -1 1041.53 37.2874   9
   7  -9   1 10.0744 3.55080   5
  -7  -9  -1 17.9516 4.50828   6
  -7  -9  -1 13.3758 3.67487   8
  -7  -9  -1 12.4090 5.41702   9
   7  -9   1 16.3009 4.93897   4
  -7  -9  -1 8.19248 5.27887   4
   7   9   1 7.45712 4.51860   9
   7   9   1 15.0570 3.73124   3
   7   9   1 10.7012 3.55022   7
  -7   9  -1 18.9431 3.94425   1
  -7   9  -1 9.88014 4.47880   9
  -7   9  -1 16.3781 5.60605   6
  -8  -9  -1 248.215 15.8165   9
   8  -9   1 217.318 15.0775   4
  -8  -9  -1 219.421 12.6010   6
  -8  -9  -1 197.381 11.3862   8
  -8  -9  -1 217.349 16.8067   4
   8  -9   1 194.050 10.8245   5
  -8   9  -1 213.375 14.7267   6
  -8   9  -1 228.361 12.3197   1
  -8   9  -1 204.306 13.6765   9
   8   9   1 206.770 12.0707   3
   8   9   1 191.445 11.7490   7
   8   9   1 209.372 14.4290   9
  -9  -9  -1 101.276 11.9844   4
  -9  -9  -1 99.0368 11.0823   9
  -9  -9  -1 96.3995 9.54268   6
   9  -9   1 90.8105 7.79709   5
  -9  -9  -1 89.6804 8.02662   8
   9  -9   1 88.8013 10.9022   4
  -9   9  -1 99.9072 11.1001   6
   9   9   1 99.9426 8.73549   7
   9   9   1 86.7907 8.40210   3
  -9   9  -1 114.394 11.0726   9
  -9   9  -1 103.325 8.62989   1
   9   9   1 105.534 10.8409   9
  10  -9   1 459.647 19.2345   5
  10  -9   1 506.808 25.9506   4
 -10  -9  -1 414.479 19.6193   8
 -10  -9  -1 453.716 26.5262   4
 -10  -9  -1 453.901 22.0500   6
 -10  -9  -1 458.837 23.5624   9
 -10   9  -1 480.159 23.3610   9
  10   9   1 480.233 23.6411   9
  10   9   1 426.408 21.1753   3
 -10   9  -1 442.733 23.4586   6
 -10   9  -1 436.305 21.2951   1
  10   9   1 463.922 21.2955   7
 -11  -9  -1 80.7348 10.3473   6
 -11  -9  -1 80.9238 11.8721   4
 -11  -9  -1 66.5392 8.21966   8
  11  -9   1 53.2865 7.33207   5
  11  -9   1 47.1204 8.95648   4
 -11  -9  -1 67.6520 10.3790   9
  11   9   1 61.3058 9.38642   9
  11   9   1 73.4881 9.07023   3
 -11   9  -1 48.5893 9.66448   6
  11   9   1 75.7440 8.97651   7
 -11   9  -1 63.5574 10.2950   9
 -11   9  -1 68.6964 8.44075   1
 -12  -9  -1 1040.52 39.9771   8
 -12  -9  -1 1115.89 44.0127   9
 -12  -9  -1 1155.48 43.4142   6
  12   9   1 1152.44 43.6578   9
 -12   9  -1 1062.60 44.1019   9
 -12   9  -1 1098.62 44.6901   6
 -13  -9  -1 18.6626 8.62701   6
 -13  -9  -1 23.1424 7.71408   8
 -13  -9  -1 20.2280 8.24863   9
 -13   9  -1 12.5112 7.90365   9
 -13   9  -1 16.6018 8.84746   6
  13   9   1 21.1201 7.40175   9
 -14  -9  -1 49.4122 10.4681   9
 -14  -9  -1 38.8338 10.5111   6
 -14  -9  -1 50.0955 9.97555   8
  14   9   1 43.3403 8.97487   9
 -14   9  -1 48.5642 10.7343   6
 -14   9  -1 57.1469 11.7693   9
 -15  -9  -1 98.6840 12.8817   8
 -15  -9  -1 105.085 13.5866   9
 -15  -9  -1 87.6199 13.3021   6
  15   9   1 75.1072 11.2682   9
 -15   9  -1 89.0255 13.8939   9
 -15   9  -1 53.5137 11.7660   6
 -16  -9  -1 251.659 19.6885   8
 -16   9  -1 243.191 19.9044   6
 -17  -9  -1 -2.9439 8.13551   8
 -17   9  -1 -3.6142 8.62349   6
 -17 -10   1 20.4842 11.1122   8
 -17  10   1 35.9303 11.3043   6
 -16 -10   1 212.410 18.3962   8
 -16  10   1 160.825 17.2505   6
 -15 -10   1 10.5992 8.28099   8
 -15  10   1 13.3422 8.84873   6
 -14 -10   1 -2.4299 6.19364   8
 -14  10   1 -6.8332 6.66976   6
 -13 -10   1 25.4538 8.03195   9
 -13 -10   1 9.70131 6.98279   8
 -13  10   1 8.24424 7.39585   9
 -13  10   1 14.0564 8.03951   6
  13  10  -1 19.9550 6.99244   9
  12 -10  -1 2.49806 5.05503   5
 -12 -10   1 10.5918 6.23391   8
 -12 -10   1 9.27714 6.39589   9
 -12  10   1 -2.6101 5.23462   6
  12  10  -1 4.69720 5.21698   9
 -12  10   1 -1.8198 6.50568   9
 -11 -10   1 118.168 12.0275   9
 -11 -10   1 116.290 10.8852   8
 -11 -10   1 118.844 13.6205   4
  11 -10  -1 134.760 10.6163   5
 -11 -10   1 128.820 11.7849   6
  11  10  -1 122.702 11.3683   7
  11  10  -1 121.467 11.6506   9
 -11  10   1 116.613 12.9651   6
 -11  10   1 122.050 12.3470   9
 -11  10   1 108.195 10.9304   1
  11  10  -1 130.382 11.5130   3
  10 -10  -1 0.49816 3.84298   5
 -10 -10   1 -5.5204 4.61168   6
 -10 -10   1 -1.1217 4.02673   8
 -10 -10   1 -3.4674 4.26636   4
 -10 -10   1 2.51861 5.07802   9
  10 -10  -1 0.40913 4.12296   4
  10  10  -1 0.23887 4.10835   7
  10  10  -1 -1.0884 4.46752   9
 -10  10   1 3.18502 3.59283   1
  10  10  -1 3.56268 3.49105   3
 -10  10   1 4.34311 5.42528   9
 -10  10   1 5.28418 5.65797   6
   9 -10  -1 0.30646 4.14568   4
  -9 -10   1 3.85724 4.26026   8
   9 -10  -1 1.63922 3.53234   5
  -9 -10   1 5.19892 4.87494   9
  -9 -10   1 1.44717 3.96909   6
  -9 -10   1 3.84229 4.66597   4
  -9  10   1 5.81624 5.90718   6
  -9  10   1 2.51766 3.45137   1
   9  10  -1 3.25000 3.43228   3
   9  10  -1 3.81958 4.40068   9
   9  10  -1 3.49551 3.61476   7
  -9  10   1 1.70037 4.50993   9
  -8 -10   1 6.59158 4.45380   4
  -8 -10   1 8.14140 3.70607   8
  -8 -10   1 6.26566 4.78932   9
   8 -10  -1 9.30090 4.02211   5
   8 -10  -1 8.29656 4.73325   4
  -8 -10   1 15.1797 4.60068   6
  -8  10   1 10.4576 4.91536   9
  -8  10   1 7.51894 5.26653   6
   8  10  -1 10.8915 4.67861   9
   8  10  -1 10.4258 4.07728   7
  -8  10   1 5.33375 3.58023   1
   8  10  -1 8.09944 3.67883   3
   7 -10  -1 189.643 10.7484   3
   7 -10  -1 194.233 10.5693   5
  -7 -10   1 189.153 10.9120   6
  -7 -10   1 198.084 10.7511   8
  -7 -10   1 222.278 14.2626   9
  -7 -10   1 167.838 13.8843   4
   7 -10  -1 189.227 13.2826   4
   7  10  -1 188.423 11.3539   7
   7  10  -1 192.468 13.3541   9
  -7  10   1 167.849 10.3407   1
   7  10  -1 196.372 10.6349   2
   7  10  -1 195.299 11.0136   3
  -7  10   1 179.811 11.9375   9
  -7  10   1 193.861 13.8917   6
   6 -10  -1 904.538 30.5123   5
   6 -10  -1 916.088 31.8419   3
  -6 -10   1 928.867 39.3463   4
  -6 -10   1 953.601 31.4927   6
  -6 -10   1 940.401 35.2121   9
  -6 -10   1 891.712 29.9035   8
   6 -10  -1 870.530 36.5872   4
  -6  10   1 932.206 35.4179   6
   6  10  -1 980.810 35.7674   9
   6  10  -1 949.043 33.0493   2
   6  10  -1 942.402 33.4659   7
  -6  10   1 938.653 33.5393   2
  -6  10   1 942.885 33.2662   9
  -6  10   1 956.257 32.4931   1
   6  10  -1 913.093 32.1588   3
  -5 -10   1 7.14972 4.18857   4
  -5 -10   1 12.9340 4.59914   9
   5 -10  -1 1.39822 1.85925   3
   5 -10  -1 2.78718 3.00155   4
  -5 -10   1 7.51978 2.85128   8
   5 -10  -1 8.36709 3.02541   5
  -5  10   1 4.44392 2.68318   2
   5  10  -1 21.7318 5.12436   9
   5  10  -1 5.27010 2.41184   3
   5  10  -1 7.15099 3.00973   2
  -5  10   1 14.1888 4.64760   6
  -5  10   1 5.04619 2.43237   1
   5  10  -1 13.8076 3.53666   7
  -5  10   1 5.94598 3.61947   9
   4 -10  -1 640.340 21.8222   5
  -4 -10   1 622.580 28.1023   4
   4 -10  -1 627.359 26.5840   4
  -4 -10   1 658.874 25.3852   9
   4 -10  -1 620.437 21.7885   3
   4  10  -1 624.992 25.1907   9
  -4  10   1 635.926 24.1752   2
  -4  10   1 634.036 23.8712   9
   4  10  -1 611.744 21.9570   3
   4  10  -1 648.254 23.9902   2
   4  10  -1 607.845 23.3252   7
  -4  10   1 632.706 22.0816   1
  -4  10   1 664.476 24.9444   6
  -3 -10   1 1064.65 40.2235   4
   3 -10  -1 1014.60 31.6582   5
   3 -10  -1 1008.20 38.3630   4
   3 -10  -1 969.520 32.1483   3
  -3  10   1 1048.57 32.5112   1
  -3  10   1 1048.46 34.4724   9
  -3  10   1 1017.11 34.5518   6
   3  10  -1 1020.86 32.3907   3
   3  10  -1 972.819 35.4512   9
   3  10  -1 977.515 35.0522   2
  -3  10   1 1025.85 31.9664   7
  -3  10   1 1020.00 35.4446   2
   3  10  -1 986.228 33.9993   7
   2 -10  -1 178.762 11.3118   4
  -2 -10   1 188.702 12.1728   4
   2 -10  -1 187.815 8.06958   3
  -2  10   1 191.381 8.32099   7
   2  10  -1 198.605 8.17775   3
  -2  10   1 166.102 9.79838   9
   2  10  -1 192.410 9.49905   7
  -2  10   1 185.593 7.75220   1
  -2  10   1 173.175 9.80412   2
   2  10  -1 190.610 10.1014   2
   2  10  -1 170.411 10.3361   9
   1 -10  -1 335.829 11.9634   3
  -1 -10   1 326.449 11.6474   3
   1 -10  -1 289.449 15.8535   4
  -1 -10   1 317.927 16.4558   4
   1  10  -1 312.492 14.1718   2
   1  10  -1 302.357 12.9389   7
  -1  10   1 321.037 14.2655   2
  -1  10   1 322.023 11.2431   1
  -1  10   1 336.329 12.6660   7
   0 -10  -1 4325.79 129.728   3
   0 -10   1 4770.38 129.311   3
   0 -10  -1 4103.20 144.138   4
   0 -10   1 4315.81 143.967   4
   0  10  -1 4555.27 137.034   2
   0  10   1 4498.17 130.919   7
   0  10   1 4391.28 136.672   2
   0  10  -1 4672.76 130.979   1
   0  10  -1 4521.58 131.041   7
   1 -10   1 43.9561 3.05798   3
   1 -10   1 49.0590 5.94653   4
  -1 -10  -1 45.0482 6.38744   4
  -1 -10  -1 48.6862 3.74487   3
  -1  10  -1 54.6925 5.66648   9
   1  10   1 37.8355 4.41862   2
   1  10   1 27.5974 4.60680   9
  -1  10  -1 46.2334 3.86966   7
  -1  10  -1 45.5359 3.33933   1
   1  10   1 41.3698 4.05213   7
  -1  10  -1 46.2122 4.86630   2
   2 -10   1 575.966 23.9472   4
  -2 -10  -1 555.195 19.0840   3
  -2 -10  -1 553.051 25.3772   4
   2 -10   1 561.814 17.9118   3
   2  10   1 529.819 21.7858   9
  -2  10  -1 555.423 18.9051   1
  -2  10  -1 544.170 21.4103   9
  -2  10  -1 573.681 19.0213   7
  -2  10  -1 540.524 21.4624   2
   2  10   1 526.397 20.9097   2
   2  10   1 534.630 19.9733   7
  -3 -10  -1 801.348 33.1162   4
   3 -10   1 755.135 30.6516   4
  -3 -10  -1 777.996 28.7030   9
   3 -10   1 744.220 24.6847   5
   3  10   1 786.879 28.9493   9
   3  10   1 777.607 27.6161   2
   3  10   1 791.742 25.8728   3
  -3  10  -1 769.891 27.8729   9
  -3  10  -1 755.949 28.1219   2
  -3  10  -1 733.403 25.5322   1
   3  10   1 754.031 26.6519   7
  -4 -10  -1 113.201 10.3009   4
  -4 -10  -1 110.763 6.38783   8
   4 -10   1 112.177 8.91116   4
  -4 -10  -1 121.199 9.34398   9
  -4 -10  -1 96.6111 7.04179   6
   4 -10   1 110.822 6.69888   5
   4  10   1 108.996 7.07416   6
   4  10   1 89.2467 6.21202   3
  -4  10  -1 104.110 7.97644   9
   4  10   1 103.665 6.96072   7
  -4  10  -1 96.0405 6.25078   1
   4  10   1 109.114 7.17574   2
  -4  10  -1 113.244 9.08982   6
   4  10   1 111.242 8.75134   9
  -4  10  -1 94.5550 7.24924   2
   5 -10   1 20.5728 4.85372   4
  -5 -10  -1 22.6453 3.64242   8
  -5 -10  -1 22.2823 4.22224   6
  -5 -10  -1 13.4934 4.89969   4
  -5 -10  -1 14.0081 4.44170   9
   5 -10   1 14.3240 3.47669   5
  -5  10  -1 12.6709 3.62288   2
   5  10   1 27.2149 4.37674   6
  -5  10  -1 20.8553 3.57418   1
   5  10   1 16.9498 4.75564   9
   5  10   1 26.6706 3.82035   3
  -5  10  -1 19.4452 5.29870   6
   5  10   1 18.3292 3.70482   7
  -5  10  -1 21.1574 4.81353   9
   5  10   1 23.0848 3.82769   2
   6 -10   1 833.262 27.1628   5
   6 -10   1 774.712 33.3914   4
  -6 -10  -1 786.640 26.5896   8
  -6 -10  -1 787.393 28.3590   6
  -6 -10  -1 780.186 31.8579   9
  -6 -10  -1 801.418 36.5218   4
  -6  10  -1 772.576 32.1738   6
  -6  10  -1 834.385 28.9734   1
   6  10   1 817.537 29.0734   2
   6  10   1 855.675 29.1233   3
  -6  10  -1 800.567 30.6130   9
   6  10   1 799.518 32.1329   9
   6  10   1 811.780 29.4196   7
  -7 -10  -1 413.481 21.1545   9
  -7 -10  -1 415.813 23.9268   4
  -7 -10  -1 385.354 16.2204   8
   7 -10   1 404.969 16.6085   5
   7 -10   1 408.713 21.2979   4
  -7 -10  -1 384.527 17.6163   6
  -7  10  -1 395.291 17.4641   1
   7  10   1 406.771 17.7471   3
   7  10   1 393.004 20.7975   9
  -7  10  -1 399.723 19.3418   9
   7  10   1 413.480 18.0513   7
  -7  10  -1 426.268 21.4901   6
  -8 -10  -1 123.771 12.9905   4
  -8 -10  -1 124.689 9.01167   8
   8 -10   1 107.750 8.31962   5
  -8 -10  -1 110.610 11.9043   9
  -8 -10  -1 98.8571 9.07779   6
   8 -10   1 107.430 11.0837   4
  -8  10  -1 99.7610 10.1834   9
   8  10   1 90.5244 8.20590   7
   8  10   1 117.976 8.88188   3
   8  10   1 127.697 11.9919   9
  -8  10  -1 105.554 8.53553   1
  -8  10  -1 106.209 11.4842   6
  -9 -10  -1 17.4232 5.22235   8
   9 -10   1 19.0239 6.68647   4
  -9 -10  -1 8.35922 5.01524   6
   9 -10   1 18.1765 4.83454   5
  -9 -10  -1 22.8193 7.23808   9
  -9 -10  -1 2.43931 5.20033   4
   9  10   1 10.6386 4.19420   3
  -9  10  -1 7.83406 6.07001   6
   9  10   1 11.0196 5.29193   9
  -9  10  -1 15.6141 4.80254   1
   9  10   1 17.6917 4.87138   7
  -9  10  -1 8.11892 5.88871   9
  10 -10   1 13.7779 4.77692   5
  10 -10   1 29.5086 7.61959   4
 -10 -10  -1 18.8518 7.51919   4
 -10 -10  -1 14.9395 5.47714   8
 -10 -10  -1 10.1000 5.61521   6
 -10 -10  -1 18.7654 7.28346   9
 -10  10  -1 12.1409 6.41839   9
  10  10   1 25.8842 6.25764   7
  10  10   1 12.7317 4.61478   3
 -10  10  -1 14.0254 6.26173   6
  10  10   1 28.1073 7.43229   9
 -10  10  -1 18.7927 5.58105   1
 -11 -10  -1 116.724 12.9335   9
  11 -10   1 98.5566 9.52269   5
 -11 -10  -1 118.146 14.3103   4
  11 -10   1 109.572 12.5859   4
 -11 -10  -1 105.321 11.4352   6
 -11 -10  -1 101.739 10.2651   8
  11  10   1 110.730 10.6439   3
 -11  10  -1 104.915 10.3198   1
  11  10   1 97.6594 10.3105   7
 -11  10  -1 108.869 12.4922   9
  11  10   1 103.097 11.7401   9
 -11  10  -1 106.356 12.7037   6
  12 -10   1 3.74500 5.06125   5
 -12 -10  -1 3.08578 6.76174   6
 -12 -10  -1 3.03297 6.61334   9
 -12 -10  -1 -5.0143 5.06552   8
  12  10   1 2.07140 5.49594   9
 -12  10  -1 -2.3548 6.56461   9
 -12  10  -1 -5.5750 6.50718   6
 -13 -10  -1 162.526 14.9382   9
 -13 -10  -1 153.953 13.6408   8
 -13 -10  -1 174.515 15.8501   6
  13  10   1 122.292 13.1110   9
 -13  10  -1 111.040 14.3583   6
 -13  10  -1 149.334 15.5778   9
 -14 -10  -1 -5.8785 7.44188   6
 -14 -10  -1 11.1574 7.84128   9
 -14 -10  -1 8.05229 7.45891   8
  14  10   1 3.36389 5.94111   9
 -14  10  -1 -3.5404 7.37979   6
 -14  10  -1 -3.1639 8.01409   9
 -15 -10  -1 23.4637 9.41552   8
 -15 -10  -1 22.1995 9.44010   6
 -15 -10  -1 12.5220 8.42877   9
 -15  10  -1 16.7806 9.02110   6
 -15  10  -1 6.48130 8.49424   9
  15  10   1 12.6991 7.40619   9
 -16 -10  -1 136.473 15.2667   8
 -16  10  -1 87.4875 14.0763   6
 -17 -10  -1 26.1035 10.2307   8
 -17  10  -1 38.1208 10.9680   6
 -17  11   1 94.2954 14.7274   6
 -16 -11   1 103.053 13.8943   8
 -16  11   1 88.6376 14.0182   6
 -15 -11   1 -0.0955 7.50681   8
 -15  11   1 3.23698 7.70235   6
 -14 -11   1 -10.491 5.89182   8
 -14  11   1 9.49113 7.81869   6
 -13 -11   1 158.325 14.3802   9
  13 -11  -1 152.074 12.4153   5
 -13 -11   1 134.073 13.4244   8
 -13  11   1 154.485 15.1440   9
 -13  11   1 165.596 15.7870   6
  13  11  -1 156.601 13.6400   9
  12 -11  -1 278.506 16.0027   5
 -12 -11   1 253.336 16.8177   8
 -12 -11   1 214.229 16.5043   9
 -12  11   1 277.094 19.3766   6
 -12  11   1 265.594 18.3354   9
  12  11  -1 228.303 16.2747   9
 -11 -11   1 2.80177 5.28341   8
 -11 -11   1 7.49689 6.54908   4
 -11 -11   1 0.53526 5.05790   9
  11 -11  -1 -2.0063 4.62416   5
  11  11  -1 0.38499 4.93849   7
 -11  11   1 0.85472 6.26901   9
  11  11  -1 14.8089 5.64125   3
  11  11  -1 3.94859 4.74071   9
 -11  11   1 -1.8960 4.27137   1
 -11  11   1 -1.0141 6.28846   6
 -10 -11   1 385.498 21.1285   9
 -10 -11   1 405.811 19.0107   8
  10 -11  -1 368.470 18.0091   5
 -10 -11   1 414.683 24.9952   4
 -10  11   1 362.113 19.2876   1
  10  11  -1 351.000 19.0166   3
  10  11  -1 407.836 20.4263   7
 -10  11   1 378.656 20.5932   9
  10  11  -1 378.142 20.6513   9
 -10  11   1 342.133 21.5878   6
   9 -11  -1 154.012 13.3457   4
  -9 -11   1 161.356 14.5727   4
  -9 -11   1 144.403 11.0907   6
  -9 -11   1 164.899 13.3996   9
  -9 -11   1 155.469 10.6762   8
   9 -11  -1 144.500 10.6527   5
  -9  11   1 131.678 10.2883   1
  -9  11   1 142.999 12.0944   9
   9  11  -1 145.761 11.3531   7
   9  11  -1 148.835 12.6932   9
   9  11  -1 145.710 10.7527   3
  -9  11   1 139.418 13.2754   6
  -8 -11   1 0.56586 3.58966   8
  -8 -11   1 6.35219 5.30789   4
  -8 -11   1 11.4985 5.46233   9
  -8 -11   1 11.1365 4.45289   6
   8 -11  -1 13.6903 5.40316   4
   8 -11  -1 13.7042 4.43237   5
  -8  11   1 11.1924 5.22419   9
   8  11  -1 8.81927 3.99790   3
   8  11  -1 9.68200 3.98821   7
  -8  11   1 -0.6051 4.41836   6
   8  11  -1 4.38406 4.65474   9
  -8  11   1 0.77425 2.85267   1
  -7 -11   1 32.7998 5.29755   6
  -7 -11   1 51.2499 8.17218   9
   7 -11  -1 26.6800 5.09419   5
  -7 -11   1 29.7105 7.37547   4
   7 -11  -1 32.8189 6.70511   4
  -7 -11   1 34.1362 5.23920   8
   7  11  -1 16.6204 5.38311   9
  -7  11   1 29.5035 4.59205   1
  -7  11   1 27.9470 7.08823   6
   7  11  -1 38.7225 5.27264   3
   7  11  -1 31.5207 5.44401   7
   7  11  -1 29.8251 5.39100   6
   7  11  -1 46.2865 5.46253   2
  -7  11   1 27.2984 6.10319   9
  -6 -11   1 165.839 9.46663   8
  -6 -11   1 189.537 10.5648   6
  -6 -11   1 151.309 12.0268   9
  -6 -11   1 162.005 13.3860   4
   6 -11  -1 183.478 12.7381   4
   6 -11  -1 173.176 9.95472   5
  -6  11   1 144.838 12.4125   6
   6  11  -1 192.542 10.7198   2
   6  11  -1 159.388 12.1603   9
  -6  11   1 175.434 9.73804   1
   6  11  -1 173.737 10.6688   7
  -6  11   1 167.401 10.6771   2
   6  11  -1 163.574 9.70034   3
   6  11  -1 164.473 10.0797   6
  -6  11   1 163.094 10.9367   9
  -5 -11   1 688.499 30.7536   4
  -5 -11   1 662.803 22.0934   8
  -5 -11   1 621.035 26.6976   9
   5 -11  -1 662.536 23.1510   3
  -5 -11   1 653.590 23.4698   6
   5 -11  -1 625.547 28.1764   4
   5 -11  -1 653.620 23.1604   5
   5  11  -1 642.159 23.5065   3
   5  11  -1 652.079 25.0006   2
  -5  11   1 622.703 23.3143   1
  -5  11   1 643.511 25.4999   2
   5  11  -1 638.472 24.9909   7
   5  11  -1 649.926 27.1005   9
  -5  11   1 672.569 27.1570   6
   5  11  -1 667.125 23.8900   6
  -5  11   1 664.808 25.4117   9
  -4 -11   1 1183.74 46.3770   4
   4 -11  -1 1158.34 44.5626   4
   4 -11  -1 1207.71 37.7715   3
   4 -11  -1 1158.71 36.7678   5
  -4 -11   1 1200.64 35.4497   8
   4  11  -1 1213.90 38.1676   3
  -4  11   1 1165.22 41.0694   2
   4  11  -1 1203.09 40.8723   2
   4  11  -1 1133.82 39.5943   7
   4  11  -1 1134.50 41.4265   9
  -4  11   1 1227.46 40.9486   6
  -4  11   1 1138.98 39.6771   9
  -4  11   1 1198.78 38.1517   1
   3 -11  -1 367.103 19.4753   4
   3 -11  -1 414.191 15.9417   5
   3 -11  -1 432.414 15.3271   3
  -3 -11   1 415.335 21.2044   4
  -3  11   1 416.279 18.3765   6
  -3  11   1 419.706 17.9407   2
   3  11  -1 405.210 18.7278   9
   3  11  -1 412.983 17.1002   7
   3  11  -1 432.300 15.5404   3
  -3  11   1 414.297 15.1882   1
   3  11  -1 388.042 17.3889   2
  -3  11   1 415.956 17.7175   9
   2 -11  -1 245.016 13.9698   4
   2 -11  -1 228.924 10.3860   5
   2 -11  -1 234.929 9.56720   3
  -2 -11   1 216.696 13.9398   4
  -2  11   1 204.073 11.5557   9
  -2  11   1 234.217 9.95283   7
  -2  11   1 231.390 11.9285   2
   2  11  -1 233.030 9.55908   3
  -2  11   1 229.480 9.18455   1
   2  11  -1 225.727 10.9671   7
   2  11  -1 242.300 11.9839   2
   2  11  -1 211.580 12.3299   9
  -2  11   1 202.592 11.5437   6
   1 -11  -1 703.191 23.6217   3
  -1 -11   1 774.281 23.5646   3
  -1 -11   1 690.228 29.9562   4
   1 -11  -1 706.597 29.9403   4
  -1  11   1 758.267 27.2609   2
  -1  11   1 730.405 26.6792   9
   1  11  -1 704.194 26.9778   2
  -1  11   1 707.434 24.5029   7
   1  11  -1 737.103 27.2631   9
   1  11  -1 706.600 25.3087   7
  -1  11   1 708.533 25.5423   6
   0 -11   1 235.822 9.02809   3
   0 -11  -1 210.955 13.6037   4
   0 -11   1 237.230 13.7624   4
   0 -11  -1 234.425 9.52235   3
   0  11  -1 231.805 12.3461   9
   0  11  -1 215.373 10.3007   7
   0  11   1 240.502 11.9483   2
   0  11  -1 203.913 11.4327   2
   0  11   1 238.721 10.5781   7
   0  11   1 238.944 12.2580   9
  -1 -11  -1 1845.35 54.4998   3
   1 -11   1 1758.20 63.1030   4
  -1 -11  -1 1777.75 64.5368   4
  -1  11  -1 1778.56 59.0161   2
  -1  11  -1 1812.60 55.2837   7
  -1  11  -1 1809.94 57.1863   9
   1  11   1 1861.34 57.7105   9
  -1  11  -1 1757.02 54.4888   1
   1  11   1 1825.01 58.7494   2
   1  11   1 1727.18 55.6974   7
  -2 -11  -1 44.2131 4.98809   6
  -2 -11  -1 56.5254 4.42011   3
   2 -11   1 55.1739 6.80551   4
   2 -11   1 56.0118 4.82534   5
  -2 -11  -1 53.4125 7.59508   4
   2  11   1 56.5833 5.51963   2
   2  11   1 66.6550 6.88042   9
  -2  11  -1 65.6090 6.89036   6
  -2  11  -1 71.5325 6.36013   2
  -2  11  -1 51.3885 4.29837   7
  -2  11  -1 57.7348 4.26823   1
   2  11   1 68.2167 5.63769   6
   2  11   1 56.3487 5.05707   7
  -2  11  -1 61.0073 6.70228   9
  -3 -11  -1 0.78325 1.91023   8
   3 -11   1 0.82306 2.50730   4
   3 -11   1 -1.5381 1.77659   5
  -3 -11  -1 -2.2962 2.13063   6
  -3 -11  -1 5.00291 3.33514   4
   3  11   1 -0.9873 2.30654   9
   3  11   1 8.55711 3.04467   2
  -3  11  -1 2.74501 3.05760   9
   3  11   1 2.38522 2.25381   7
   3  11   1 -1.6434 2.19666   6
  -3  11  -1 2.59486 1.96010   1
   3  11   1 0.10335 1.56816   3
  -3  11  -1 1.91876 2.17379   2
  -3  11  -1 0.56359 3.23527   6
   4 -11   1 311.856 12.9388   5
   4 -11   1 308.175 16.5890   4
  -4 -11  -1 302.522 11.9604   8
  -4 -11  -1 299.702 15.7163   9
  -4 -11  -1 286.873 17.9746   4
  -4 -11  -1 281.818 13.1890   6
  -4  11  -1 282.151 14.2754   2
  -4  11  -1 314.583 15.0187   9
  -4  11  -1 304.202 12.6367   1
  -4  11  -1 303.067 16.2554   6
   4  11   1 314.718 13.8171   6
   4  11   1 269.180 15.3627   9
   4  11   1 272.238 13.4887   2
   4  11   1 286.020 12.6805   3
   4  11   1 289.730 13.5230   7
  -5 -11  -1 310.582 17.0132   9
   5 -11   1 311.582 13.9153   5
  -5 -11  -1 357.696 20.7489   4
  -5 -11  -1 326.682 14.8836   6
  -5 -11  -1 304.701 13.2212   8
   5 -11   1 330.451 18.0365   4
   5  11   1 317.417 17.3424   9
   5  11   1 311.107 14.9926   7
  -5  11  -1 335.417 18.1057   6
   5  11   1 344.643 14.4918   3
  -5  11  -1 340.125 16.0907   2
  -5  11  -1 351.108 14.4395   1
  -5  11  -1 369.536 17.1213   9
   5  11   1 335.590 15.0689   6
   5  11   1 336.538 15.1233   2
  -6 -11  -1 514.950 19.1133   8
  -6 -11  -1 497.011 23.5011   9
   6 -11   1 513.880 24.6968   4
  -6 -11  -1 495.460 20.5688   6
   6 -11   1 475.667 19.2072   5
  -6 -11  -1 556.603 27.9551   4
  -6  11  -1 505.615 22.3400   9
  -6  11  -1 538.467 20.5766   1
  -6  11  -1 546.673 25.1480   6
   6  11   1 514.439 20.4513   3
   6  11   1 516.348 21.2401   7
   6  11   1 501.323 20.6212   2
   6  11   1 499.487 20.7871   6
   6  11   1 508.131 23.7687   9
  -7 -11  -1 217.695 17.2505   4
  -7 -11  -1 232.308 15.3020   9
   7 -11   1 239.756 12.2080   5
  -7 -11  -1 203.292 12.4252   6
   7 -11   1 206.692 14.7792   4
  -7 -11  -1 232.172 12.0001   8
  -7  11  -1 214.460 15.5013   6
   7  11   1 237.552 15.3127   9
  -7  11  -1 205.916 11.7786   1
  -7  11  -1 227.511 14.4461   9
   7  11   1 246.859 12.5739   3
   7  11   1 239.642 13.0067   7
  -8 -11  -1 44.2208 6.71003   6
  -8 -11  -1 54.0083 9.91197   4
  -8 -11  -1 38.6616 5.86005   8
   8 -11   1 50.0645 8.48703   4
  -8 -11  -1 42.9585 8.42179   9
   8 -11   1 39.1168 5.74813   5
  -8  11  -1 36.7958 8.19792   6
   8  11   1 41.2122 5.97821   3
  -8  11  -1 47.4544 6.16875   1
  -8  11  -1 53.1988 8.01871   9
   8  11   1 37.4439 7.77394   9
   8  11   1 50.0460 6.72927   7
  -9 -11  -1 139.829 14.6175   4
  -9 -11  -1 137.976 10.5598   8
   9 -11   1 148.379 14.1886   4
  -9 -11  -1 142.222 13.4744   9
   9 -11   1 144.198 10.1730   5
  -9 -11  -1 135.018 11.5223   6
   9  11   1 143.859 13.5618   9
   9  11   1 151.905 10.7517   3
  -9  11  -1 164.651 14.4810   6
  -9  11  -1 143.561 12.5946   9
   9  11   1 122.466 10.2743   7
  -9  11  -1 131.323 10.0956   1
  10 -11   1 102.303 9.10713   5
 -10 -11  -1 120.189 11.6008   6
 -10 -11  -1 99.5619 12.1904   9
 -10 -11  -1 107.217 13.2452   4
  10 -11   1 120.292 12.7584   4
 -10 -11  -1 90.4419 9.21841   8
 -10  11  -1 101.869 11.7633   9
  10  11   1 105.961 9.88137   3
 -10  11  -1 100.361 9.55280   1
 -10  11  -1 107.965 12.6690   6
  10  11   1 112.123 10.3014   7
  10  11   1 109.513 12.0094   9
 -11 -11  -1 1.62837 6.25965   9
  11 -11   1 -1.1953 4.69485   4
 -11 -11  -1 -1.1917 4.86227   8
  11 -11   1 4.75750 4.79699   5
 -11 -11  -1 -2.7084 5.72323   6
 -11  11  -1 6.29208 6.60765   6
 -11  11  -1 6.97247 7.39266   9
  11  11   1 -0.7895 5.38604   9
 -12 -11  -1 621.221 28.9977   6
 -12 -11  -1 578.449 26.3876   8
  12 -11   1 565.334 24.6953   5
 -12 -11  -1 571.698 28.5273   9
 -12  11  -1 592.728 29.4189   9
  12  11   1 553.453 28.0510   9
 -12  11  -1 551.389 29.5553   6
 -13 -11  -1 50.4182 9.15628   8
 -13 -11  -1 46.7309 10.2670   9
 -13 -11  -1 48.7186 10.3647   6
 -13  11  -1 47.2011 10.7536   9
  13  11   1 45.5393 9.66876   9
 -13  11  -1 28.8127 10.0181   6
 -14 -11  -1 29.6362 10.0058   6
 -14 -11  -1 29.8345 9.67353   9
 -14 -11  -1 17.7702 7.98174   8
  14  11   1 20.4703 8.04267   9
 -14  11  -1 13.3588 8.99300   9
 -14  11  -1 18.6226 9.29521   6
 -15 -11  -1 12.7615 8.06701   8
 -15 -11  -1 4.19490 7.64136   9
 -15  11  -1 -1.2139 8.27848   9
  15  11   1 0.76672 5.94328   9
 -15  11  -1 2.74438 8.01193   6
 -16 -11  -1 18.5718 9.30860   8
 -16  11  -1 17.8531 10.2474   6
 -16 -12   1 -2.9233 8.18396   8
 -16  12   1 -4.9473 7.89947   6
 -15 -12   1 204.003 17.6582   8
 -15  12   1 174.114 17.6164   6
 -14 -12   1 92.5944 12.5975   8
 -14  12   1 86.9024 13.3895   6
 -13 -12   1 128.305 13.3430   8
  13 -12  -1 135.406 12.4069   5
 -13 -12   1 140.059 13.8140   9
  13  12  -1 156.880 13.9195   9
 -13  12   1 138.628 14.9139   9
 -13  12   1 149.989 15.5992   6
  12 -12  -1 32.1336 7.50291   5
 -12 -12   1 30.4361 8.20088   8
 -12 -12   1 25.8294 8.02922   9
  12  12  -1 41.1296 8.38219   9
 -12  12   1 33.6452 9.19632   9
 -12  12   1 34.7108 9.91685   6
  11 -12  -1 1056.20 37.1084   5
 -11 -12   1 951.774 37.1132   8
 -11 -12   1 1058.39 40.7831   9
 -11  12   1 963.632 40.0399   9
  11  12  -1 1013.69 40.1768   9
 -11  12   1 980.440 41.8759   6
 -10 -12   1 83.2801 9.25953   8
 -10 -12   1 74.4340 10.3663   9
 -10 -12   1 81.2110 11.8883   4
  10 -12  -1 97.7630 9.37721   5
 -10  12   1 88.8198 9.14242   1
  10  12  -1 65.5668 9.80444   9
 -10  12   1 83.0495 11.9127   6
  10  12  -1 75.7607 8.80185   3
 -10  12   1 89.4842 10.9062   9
  10  12  -1 80.4195 9.81111   7
  -9 -12   1 190.415 14.9223   9
   9 -12  -1 195.901 15.3746   4
   9 -12  -1 203.028 12.5544   5
  -9 -12   1 181.535 12.4222   8
  -9 -12   1 236.931 17.9931   4
   9  12  -1 170.003 12.5270   7
  -9  12   1 200.633 12.5910   1
   9  12  -1 177.274 14.2885   9
  -9  12   1 170.069 13.4683   9
   9  12  -1 199.592 12.8001   3
  -9  12   1 169.695 15.0690   6
   8 -12  -1 76.1917 10.0361   4
  -8 -12   1 93.2986 8.36203   8
  -8 -12   1 96.2821 12.3240   4
   8 -12  -1 83.3592 8.18426   5
  -8 -12   1 111.721 11.7470   9
  -8  12   1 97.4684 8.23385   1
  -8  12   1 85.1340 11.0856   6
   8  12  -1 84.1556 8.12193   3
  -8  12   1 85.2621 9.56967   9
   8  12  -1 80.4104 10.4246   9
   8  12  -1 102.634 9.32681   7
   7 -12  -1 455.411 24.4394   4
  -7 -12   1 511.935 26.9423   4
  -7 -12   1 504.364 24.4417   9
   7 -12  -1 492.557 20.1650   5
  -7 -12   1 453.911 19.0962   8
  -7  12   1 490.670 20.4038   1
   7  12  -1 497.391 21.7522   7
   7  12  -1 495.320 21.0129   2
  -7  12   1 496.835 22.3853   9
   7  12  -1 495.887 20.6552   3
   7  12  -1 522.763 24.4719   9
  -7  12   1 443.228 23.9001   6
  -6 -12   1 45.5630 8.45466   4
   6 -12  -1 46.0859 6.00826   5
   6 -12  -1 51.3203 7.88508   4
  -6 -12   1 65.2222 6.57367   6
  -6 -12   1 50.9411 7.82944   9
  -6 -12   1 51.3824 5.52499   8
   6  12  -1 36.5342 5.40684   2
  -6  12   1 41.7411 8.04210   6
   6  12  -1 52.5870 5.76109   3
   6  12  -1 45.1348 6.18277   7
  -6  12   1 63.9898 7.68187   9
   6  12  -1 49.0755 5.98441   6
   6  12  -1 55.5095 8.18617   9
  -6  12   1 47.9922 5.29903   1
  -6  12   1 38.7946 6.03617   2
   5 -12  -1 746.630 31.7869   4
  -5 -12   1 752.598 24.3103   8
  -5 -12   1 727.381 33.2784   4
  -5 -12   1 689.153 25.7594   6
   5 -12  -1 720.823 25.6775   5
   5  12  -1 704.288 27.5797   2
   5  12  -1 691.019 27.3816   7
  -5  12   1 750.295 25.9550   1
   5  12  -1 719.943 25.8845   3
  -5  12   1 657.023 28.9890   6
  -5  12   1 779.983 28.3675   9
   5  12  -1 752.578 26.5790   6
  -5  12   1 705.056 28.2822   2
   5  12  -1 701.828 29.5882   9
  -4 -12   1 -0.6475 3.23506   4
  -4 -12   1 1.73825 2.78011   6
   4 -12  -1 1.06832 2.62688   5
   4 -12  -1 6.25491 3.71177   4
  -4 -12   1 2.31430 2.44842   8
  -4  12   1 10.1885 4.65319   6
  -4  12   1 9.55883 3.88969   9
  -4  12   1 5.95594 3.25993   2
   4  12  -1 3.92779 3.25731   9
  -4  12   1 2.15961 2.09701   1
   4  12  -1 5.92629 3.18000   2
   4  12  -1 3.54907 2.18499   3
   4  12  -1 4.43694 3.04354   6
   4  12  -1 4.84318 2.71717   7
  -3 -12   1 25.0459 4.12710   6
  -3 -12   1 27.3923 3.40231   8
   3 -12  -1 15.3348 4.65267   4
  -3 -12   1 42.8186 7.13210   4
   3 -12  -1 29.3139 4.29738   5
  -3  12   1 27.1602 5.12649   9
   3  12  -1 19.4824 3.92593   7
  -3  12   1 27.1629 5.44384   6
   3  12  -1 21.2637 4.19813   2
   3  12  -1 27.2305 3.34716   3
   3  12  -1 22.0448 4.10732   6
   3  12  -1 36.0173 6.01039   9
  -3  12   1 26.6863 4.64257   2
   2 -12  -1 146.298 7.31391   3
   2 -12  -1 153.815 8.59014   5
  -2 -12   1 144.725 11.4858   4
   2 -12  -1 154.628 11.2659   4
   2  12  -1 162.416 7.54129   3
  -2  12   1 147.507 9.81271   9
   2  12  -1 153.458 9.04348   6
  -2  12   1 133.830 9.33918   6
   2  12  -1 139.866 9.26794   2
  -2  12   1 156.565 9.68812   2
  -2  12   1 146.648 7.79516   7
   2  12  -1 147.189 10.5290   9
   2  12  -1 139.705 8.56345   7
   1 -12  -1 16.1978 2.54442   3
  -1 -12   1 17.8098 5.01475   4
   1 -12  -1 16.1595 4.61310   4
   1 -12  -1 12.3514 3.25447   5
  -1 -12   1 15.7023 3.64951   6
  -1  12   1 12.1685 2.93844   7
  -1  12   1 14.0586 3.99279   6
   1  12  -1 14.7456 3.20316   7
  -1  12   1 16.4683 3.92022   2
   1  12  -1 13.2685 3.87358   9
  -1  12   1 6.94514 3.35352   9
   1  12  -1 21.3548 4.12050   2
   0 -12  -1 22.6182 4.19950   6
   0 -12  -1 22.0854 5.24448   4
   0 -12  -1 28.1548 3.24133   3
   0 -12   1 23.7125 3.73952   5
   0 -12   1 23.0537 5.43804   4
   0  12  -1 15.1558 4.03229   6
   0  12   1 28.2734 3.82346   7
   0  12   1 26.1831 4.94572   9
   0  12   1 20.6783 4.00467   6
   0  12  -1 15.3127 4.36093   9
   0  12   1 15.5344 3.92021   2
   0  12  -1 19.1108 4.18170   2
   0  12  -1 25.1849 3.74287   7
   1 -12   1 162.434 8.58520   5
  -1 -12  -1 149.825 7.65590   3
   1 -12   1 158.644 11.5752   4
  -1 -12  -1 137.692 11.8028   4
  -1 -12  -1 167.281 9.46273   6
  -1  12  -1 147.427 8.17494   7
   1  12   1 166.507 9.86681   2
  -1  12  -1 168.332 10.1345   2
   1  12   1 147.387 10.3358   9
  -1  12  -1 162.012 10.1652   6
  -1  12  -1 152.105 10.1795   9
   1  12   1 153.878 9.25882   6
   1  12   1 161.658 8.73438   7
   2 -12   1 160.659 11.6027   4
  -2 -12  -1 153.752 9.06273   6
  -2 -12  -1 172.307 12.9294   4
  -2 -12  -1 143.008 7.68977   3
   2 -12   1 143.469 8.36527   5
  -2  12  -1 145.714 7.24721   1
   2  12   1 135.271 8.48029   7
  -2  12  -1 136.840 9.90892   9
   2  12   1 144.743 9.28563   2
   2  12   1 149.092 9.14002   6
   2  12   1 167.207 10.7836   9
  -2  12  -1 156.791 10.5386   6
  -2  12  -1 159.807 9.86904   2
  -3 -12  -1 54.0250 5.65890   6
   3 -12   1 48.0492 6.84884   4
  -3 -12  -1 50.1483 8.24738   4
   3 -12   1 35.1140 4.49769   5
  -3 -12  -1 39.5356 4.07185   8
  -3  12  -1 39.9096 6.24118   9
   3  12   1 45.0947 6.64394   9
  -3  12  -1 50.7576 7.00901   6
   3  12   1 46.6471 5.43509   6
  -3  12  -1 43.4674 4.14716   1
  -3  12  -1 44.9311 5.62351   2
   3  12   1 52.6482 4.60456   3
   3  12   1 50.2024 5.58659   2
   3  12   1 48.1067 5.16450   7
   4 -12   1 10.5845 4.19542   4
  -4 -12  -1 18.4050 4.10779   6
  -4 -12  -1 14.5388 3.24253   8
  -4 -12  -1 2.36374 3.76218   4
   4 -12   1 10.1337 3.41815   5
   4  12   1 14.6256 3.86966   6
  -4  12  -1 8.52253 4.21238   9
   4  12   1 16.6327 3.99014   2
   4  12   1 18.1920 5.09298   9
  -4  12  -1 12.6324 5.28669   6
   4  12   1 10.8709 3.16001   7
   4  12   1 13.4957 3.17259   3
  -4  12  -1 12.7974 3.93676   2
  -4  12  -1 14.0056 3.04651   1
   5 -12   1 564.113 20.9965   5
  -5 -12  -1 500.438 27.9854   4
   5 -12   1 556.464 26.2910   4
  -5 -12  -1 554.442 19.8560   8
  -5 -12  -1 545.302 24.7669   9
  -5 -12  -1 577.487 22.1529   6
   5  12   1 586.907 21.6811   3
   5  12   1 547.792 22.4018   7
  -5  12  -1 563.632 21.2950   1
  -5  12  -1 555.659 23.8733   9
   5  12   1 577.861 22.3853   6
  -5  12  -1 566.299 25.8583   6
  -5  12  -1 576.386 23.8798   2
   5  12   1 575.971 25.4348   9
   5  12   1 548.572 22.4771   2
  -6 -12  -1 7.57703 4.01534   6
  -6 -12  -1 7.05025 3.41758   8
  -6 -12  -1 7.44696 5.08227   4
   6 -12   1 11.4850 4.76991   4
  -6 -12  -1 0.71390 4.26195   9
   6 -12   1 5.56142 3.59152   5
   6  12   1 8.17789 3.95926   6
  -6  12  -1 4.36279 3.16754   1
  -6  12  -1 12.2571 5.87532   6
   6  12   1 7.81572 3.33421   3
  -6  12  -1 6.02316 4.41770   9
   6  12   1 6.99854 3.59623   2
   6  12   1 14.8261 5.37935   9
   6  12   1 14.9484 4.24517   7
   7 -12   1 1194.28 47.8671   4
  -7 -12  -1 1163.20 44.7803   9
  -7 -12  -1 1223.92 51.3108   4
  -7 -12  -1 1196.66 40.6870   6
  -7 -12  -1 1212.69 38.3323   8
   7 -12   1 1174.18 38.5302   5
  -7  12  -1 1180.39 45.4748   6
   7  12   1 1206.93 41.0595   6
   7  12   1 1240.95 41.3907   3
  -7  12  -1 1162.18 42.9741   9
  -7  12  -1 1160.29 40.8665   1
   7  12   1 1144.16 41.7032   7
   7  12   1 1115.75 44.5355   9
  -8 -12  -1 164.879 14.2378   9
  -8 -12  -1 141.907 11.3703   6
   8 -12   1 145.487 12.9750   4
  -8 -12  -1 146.667 10.3449   8
   8 -12   1 137.411 10.1684   5
  -8 -12  -1 162.921 15.5593   4
  -8  12  -1 146.674 10.3206   1
   8  12   1 151.771 13.5887   9
   8  12   1 135.467 10.8844   6
  -8  12  -1 156.107 14.0173   6
   8  12   1 155.675 10.7908   3
   8  12   1 141.262 10.5538   7
  -8  12  -1 149.106 12.1678   9
  -9 -12  -1 9.41793 4.78458   8
   9 -12   1 1.23814 4.47007   4
   9 -12   1 10.3931 4.69383   5
  -9 -12  -1 3.25312 4.96935   6
  -9 -12  -1 6.91262 5.72804   4
  -9 -12  -1 17.7490 6.93248   9
  -9  12  -1 2.32014 6.26374   6
  -9  12  -1 10.2096 4.69039   1
  -9  12  -1 -2.3270 5.10500   9
   9  12   1 2.31068 3.84330   7
   9  12   1 12.1006 4.59774   3
   9  12   1 1.93780 5.39321   9
  10 -12   1 77.0104 11.2577   4
  10 -12   1 77.2287 8.62627   5
 -10 -12  -1 82.1484 10.0286   6
 -10 -12  -1 70.5379 11.8789   4
 -10 -12  -1 97.8904 9.78204   8
 -10 -12  -1 70.7417 10.7949   9
  10  12   1 78.1578 9.29352   7
 -10  12  -1 74.5333 10.9578   9
  10  12   1 92.2207 9.47217   3
 -10  12  -1 62.8932 8.38167   1
 -10  12  -1 65.8535 11.3479   6
  10  12   1 104.675 11.8394   9
 -11 -12  -1 838.056 32.3993   8
  11 -12   1 800.719 31.1262   5
 -11 -12  -1 840.223 34.3140   6
 -11 -12  -1 822.979 36.0790   9
  11  12   1 805.862 35.4119   9
 -11  12  -1 777.573 36.3626   6
 -11  12  -1 796.328 35.7104   9
 -12 -12  -1 -6.3133 6.34287   6
 -12 -12  -1 5.88946 6.28220   8
  12 -12   1 15.2193 6.34089   5
 -12 -12  -1 14.9550 7.83349   9
 -12  12  -1 -6.1711 6.72661   9
 -12  12  -1 8.74017 8.34154   6
  12  12   1 6.97561 6.33620   9
  13 -12   1 508.467 24.3648   5
 -13 -12  -1 513.206 27.6493   9
 -13 -12  -1 525.447 26.0857   8
  13  12   1 563.824 27.8529   9
 -13  12  -1 490.850 28.8697   6
 -13  12  -1 591.940 30.1848   9
 -14 -12  -1 93.2055 12.8555   9
 -14 -12  -1 48.4436 10.3691   8
 -14  12  -1 53.5082 12.3892   9
  14  12   1 75.2110 11.3125   9
 -14  12  -1 63.1510 12.7730   6
 -15 -12  -1 44.1468 10.7140   9
 -15 -12  -1 40.1015 10.1505   8
 -15  12  -1 39.0848 11.8124   9
  15  12   1 48.2663 10.1055   9
 -15  12  -1 68.8380 13.1331   6
 -16 -12  -1 15.4543 9.22277   8
 -16  12  -1 5.79086 10.0492   6
 -16 -13   1 65.7135 12.5929   8
 -16  13   1 73.3691 13.6101   6
 -15 -13   1 10.5816 8.56093   8
 -15  13   1 8.59317 8.50054   6
 -14 -13   1 11.9758 8.29155   8
  14 -13  -1 20.6941 7.82416   5
 -14  13   1 7.99651 8.44167   6
  13 -13  -1 -0.5824 6.00686   5
 -13 -13   1 8.00180 7.17055   8
 -13 -13   1 -1.2766 6.20904   9
 -13  13   1 -1.9275 7.00062   9
 -13  13   1 -1.1523 7.85094   6
  13  13  -1 5.00481 5.60580   9
  12 -13  -1 74.0416 9.90614   5
 -12 -13   1 57.4283 9.82228   8
 -12 -13   1 61.0158 10.4537   9
 -12  13   1 70.6863 12.5376   6
  12  13  -1 54.7931 9.41414   9
 -12  13   1 65.5136 11.2425   9
 -11 -13   1 22.8301 8.04564   9
  11 -13  -1 30.8984 7.25456   5
 -11 -13   1 24.2308 7.01704   8
  11  13  -1 24.5280 7.51006   9
 -11  13   1 15.0854 7.45246   9
 -11  13   1 25.0564 9.48264   6
 -10 -13   1 102.553 12.3426   9
  10 -13  -1 100.460 10.1104   5
 -10 -13   1 105.242 10.3868   8
 -10  13   1 105.166 11.9401   9
  10  13  -1 106.136 11.9274   9
 -10  13   1 133.193 14.2624   6
  10  13  -1 107.551 10.3688   3
  -9 -13   1 -0.3257 5.56101   4
  -9 -13   1 5.38333 5.00589   8
  -9 -13   1 12.9384 6.61843   9
   9 -13  -1 -0.5675 4.14678   5
   9  13  -1 -1.7238 4.69577   9
   9  13  -1 2.35939 3.82073   3
  -9  13   1 5.96788 4.25101   1
  -9  13   1 3.14441 6.50564   6
  -9  13   1 -2.1500 4.98683   9
   9  13  -1 -4.3308 3.71249   7
  -8 -13   1 50.4493 9.92679   4
  -8 -13   1 33.5886 5.73662   8
   8 -13  -1 50.9749 7.07484   5
  -8 -13   1 39.7195 8.94292   9
   8 -13  -1 29.5499 7.68777   4
  -8  13   1 40.0700 7.83828   9
  -8  13   1 30.8242 8.28924   6
  -8  13   1 39.4906 5.95685   1
   8  13  -1 43.1283 6.23159   3
   8  13  -1 34.2033 6.78857   7
   8  13  -1 36.8396 8.42285   9
   7 -13  -1 138.978 9.93041   5
  -7 -13   1 134.071 9.54284   8
   7 -13  -1 132.608 12.7505   4
  -7 -13   1 161.816 15.0081   4
  -7 -13   1 146.997 13.2593   9
   7  13  -1 145.068 10.6099   7
   7  13  -1 147.445 10.3371   2
  -7  13   1 144.500 11.9193   9
  -7  13   1 131.982 13.4856   6
   7  13  -1 146.762 10.0620   3
  -7  13   1 150.106 9.75042   1
   7  13  -1 169.933 13.5301   9
   6 -13  -1 332.967 19.4325   4
   6 -13  -1 317.645 15.2089   5
  -6 -13   1 310.115 20.4934   4
  -6 -13   1 306.812 14.0093   8
  -6  13   1 298.711 16.7478   9
   6  13  -1 337.304 16.3004   2
   6  13  -1 304.095 16.2529   7
  -6  13   1 312.590 18.9389   6
   6  13  -1 340.434 19.1453   9
  -6  13   1 310.973 14.6575   1
   6  13  -1 366.578 15.7115   3
   5 -13  -1 1108.15 44.5491   4
  -5 -13   1 1159.64 46.8531   4
  -5 -13   1 1146.31 34.8009   8
   5 -13  -1 1104.90 36.4835   5
   5  13  -1 1083.64 41.6595   9
   5  13  -1 1029.07 38.8098   7
  -5  13   1 1097.84 40.8018   2
  -5  13   1 1085.25 39.2931   9
   5  13  -1 1100.81 37.1737   3
  -5  13   1 1117.54 41.2860   6
   5  13  -1 1125.54 39.8905   2
   4 -13  -1 1.19033 3.16036   4
  -4 -13   1 5.43787 3.99601   4
  -4 -13   1 5.50705 2.78290   8
  -4 -13   1 2.94019 3.34221   6
   4 -13  -1 0.45726 2.72914   5
  -4  13   1 8.63788 3.98622   2
   4  13  -1 3.71849 3.58440   6
  -4  13   1 3.71482 4.31830   6
   4  13  -1 3.39556 2.79673   2
  -4  13   1 8.12160 4.23386   9
   4  13  -1 2.67688 3.92558   9
   4  13  -1 -1.4800 2.56261   7
  -3 -13   1 39.2623 5.17248   6
   3 -13  -1 32.3982 4.88699   5
   3 -13  -1 38.3089 6.89563   4
  -3 -13   1 39.8555 7.33587   4
   3  13  -1 30.1086 4.91007   2
   3  13  -1 32.7879 5.11077   6
   3  13  -1 42.5739 6.79808   9
  -3  13   1 41.4625 6.34097   9
  -3  13   1 31.5471 5.22217   2
   3  13  -1 43.8812 5.33123   7
  -3  13   1 26.2826 5.84193   6
  -2 -13   1 141.767 12.1279   4
   2 -13  -1 164.042 9.34275   5
  -2 -13   1 151.937 9.54657   6
   2 -13  -1 154.082 11.9149   4
  -2  13   1 157.619 10.1993   2
   2  13  -1 150.131 10.8672   9
   2  13  -1 145.888 9.43730   6
   2  13  -1 148.616 10.0240   2
  -2  13   1 159.551 10.5882   9
   2  13  -1 153.898 9.28678   7
  -2  13   1 147.037 10.4129   6
   1 -13  -1 697.687 31.8028   4
   1 -13  -1 758.147 25.3811   5
  -1 -13   1 672.741 31.7005   4
  -1  13   1 714.110 28.4668   2
   1  13  -1 753.757 28.8743   2
   1  13  -1 782.760 27.1672   6
   1  13  -1 749.880 26.9100   7
  -1  13   1 767.590 26.1981   7
   1  13  -1 736.565 29.0712   9
  -1  13   1 708.858 28.0228   9
  -1  13   1 753.455 27.5929   6
   0 -13  -1 1.70978 3.27408   4
   0 -13  -1 4.38540 2.06896   3
   0 -13   1 -1.2109 2.26992   5
   0 -13   1 -1.3871 3.04130   4
   0 -13  -1 2.48076 2.74267   5
   0  13  -1 4.12324 3.19199   9
   0  13  -1 -1.0710 2.80703   6
   0  13   1 5.24829 2.98117   2
   0  13  -1 1.85418 2.27154   7
   0  13   1 0.67012 2.99435   6
   0  13   1 0.40905 3.30446   9
   0  13  -1 -0.0153 2.49587   2
   0  13   1 0.76191 2.20452   7
   1 -13   1 1889.64 54.4981   5
   1 -13   1 1766.75 66.4264   4
  -1 -13  -1 1832.27 57.1966   6
  -1 -13  -1 1824.51 67.8986   4
  -1 -13  -1 1954.92 56.8102   3
  -1  13  -1 1855.84 57.9569   7
   1  13   1 1843.31 61.6294   2
   1  13   1 1839.11 58.4632   7
  -1  13  -1 1807.70 61.9083   2
  -1  13  -1 1848.48 60.3177   9
   1  13   1 1857.76 57.4957   6
  -1  13  -1 1961.97 58.7680   6
   1  13   1 1725.13 59.9446   9
   2 -13   1 302.023 13.5390   5
  -2 -13  -1 313.755 13.0699   3
   2 -13   1 298.703 17.7442   4
  -2 -13  -1 320.674 12.2307   8
  -2 -13  -1 315.542 14.6111   6
  -2 -13  -1 283.531 18.4752   4
  -2  13  -1 330.565 16.7179   9
   2  13   1 315.437 15.5451   2
   2  13   1 312.219 14.4491   7
   2  13   1 317.483 16.6992   9
   2  13   1 341.338 15.1753   6
  -2  13  -1 345.578 16.8173   6
  -2  13  -1 314.586 15.7759   2
   3 -13   1 70.3031 8.56592   4
  -3 -13  -1 73.9192 5.72877   8
  -3 -13  -1 102.685 11.1854   4
  -3 -13  -1 75.6657 7.06449   6
   3 -13   1 75.8642 6.66487   5
  -3  13  -1 66.3257 7.85111   9
   3  13   1 81.0045 7.29149   6
   3  13   1 93.3219 9.17089   9
   3  13   1 74.2152 5.75580   3
   3  13   1 101.149 7.41702   7
  -3  13  -1 76.1467 7.47576   2
   3  13   1 71.1131 6.94597   2
  -3  13  -1 96.3241 9.26156   6
  -4 -13  -1 50.3513 5.00051   8
  -4 -13  -1 64.4258 9.53113   4
   4 -13   1 57.5873 8.13126   4
   4 -13   1 51.2718 5.66120   5
  -4 -13  -1 53.0492 6.20079   6
  -4  13  -1 62.8323 7.13036   2
   4  13   1 65.1538 8.44165   9
   4  13   1 65.3163 6.54744   2
   4  13   1 59.3254 6.23455   7
  -4  13  -1 48.1332 8.16516   6
  -4  13  -1 54.2945 5.10331   1
  -4  13  -1 47.5268 7.11202   9
   4  13   1 49.8785 5.15980   3
   4  13   1 58.6620 6.56863   6
   5 -13   1 416.635 22.0114   4
   5 -13   1 401.061 17.2729   5
  -5 -13  -1 436.700 18.4954   6
  -5 -13  -1 402.642 24.0662   4
  -5 -13  -1 388.304 15.9755   8
   5  13   1 389.043 18.1392   7
  -5  13  -1 405.010 21.8212   6
   5  13   1 415.954 18.4876   6
  -5  13  -1 407.386 19.8224   9
   5  13   1 422.179 17.4184   3
   5  13   1 424.542 21.4929   9
  -5  13  -1 417.793 17.0674   1
   5  13   1 405.395 18.3963   2
  -5  13  -1 416.071 19.6797   2
  -6 -13  -1 213.528 17.2079   4
  -6 -13  -1 214.727 12.9049   6
   6 -13   1 212.100 11.9727   5
  -6 -13  -1 201.268 15.0685   9
  -6 -13  -1 237.787 11.8515   8
   6 -13   1 205.726 15.0563   4
  -6  13  -1 230.810 14.4220   9
   6  13   1 230.987 13.4235   6
   6  13   1 223.550 15.6353   9
   6  13   1 240.155 12.4591   3
   6  13   1 207.921 12.4075   7
  -6  13  -1 258.998 17.3911   6
  -6  13  -1 214.500 11.7185   1
   6  13   1 232.133 12.7384   2
  -7 -13  -1 190.161 12.5082   6
  -7 -13  -1 192.720 11.0316   8
  -7 -13  -1 183.998 16.5052   4
   7 -13   1 191.589 11.3807   5
   7 -13   1 174.754 14.6132   4
  -7 -13  -1 167.958 14.6534   9
  -7  13  -1 208.108 16.0931   6
  -7  13  -1 198.470 11.5812   1
  -7  13  -1 193.786 14.0556   9
   7  13   1 192.676 12.4341   7
   7  13   1 175.371 12.1068   6
   7  13   1 204.593 11.9485   3
   7  13   1 213.335 15.2771   9
  -8 -13  -1 159.601 12.0178   6
  -8 -13  -1 171.314 15.4124   9
   8 -13   1 149.375 14.3310   4
   8 -13   1 146.520 10.9632   5
  -8 -13  -1 146.511 15.4524   4
  -8 -13  -1 170.090 11.2125   8
   8  13   1 162.393 12.0611   6
  -8  13  -1 134.201 14.3444   6
   8  13   1 191.943 12.1289   3
  -8  13  -1 177.544 13.8246   9
   8  13   1 163.732 14.4570   9
   8  13   1 187.170 12.3316   7
  -8  13  -1 166.507 11.1518   1
   9 -13   1 -4.9421 3.82027   5
  -9 -13  -1 -4.2184 4.90771   4
   9 -13   1 3.59735 4.83324   4
  -9 -13  -1 -0.1739 3.94517   8
  -9 -13  -1 -5.3688 4.89116   9
  -9 -13  -1 1.86633 5.19159   6
   9  13   1 2.33104 4.91481   9
   9  13   1 -2.8933 3.52225   7
  -9  13  -1 -0.3675 5.67591   6
  -9  13  -1 5.14919 5.99331   9
   9  13   1 2.66406 3.66205   3
   9  13   1 4.57215 4.96388   6
  -9  13  -1 -1.7045 3.51157   1
 -10 -13  -1 15.3599 6.04764   8
 -10 -13  -1 5.37583 6.04654   6
 -10 -13  -1 11.9771 7.47576   9
  10 -13   1 21.3575 7.64857   4
  10 -13   1 13.7184 5.91984   5
 -10  13  -1 7.25687 7.44711   6
  10  13   1 19.1510 6.32275   6
  10  13   1 14.6118 7.08911   9
 -10  13  -1 26.6309 8.38684   9
 -11 -13  -1 0.32849 5.16441   8
 -11 -13  -1 -2.4464 6.06831   9
  11 -13   1 -2.2897 4.79352   5
 -11 -13  -1 3.75472 6.34561   6
 -11  13  -1 0.09554 6.47952   9
  11  13   1 5.10732 6.09200   9
 -11  13  -1 -1.0437 6.62967   6
 -12 -13  -1 80.6558 11.9711   9
  12 -13   1 98.8297 10.6129   5
 -12 -13  -1 94.5569 11.3405   8
  12  13   1 95.7987 12.3101   9
 -12  13  -1 92.9764 13.9925   6
 -12  13  -1 68.2629 11.7671   9
  13 -13   1 12.2644 6.75553   5
 -13 -13  -1 -4.1126 6.20236   9
 -13 -13  -1 1.27931 6.06916   8
 -13  13  -1 -8.7255 7.27003   6
  13  13   1 4.06030 6.26347   9
 -13  13  -1 0.40117 7.50626   9
 -14 -13  -1 3.50163 7.75979   9
 -14 -13  -1 1.37612 7.31555   8
  14  13   1 0.08835 6.15901   9
 -14  13  -1 -3.8005 7.84039   9
 -14  13  -1 -1.5014 7.86319   6
 -15 -13  -1 22.5428 9.38660   9
 -15 -13  -1 10.9772 8.53323   8
 -15  13  -1 14.8956 10.0089   6
  15  13   1 5.17034 6.96884   9
 -15  13  -1 19.9988 10.0749   9
 -16 -13  -1 16.8850 8.91739   8
 -16  13  -1 30.7263 11.2613   6
 -16  14   1 12.9653 10.4022   6
 -15 -14   1 6.95664 8.53180   8
 -15  14   1 2.94039 8.60626   6
  14 -14  -1 65.4447 10.4894   5
 -14 -14   1 47.9466 10.7584   8
 -14  14   1 62.4320 13.0357   6
 -13 -14   1 24.5838 8.58208   9
  13 -14  -1 17.7529 7.73853   5
 -13 -14   1 7.28360 6.98633   8
 -13  14   1 17.1859 9.62944   6
  13  14  -1 17.3812 7.04434   9
 -13  14   1 32.1277 9.71849   9
  12 -14  -1 23.0950 7.63638   5
 -12 -14   1 20.5845 8.11159   9
 -12 -14   1 26.5710 7.75838   8
 -12  14   1 30.0400 9.74075   9
  12  14  -1 19.4785 7.14260   9
 -12  14   1 24.8892 10.0674   6
 -11 -14   1 375.070 22.5792   9
  11 -14  -1 409.753 20.9089   5
 -11 -14   1 394.593 20.9428   8
  11  14  -1 410.512 22.7422   9
 -11  14   1 375.484 22.5283   9
 -11  14   1 449.780 26.0869   6
  10 -14  -1 42.5972 7.76954   5
 -10 -14   1 33.5808 7.53250   8
 -10 -14   1 33.9720 8.66878   9
 -10  14   1 34.7915 10.2017   6
 -10  14   1 40.6801 9.09928   9
  10  14  -1 63.2402 10.0905   9
  -9 -14   1 48.6058 9.83991   9
  -9 -14   1 17.6181 5.97746   8
  -9 -14   1 28.7097 9.26413   4
   9 -14  -1 36.4954 7.06153   5
   9  14  -1 26.2794 6.02280   3
   9  14  -1 40.6176 9.05202   9
  -9  14   1 37.3205 8.34618   9
  -9  14   1 37.4154 9.42402   6
  -9  14   1 29.4414 6.18377   1
  -8 -14   1 147.183 14.8577   4
  -8 -14   1 125.351 13.3646   9
   8 -14  -1 112.406 9.76935   5
  -8 -14   1 116.080 9.45266   8
   8 -14  -1 107.988 12.6206   4
   8  14  -1 99.3087 9.21155   3
  -8  14   1 115.317 9.33966   1
   8  14  -1 109.505 12.3170   9
   8  14  -1 104.145 10.2379   7
  -8  14   1 104.989 11.3073   9
  -8  14   1 101.820 12.9749   6
   7 -14  -1 2.12611 4.39270   4
   7 -14  -1 -0.4287 3.80266   5
  -7 -14   1 7.63744 4.07033   8
  -7 -14   1 1.87385 5.34466   4
   7  14  -1 -2.8359 4.49858   9
   7  14  -1 2.79725 3.50549   7
  -7  14   1 -0.4643 4.56859   9
   7  14  -1 -1.0292 3.37848   2
  -7  14   1 1.16567 5.85344   6
   6 -14  -1 365.496 17.1364   5
  -6 -14   1 336.705 15.1791   8
   6 -14  -1 335.088 20.8813   4
  -6 -14   1 360.430 23.0107   4
   6  14  -1 390.015 18.1887   2
   6  14  -1 340.822 17.8398   7
  -6  14   1 343.840 18.6424   9
   6  14  -1 360.048 20.6394   9
  -6  14   1 393.252 21.3141   6
  -5 -14   1 334.868 21.2395   4
   5 -14  -1 326.416 15.8882   5
   5 -14  -1 317.235 19.8875   4
  -5 -14   1 332.034 14.2537   8
   5  14  -1 354.483 19.8162   9
   5  14  -1 367.742 17.3148   2
  -5  14   1 333.512 17.6284   2
   5  14  -1 353.615 17.2227   7
  -5  14   1 319.105 17.2681   9
  -5  14   1 365.529 20.0593   6
  -4 -14   1 412.338 15.8229   8
   4 -14  -1 435.717 22.8898   4
  -4 -14   1 453.030 24.2137   4
   4 -14  -1 404.506 17.6861   5
   4  14  -1 431.640 21.3889   9
  -4  14   1 420.727 20.8649   6
   4  14  -1 399.836 19.1415   2
   4  14  -1 382.696 18.4689   7
  -4  14   1 396.576 19.7702   2
  -4  14   1 415.508 19.8757   9
  -3 -14   1 13.3635 5.46240   4
  -3 -14   1 37.5917 5.43575   6
   3 -14  -1 21.1825 5.95407   4
   3 -14  -1 21.0925 4.70620   5
   3  14  -1 25.2611 5.13554   2
   3  14  -1 19.1103 5.56587   9
  -3  14   1 19.1689 5.30908   9
   3  14  -1 13.5200 3.90333   7
  -3  14   1 23.9454 5.74723   6
   3  14  -1 30.6907 5.36531   6
  -3  14   1 24.4906 5.31312   2
   2 -14  -1 152.136 9.48434   5
   2 -14  -1 136.780 12.0105   4
  -2 -14   1 136.550 12.0437   4
  -2 -14   1 180.933 10.4601   6
  -2  14   1 152.425 10.7109   2
   2  14  -1 159.962 10.1300   6
   2  14  -1 115.268 10.6236   9
  -2  14   1 158.217 11.0964   9
   2  14  -1 134.710 9.22727   7
   2  14  -1 142.508 10.1000   2
  -2  14   1 127.818 10.5175   6
  -1 -14   1 48.9056 8.08582   4
   1 -14  -1 54.3086 8.11314   4
   1 -14  -1 55.4274 5.89079   5
  -1  14   1 66.2035 7.93525   9
  -1  14   1 57.8470 6.82308   2
  -1  14   1 59.5940 7.21811   6
   1  14  -1 43.3674 6.98892   9
  -1  14   1 50.5484 5.30169   7
   1  14  -1 52.4010 5.76154   7
   1  14  -1 46.2296 6.32095   6
   1  14  -1 44.0644 6.10817   2
   0 -14   1 945.262 41.6811   4
   0 -14   1 1046.70 33.3469   5
   0 -14  -1 1038.86 43.0905   4
   0  14   1 997.730 35.2449   7
   0  14   1 1015.31 36.0497   6
   0  14  -1 1040.47 35.6513   7
   0  14   1 1068.86 38.4947   2
   0  14   1 1034.47 37.8779   9
   0  14  -1 1104.64 36.7136   6
   0  14  -1 993.994 37.7084   9
   0  14  -1 1077.01 38.7237   2
   1 -14   1 28.6314 4.70406   5
  -1 -14  -1 22.8620 6.35395   4
   1 -14   1 18.9142 5.66503   4
  -1 -14  -1 26.0207 4.88690   6
   1  14   1 15.8657 4.48944   6
   1  14   1 21.7066 5.67350   9
  -1  14  -1 34.4538 6.13516   6
   1  14   1 30.6487 4.51545   7
  -1  14  -1 31.4824 5.36957   2
   1  14   1 19.2276 4.57872   2
  -1  14  -1 24.2019 5.62063   9
   2 -14   1 360.843 20.8084   4
  -2 -14  -1 380.597 22.1804   4
  -2 -14  -1 397.659 17.4657   6
   2 -14   1 403.124 16.5283   5
   2  14   1 370.597 18.1364   2
   2  14   1 395.642 17.6743   6
   2  14   1 376.616 17.0190   7
   2  14   1 405.497 19.9353   9
  -2  14  -1 385.589 19.0435   6
  -2  14  -1 397.593 18.9502   2
  -2  14  -1 381.326 19.2264   9
  -3 -14  -1 70.2455 7.14780   6
   3 -14   1 66.3428 8.92233   4
  -3 -14  -1 80.2418 10.5627   4
   3 -14   1 78.2122 7.01369   5
  -3 -14  -1 74.5390 5.74247   8
  -3  14  -1 69.8903 8.58821   9
   3  14   1 54.8869 6.86723   6
   3  14   1 70.1321 5.80626   3
   3  14   1 71.9887 6.88683   7
   3  14   1 80.8868 7.73393   2
  -3  14  -1 58.7992 8.52079   6
  -3  14  -1 87.2885 8.25575   2
   3  14   1 68.9855 8.53114   9
  -4 -14  -1 429.037 18.8073   6
  -4 -14  -1 413.533 24.4245   4
  -4 -14  -1 411.116 16.0851   8
   4 -14   1 447.180 17.9177   5
   4 -14   1 376.315 22.0947   4
   4  14   1 366.103 20.7418   9
   4  14   1 438.390 17.3650   3
  -4  14  -1 443.195 22.3746   6
   4  14   1 407.568 19.1483   2
   4  14   1 413.527 18.6754   7
  -4  14  -1 404.150 19.8586   2
   4  14   1 415.827 18.7887   6
  -4  14  -1 434.110 20.8273   9
  -5 -14  -1 428.763 19.1034   6
   5 -14   1 427.971 23.3683   4
  -5 -14  -1 403.702 16.7019   8
   5 -14   1 430.670 18.3121   5
  -5 -14  -1 415.404 25.2034   4
   5  14   1 434.432 18.0912   3
   5  14   1 430.214 19.5401   2
   5  14   1 417.574 19.3387   6
  -5  14  -1 394.335 20.2953   2
   5  14   1 456.344 22.8347   9
  -5  14  -1 452.181 23.5979   6
  -5  14  -1 409.987 20.6930   9
   5  14   1 411.622 19.1406   7
   6 -14   1 496.389 25.9546   4
   6 -14   1 474.463 20.2189   5
  -6 -14  -1 466.069 27.6550   4
  -6 -14  -1 460.379 21.0944   6
  -6 -14  -1 506.252 19.3588   8
   6  14   1 522.680 22.1178   6
   6  14   1 458.492 24.2497   9
  -6  14  -1 435.242 22.6688   9
  -6  14  -1 490.372 20.1449   1
   6  14   1 504.067 21.6787   2
  -6  14  -1 497.894 26.2401   6
   6  14   1 512.929 20.7695   3
   6  14   1 452.431 21.1640   7
  -7 -14  -1 109.020 12.0466   9
  -7 -14  -1 108.006 8.63545   8
  -7 -14  -1 122.143 10.4431   6
   7 -14   1 92.5156 8.60103   5
   7 -14   1 66.4008 10.3737   4
   7  14   1 105.266 9.52000   7
   7  14   1 125.252 9.41248   3
   7  14   1 107.936 9.96851   6
  -7  14  -1 110.059 11.1865   9
  -7  14  -1 102.530 8.57616   1
   7  14   1 90.0909 11.3084   9
  -7  14  -1 123.819 13.7355   6
  -8 -14  -1 101.482 9.08799   8
  -8 -14  -1 102.486 9.98208   6
   8 -14   1 92.7482 11.9749   4
  -8 -14  -1 118.058 14.5818   4
  -8 -14  -1 96.5698 12.3577   9
   8 -14   1 84.1068 8.83998   5
   8  14   1 101.739 9.87442   7
  -8  14  -1 105.794 11.6952   9
  -8  14  -1 93.4791 12.5724   6
   8  14   1 102.005 12.3856   9
   8  14   1 83.9164 9.46601   6
   8  14   1 118.887 9.79749   3
  -8  14  -1 89.8820 8.68011   1
  -9 -14  -1 6.21659 5.60053   6
  -9 -14  -1 19.9514 5.66312   8
  -9 -14  -1 23.5163 7.99127   9
   9 -14   1 13.4754 6.69079   4
   9 -14   1 9.55977 5.35337   5
  -9  14  -1 11.6972 5.10634   1
   9  14   1 19.5544 7.67318   9
   9  14   1 7.69278 5.57346   6
  -9  14  -1 14.1032 8.10493   6
   9  14   1 13.5746 4.83775   3
  -9  14  -1 1.05568 6.25432   9
 -10 -14  -1 123.628 13.9770   9
 -10 -14  -1 133.445 11.1091   8
  10 -14   1 116.641 10.9681   5
  10  14   1 112.829 13.1239   9
 -10  14  -1 122.379 13.4992   9
 -10  14  -1 142.524 15.7888   6
  11 -14   1 377.156 19.6830   5
 -11 -14  -1 356.347 19.5857   8
 -11 -14  -1 349.697 22.6892   9
 -11  14  -1 367.030 23.8933   6
  11  14   1 344.752 22.0528   9
 -11  14  -1 353.487 22.4311   9
 -12 -14  -1 8.12026 7.51752   9
 -12 -14  -1 6.68627 6.61718   8
  12 -14   1 -3.8134 5.51589   5
 -12  14  -1 9.32361 7.91124   9
  12  14   1 4.34418 6.05669   9
 -12  14  -1 -5.2604 7.26565   6
  13 -14   1 100.317 11.8899   5
 -13 -14  -1 120.808 13.1461   8
 -13 -14  -1 109.505 13.9538   9
 -13  14  -1 92.0535 13.9412   9
  13  14   1 106.190 12.9815   9
 -13  14  -1 95.3763 14.7205   6
  14 -14   1 68.9932 10.7662   5
 -14 -14  -1 71.9915 12.4986   9
 -14 -14  -1 90.4873 12.7314   8
  14  14   1 97.3066 12.3789   9
 -14  14  -1 62.7412 12.9735   9
 -14  14  -1 59.6080 13.0048   6
 -15 -14  -1 13.4965 8.79051   9
 -15 -14  -1 -7.3880 7.36647   8
 -15  14  -1 -0.7682 9.00005   6
  15  14   1 5.23355 7.21167   9
 -15  14  -1 13.7332 10.2992   9
 -15 -15   1 74.9210 12.7683   8
 -15  15   1 85.2241 14.6951   6
 -14 -15   1 16.2503 8.58506   8
  14 -15  -1 40.4029 9.97252   5
 -14  15   1 10.3735 9.69378   6
  13 -15  -1 51.3641 9.71607   5
 -13 -15   1 66.8900 11.2384   8
 -13 -15   1 83.6965 11.9765   9
 -13  15   1 73.7089 13.3601   6
  13  15  -1 84.7131 11.4934   9
 -13  15   1 59.1387 11.8865   9
 -12 -15   1 412.577 21.9861   8
 -12 -15   1 370.263 22.7500   9
  12 -15  -1 387.486 21.4760   5
 -12  15   1 371.870 24.8082   6
 -12  15   1 371.622 23.4356   9
  12  15  -1 385.693 22.5717   9
 -11 -15   1 3.53269 6.16280   8
  11 -15  -1 6.97256 6.01465   5
 -11 -15   1 -3.8758 5.89794   9
 -11  15   1 -6.4396 7.12402   6
 -11  15   1 2.02879 6.70646   9
  11  15  -1 -0.6738 5.52225   9
 -10 -15   1 533.441 27.4821   9
 -10 -15   1 514.702 23.7843   8
  10 -15  -1 508.407 24.3232   5
 -10  15   1 565.202 27.2442   9
  10  15  -1 543.705 27.7008   9
  -9 -15   1 134.446 11.1557   8
   9 -15  -1 148.939 11.9291   5
  -9  15   1 144.556 13.4463   9
  -9  15   1 164.230 16.2573   6
   9  15  -1 151.356 14.7551   9
  -8 -15   1 20.2831 7.40304   4
   8 -15  -1 23.1419 8.13960   4
  -8 -15   1 15.5212 5.20403   8
   8 -15  -1 25.7798 6.39314   5
  -8  15   1 17.3293 6.99352   9
   8  15  -1 32.3001 8.50818   9
  -8  15   1 8.13186 7.18059   6
   7 -15  -1 166.166 12.1367   5
   7 -15  -1 184.771 15.7989   4
  -7 -15   1 167.659 10.9603   8
  -7 -15   1 187.106 16.5458   4
   7  15  -1 177.757 12.2825   2
   7  15  -1 210.797 16.1242   9
  -7  15   1 182.262 16.5449   6
   7  15  -1 171.870 12.3937   7
  -7  15   1 159.856 13.0423   9
  -6 -15   1 727.380 26.4275   8
  -6 -15   1 720.754 36.8167   4
   6 -15  -1 736.251 28.4337   5
   6 -15  -1 801.949 36.3602   4
   6  15  -1 752.869 30.6145   7
  -6  15   1 727.253 30.9547   9
   6  15  -1 769.269 33.8581   9
  -6  15   1 761.302 33.9318   6
   6  15  -1 770.507 30.7050   2
  -5 -15   1 37.8107 8.49345   4
   5 -15  -1 32.6945 6.18055   5
   5 -15  -1 38.0197 8.22466   4
  -5 -15   1 53.4347 5.78917   8
   5  15  -1 51.4237 8.72268   9
   5  15  -1 52.7939 7.05509   7
  -5  15   1 43.9131 7.65662   9
   5  15  -1 50.6839 6.98723   2
  -5  15   1 34.6924 8.18595   6
  -5  15   1 34.8142 6.72575   2
   4 -15  -1 310.870 19.8260   4
  -4 -15   1 311.669 20.5311   4
   4 -15  -1 311.486 15.6305   5
   4  15  -1 339.844 19.3437   9
   4  15  -1 324.494 16.8468   2
  -4  15   1 335.741 18.5752   6
  -4  15   1 316.015 17.2822   9
   4  15  -1 345.732 16.8709   7
  -4  15   1 327.213 17.6858   2
   3 -15  -1 13.2010 5.28818   4
   3 -15  -1 15.2542 4.57922   5
  -3 -15   1 21.1134 6.41399   4
   3  15  -1 18.7519 4.96340   2
  -3  15   1 7.00380 4.78382   9
  -3  15   1 15.5390 4.73055   2
  -3  15   1 19.7026 6.12448   6
   3  15  -1 14.2970 4.21854   7
   3  15  -1 17.1855 5.93365   9
  -2 -15   1 27.1036 6.84547   4
   2 -15  -1 47.9971 6.11062   5
  -2 -15   1 28.9742 5.64318   6
   2 -15  -1 35.3953 7.49746   4
  -2  15   1 48.4389 7.51140   9
   2  15  -1 33.6449 5.88544   6
  -2  15   1 36.9703 6.09978   2
   2  15  -1 43.9318 7.38001   9
   2  15  -1 31.8321 5.79630   2
   2  15  -1 42.2578 5.67070   7
  -2  15   1 35.8139 6.82677   6
   1 -15  -1 31.9917 5.45091   5
   1 -15  -1 28.8202 7.00833   4
  -1 -15   1 36.3698 7.47341   4
   1  15  -1 29.1668 5.63797   2
  -1  15   1 30.0342 5.75846   2
  -1  15   1 20.7640 5.63871   6
   1  15  -1 34.8963 5.25516   7
   1  15  -1 25.2194 6.02910   9
  -1  15   1 33.2969 6.52908   9
   1  15  -1 38.9225 6.47689   6
   0 -15   1 10.8873 3.74243   5
   0 -15   1 5.72465 4.14913   4
   0 -15  -1 6.94964 4.55059   4
   0  15   1 3.87790 4.29563   9
   0  15  -1 11.6766 3.71880   7
   0  15   1 1.49862 2.94492   2
   0  15  -1 11.0175 4.81963   6
   0  15   1 13.1567 5.17041   6
   0  15  -1 10.0320 4.78415   9
   0  15   1 6.79046 3.23959   7
   0  15  -1 7.49524 3.60547   2
   1 -15   1 153.993 9.79640   5
  -1 -15  -1 123.118 12.6000   4
   1 -15   1 142.699 12.3833   4
  -1 -15  -1 155.520 10.7801   6
   1  15   1 158.135 11.9434   9
  -1  15  -1 154.874 11.5718   6
   1  15   1 141.189 9.36266   7
  -1  15  -1 138.639 11.5521   9
  -1  15  -1 138.096 10.8856   2
   1  15   1 156.949 11.0254   6
   1  15   1 142.413 10.5936   2
  -2 -15  -1 87.8199 8.31322   6
   2 -15   1 104.236 8.20909   5
  -2 -15  -1 95.0297 11.6496   4
   2 -15   1 104.579 11.0113   4
  -2  15  -1 88.4086 9.65466   9
   2  15   1 106.579 10.5823   9
  -2  15  -1 97.2541 8.93815   2
   2  15   1 101.371 8.99230   2
   2  15   1 83.9806 8.52506   6
  -2  15  -1 113.135 10.6224   6
   2  15   1 94.7682 7.72642   7
  -3 -15  -1 19.8622 5.24243   6
   3 -15   1 17.9346 4.53144   5
   3 -15   1 13.4439 5.48275   4
  -3 -15  -1 30.7693 7.98500   4
   3  15   1 19.2692 5.09121   2
   3  15   1 22.9066 5.47708   6
   3  15   1 24.7179 6.43075   9
  -3  15  -1 17.0690 5.69723   9
   3  15   1 22.2552 4.79215   7
  -3  15  -1 15.0276 4.68327   2
  -3  15  -1 16.2323 6.36294   6
   4 -15   1 67.7375 9.70817   4
  -4 -15  -1 64.1507 6.01995   8
   4 -15   1 51.3378 6.61168   5
  -4 -15  -1 80.1912 8.22011   6
  -4 -15  -1 92.8657 11.7753   4
   4  15   1 70.3285 9.60926   9
  -4  15  -1 85.1336 10.9394   6
  -4  15  -1 80.9388 9.74814   9
   4  15   1 71.8635 7.38587   7
  -4  15  -1 76.7954 8.60067   2
   4  15   1 86.5608 8.47271   6
   4  15   1 85.6752 8.25065   2
   5 -15   1 46.9697 8.89753   4
   5 -15   1 50.5535 6.90140   5
  -5 -15  -1 62.0149 6.24033   8
  -5 -15  -1 59.7105 10.5874   4
  -5 -15  -1 48.1534 7.17091   6
   5  15   1 65.1565 7.82677   6
   5  15   1 46.2742 6.41558   2
  -5  15  -1 54.2089 7.80045   2
  -5  15  -1 69.1984 10.7543   6
  -5  15  -1 54.8494 8.66941   9
   5  15   1 63.4582 7.36634   7
   5  15   1 54.8363 9.25865   9
  -6 -15  -1 345.404 15.9070   8
   6 -15   1 337.027 16.9523   5
  -6 -15  -1 370.323 18.2455   6
   6 -15   1 312.927 20.9926   4
  -6 -15  -1 323.293 23.1973   4
  -6  15  -1 378.379 20.2929   9
   6  15   1 372.268 18.2693   2
   6  15   1 389.440 17.3419   3
   6  15   1 384.438 18.8229   6
   6  15   1 354.796 20.9906   9
   6  15   1 363.645 18.2639   7
  -6  15  -1 380.025 22.7781   6
  -7 -15  -1 224.429 12.5722   8
   7 -15   1 209.057 16.6814   4
   7 -15   1 219.580 13.4781   5
  -7 -15  -1 181.860 13.5641   6
  -7 -15  -1 228.816 18.9262   4
   7  15   1 204.304 13.5014   7
   7  15   1 218.097 16.7160   9
  -7  15  -1 225.725 18.0454   6
  -7  15  -1 195.043 15.1148   9
   7  15   1 213.815 12.9372   3
   7  15   1 215.550 14.1896   6
  -8 -15  -1 180.183 13.2900   6
   8 -15   1 181.742 12.7191   5
   8 -15   1 152.554 15.5099   4
  -8 -15  -1 188.384 12.4029   8
  -8 -15  -1 176.064 16.3918   9
   8  15   1 193.037 12.7490   3
  -8  15  -1 175.558 14.9561   9
  -8  15  -1 137.961 15.4498   6
   8  15   1 168.698 15.8199   9
  -9 -15  -1 166.226 12.4956   8
   9 -15   1 178.585 13.0184   5
  -9 -15  -1 214.182 18.0009   9
  -9  15  -1 164.476 15.0762   9
  -9  15  -1 185.957 17.6038   6
   9  15   1 187.849 17.0861   9
  10 -15   1 278.929 17.0249   5
 -10 -15  -1 305.447 20.6550   9
 -10 -15  -1 304.963 17.4230   8
 -10  15  -1 284.967 19.7539   9
  10  15   1 285.117 20.1972   9
 -10  15  -1 300.540 21.7883   6
  11 -15   1 126.382 12.0851   5
 -11 -15  -1 117.057 14.3303   9
 -11 -15  -1 128.489 12.3433   8
 -11  15  -1 105.810 13.6272   9
  11  15   1 121.103 14.0337   9
 -11  15  -1 72.2677 13.2957   6
  12 -15   1 363.590 20.7637   5
 -12 -15  -1 345.807 22.7467   9
 -12 -15  -1 398.981 21.8378   8
 -12  15  -1 359.925 23.4123   9
  12  15   1 370.213 22.8137   9
 -12  15  -1 377.432 25.4238   6
  13 -15   1 37.8808 8.86593   5
 -13 -15  -1 20.6687 9.03885   9
 -13 -15  -1 39.9720 9.85561   8
  13  15   1 25.6535 8.53499   9
 -13  15  -1 23.4385 9.91138   9
 -13  15  -1 16.1185 10.3768   6
 -14 -15  -1 7.22056 8.78055   9
 -14 -15  -1 9.50564 8.01079   8
  14 -15   1 2.41247 6.94212   5
  14  15   1 6.46628 6.74257   9
 -14  15  -1 -3.6594 8.54603   6
 -14  15  -1 -3.7267 8.67964   9
 -15 -15  -1 66.9386 12.1647   9
 -15 -15  -1 73.6817 12.6742   8
  15  15   1 55.0124 10.6714   9
 -15  15  -1 71.4606 14.3588   6
 -15  15  -1 74.2982 13.8578   9
 -15 -16   1 59.7923 12.2186   8
  15 -16  -1 47.2641 10.7249   5
  14 -16  -1 46.5973 10.3257   5
 -14 -16   1 70.2151 12.5095   8
 -14  16   1 40.0833 11.9512   6
 -13 -16   1 6.81222 7.72265   8
  13 -16  -1 2.00426 6.81615   5
 -13  16   1 10.4338 9.35290   6
 -13  16   1 3.36754 8.64399   9
  13  16  -1 0.82220 5.85553   9
  12 -16  -1 4.50623 6.51191   5
 -12 -16   1 6.20428 7.24980   8
  12  16  -1 7.51309 6.62714   9
 -12  16   1 11.5955 8.15964   9
 -12  16   1 4.19383 8.46174   6
  11 -16  -1 77.4463 10.4548   5
 -11 -16   1 65.7125 9.99484   8
 -11  16   1 48.2860 10.8400   9
  11  16  -1 75.3288 11.3394   9
 -11  16   1 76.4149 13.8231   6
 -10 -16   1 37.1174 7.68369   8
  10 -16  -1 44.2503 8.65466   5
  10  16  -1 30.0959 8.70757   9
 -10  16   1 39.9187 9.51447   9
 -10  16   1 31.0057 10.3671   6
   9 -16  -1 24.5642 6.91777   5
  -9 -16   1 18.1843 5.99817   8
   9  16  -1 7.26496 7.15471   9
  -9  16   1 17.2434 8.57055   6
  -9  16   1 13.5811 6.85127   9
   8 -16  -1 103.794 10.4814   5
  -8 -16   1 102.458 9.38651   8
  -8  16   1 108.404 14.4761   6
   8  16  -1 115.826 13.8450   9
  -8  16   1 105.671 11.9214   9
   7 -16  -1 181.007 13.1164   5
   7 -16  -1 173.013 16.4324   4
  -7 -16   1 169.183 11.3130   8
  -7 -16   1 179.157 17.5027   4
   7  16  -1 177.059 16.0875   9
  -7  16   1 167.625 16.6185   6
  -7  16   1 187.435 14.7637   9
   6 -16  -1 543.779 23.4689   5
  -6 -16   1 539.844 21.2398   8
   6 -16  -1 547.466 29.6529   4
  -6 -16   1 519.436 30.3283   4
  -6  16   1 515.478 25.3723   9
  -6  16   1 538.552 27.8760   6
   6  16  -1 541.447 24.6490   2
   6  16  -1 608.040 25.7221   7
   6  16  -1 530.743 27.5917   9
   5 -16  -1 77.7515 11.2064   4
   5 -16  -1 98.3741 9.37322   5
  -5 -16   1 93.6451 12.2194   4
   5  16  -1 94.0684 9.18228   2
   5  16  -1 84.2374 11.1338   9
   5  16  -1 85.3001 8.99620   7
  -5  16   1 79.1102 9.80661   9
  -5  16   1 89.7508 9.82127   2
  -5  16   1 101.266 11.8590   6
  -4 -16   1 634.360 32.6062   4
   4 -16  -1 619.542 25.2239   5
   4 -16  -1 652.313 32.1477   4
  -4  16   1 652.974 28.0007   9
  -4  16   1 621.514 28.6655   6
   4  16  -1 640.937 29.8440   9
   4  16  -1 605.923 27.1071   2
  -4  16   1 666.460 28.8705   2
   4  16  -1 664.361 27.1777   7
  -3 -16   1 80.0291 10.9181   4
   3 -16  -1 63.8428 7.37518   5
   3 -16  -1 58.9631 9.72616   4
   3  16  -1 48.9468 8.64638   9
   3  16  -1 72.6183 7.76243   7
  -3  16   1 62.2187 8.78933   6
  -3  16   1 48.2273 7.37905   2
   3  16  -1 61.3061 7.54424   2
  -3  16   1 65.3981 8.78518   9
  -2 -16   1 237.228 17.4711   4
   2 -16  -1 240.708 13.5140   5
   2 -16  -1 250.828 17.7448   4
  -2  16   1 225.248 15.1949   9
  -2  16   1 248.925 15.5847   6
  -2  16   1 229.812 14.7703   2
   2  16  -1 250.491 13.9942   7
   2  16  -1 259.973 16.5549   9
   2  16  -1 236.158 14.5719   2
   1 -16  -1 200.069 15.8894   4
   1 -16  -1 198.418 11.9110   5
  -1 -16   1 217.519 16.3267   4
   1  16  -1 225.600 12.6867   7
  -1  16   1 195.703 13.7982   6
   1  16  -1 220.442 13.8535   2
  -1  16   1 192.776 14.2876   9
   1  16  -1 203.787 14.3705   9
  -1  16   1 216.470 13.8471   2
   0 -16  -1 1112.16 48.7597   4
   0 -16   1 1139.55 48.4188   4
   0  16   1 1136.19 43.1735   9
   0  16   1 1154.61 40.4425   7
   0  16  -1 1159.09 43.6964   9
   0  16   1 1266.93 42.4306   6
   0  16  -1 1270.39 42.6692   6
   0  16  -1 1150.45 43.7226   2
   0  16   1 1130.30 43.4472   2
  -1 -16  -1 197.584 16.0248   4
   1 -16   1 206.741 12.0601   5
   1 -16   1 210.845 15.8861   4
   1  16   1 216.743 12.2847   7
  -1  16  -1 196.765 13.8612   6
   1  16   1 216.293 14.7863   9
  -1  16  -1 197.037 14.3007   9
   1  16   1 214.490 13.5965   6
   1  16   1 218.461 13.8273   2
  -1  16  -1 216.089 13.8035   2
   2 -16   1 737.529 27.3088   5
  -2 -16  -1 739.802 28.9595   6
   2 -16   1 746.278 34.7404   4
  -2 -16  -1 713.536 35.4970   4
   2  16   1 732.988 31.7240   9
   2  16   1 704.560 28.4170   7
  -2  16  -1 733.088 30.9394   9
  -2  16  -1 719.339 30.7968   2
   2  16   1 705.767 30.0610   2
  -2  16  -1 774.510 31.2391   6
   2  16   1 764.786 29.3748   6
   3 -16   1 213.110 16.1770   4
   3 -16   1 238.516 13.2844   5
  -3 -16  -1 214.255 13.5624   6
  -3 -16  -1 224.359 17.8447   4
  -3  16  -1 241.419 15.0842   2
   3  16   1 249.530 14.6128   2
  -3  16  -1 235.984 15.3262   9
   3  16   1 220.055 13.8785   6
   3  16   1 191.067 14.8842   9
  -3  16  -1 229.828 16.0844   6
   3  16   1 231.854 13.4219   7
   4 -16   1 198.910 15.7979   4
  -4 -16  -1 220.472 17.7931   4
   4 -16   1 194.853 12.2809   5
  -4 -16  -1 184.711 12.6588   6
  -4  16  -1 190.458 13.7334   2
  -4  16  -1 181.664 15.5475   6
   4  16   1 177.854 11.9575   7
   4  16   1 193.465 14.7924   9
   4  16   1 199.286 13.0001   2
   4  16   1 210.307 13.6229   6
  -4  16  -1 188.002 13.9658   9
  -5 -16  -1 15.4313 7.05895   4
   5 -16   1 20.5606 6.69731   4
  -5 -16  -1 24.8116 6.16081   6
  -5 -16  -1 27.4568 4.95086   8
   5 -16   1 19.6649 5.35365   5
   5  16   1 18.0574 5.70247   6
   5  16   1 13.8522 4.93076   2
  -5  16  -1 18.9132 6.02790   2
   5  16   1 24.0305 7.13641   9
   5  16   1 15.2751 4.88791   7
  -5  16  -1 17.1244 6.74488   9
  -5  16  -1 28.3844 9.22205   6
  -6 -16  -1 499.503 20.2369   8
   6 -16   1 497.489 27.7522   4
   6 -16   1 463.956 21.3054   5
  -6 -16  -1 489.678 29.5981   4
  -6 -16  -1 497.764 22.7026   6
   6  16   1 485.073 22.8887   6
   6  16   1 445.030 22.2087   7
  -6  16  -1 516.075 25.3488   9
   6  16   1 464.492 25.9610   9
   6  16   1 499.604 22.8005   2
   7 -16   1 55.2620 10.2205   4
  -7 -16  -1 52.1334 6.94508   8
   7 -16   1 42.3795 7.38455   5
  -7  16  -1 42.2304 10.6384   6
  -7  16  -1 45.5932 8.95088   9
   7  16   1 56.1166 10.3600   9
   8 -16   1 209.533 14.1270   5
  -8 -16  -1 230.530 13.7352   8
  -8  16  -1 200.234 16.3098   9
   8  16   1 219.883 18.1511   9
  -8  16  -1 209.405 18.8308   6
   9 -16   1 46.2422 8.34553   5
  -9 -16  -1 35.9775 7.39419   8
   9  16   1 41.3855 10.2272   9
  -9  16  -1 49.2872 10.3702   9
  -9  16  -1 56.4233 12.4038   6
  10 -16   1 7.39976 6.12930   5
 -10 -16  -1 5.37490 7.46358   9
 -10 -16  -1 -1.2752 5.47382   8
 -10  16  -1 26.6177 9.95817   6
 -10  16  -1 16.7855 8.00387   9
  10  16   1 -6.2398 5.74152   9
 -11 -16  -1 83.7331 10.4340   8
 -11 -16  -1 59.8084 12.0155   9
  11 -16   1 52.0323 9.29162   5
 -11  16  -1 36.0964 10.4362   9
  11  16   1 69.7304 11.9826   9
 -11  16  -1 57.3465 12.4963   6
  12 -16   1 0.82525 6.43015   5
 -12 -16  -1 11.9708 7.81006   9
 -12 -16  -1 0.40449 6.73663   8
 -12  16  -1 4.60884 9.24036   6
 -12  16  -1 12.5040 8.47078   9
  12  16   1 7.35445 7.07883   9
 -13 -16  -1 -0.3760 7.47043   9
 -13 -16  -1 3.57599 7.59839   8
  13 -16   1 -3.6908 6.45410   5
 -13  16  -1 -1.3937 8.35124   9
 -13  16  -1 -1.4516 8.27044   6
  13  16   1 8.46099 7.27604   9
 -14 -16  -1 1.11607 7.49310   8
  14 -16   1 2.80316 7.89876   5
 -14 -16  -1 4.75499 8.14377   9
  14  16   1 0.85095 6.15884   9
 -14  16  -1 3.91582 9.13402   9
 -14  16  -1 4.06798 9.39188   6
 -14 -17   1 -2.7641 7.92573   8
  14 -17  -1 8.24207 7.44135   5
 -14  17   1 4.58585 9.27083   6
 -13 -17   1 31.8216 9.58972   8
  13 -17  -1 31.8148 9.28183   5
 -13  17   1 32.9931 11.9321   6
 -13  17   1 23.6031 10.1858   9
 -12 -17   1 106.970 12.5146   8
  12 -17  -1 111.165 12.6521   5
  12  17  -1 107.110 13.1755   9
 -12  17   1 100.320 15.1720   6
 -12  17   1 99.1277 13.9155   9
 -11 -17   1 15.9921 7.20645   8
  11 -17  -1 16.0396 7.48825   5
 -11  17   1 24.7609 10.0318   6
  11  17  -1 28.8284 8.83085   9
 -11  17   1 17.1981 8.80574   9
 -10 -17   1 313.843 18.3621   8
  10 -17  -1 327.181 19.3188   5
 -10  17   1 326.114 21.1146   9
  10  17  -1 320.672 21.7032   9
   9 -17  -1 72.7476 10.0689   5
  -9 -17   1 77.7818 9.51002   8
   9  17  -1 87.0446 12.7607   9
  -9  17   1 85.8183 14.2710   6
  -9  17   1 83.1886 11.4888   9
   8 -17  -1 72.4739 9.22406   5
  -8 -17   1 84.3828 8.97235   8
  -8  17   1 56.6209 11.7698   6
  -8  17   1 69.2266 10.5634   9
   8  17  -1 72.6099 12.4481   9
   7 -17  -1 1.68351 5.97199   4
   7 -17  -1 13.9529 5.99611   5
  -7  17   1 13.6818 6.85277   9
  -7  17   1 -0.1605 6.82765   6
   7  17  -1 7.04413 6.48344   9
   6 -17  -1 195.079 13.9037   5
   6 -17  -1 223.171 18.1163   4
   6  17  -1 202.767 14.2137   2
  -6  17   1 191.880 15.2240   9
  -6  17   1 200.428 17.2606   6
   6  17  -1 253.046 17.9125   9
   5 -17  -1 387.460 19.5125   5
   5 -17  -1 450.559 25.9789   4
  -5 -17   1 432.132 26.4320   4
  -5  17   1 391.456 21.6950   2
  -5  17   1 377.089 21.2412   9
   5  17  -1 424.689 20.9998   7
  -5  17   1 403.039 23.6334   6
   5  17  -1 414.702 23.9903   9
   4 -17  -1 178.829 15.5991   4
   4 -17  -1 173.246 12.2125   5
  -4 -17   1 151.397 15.3561   4
   4  17  -1 170.639 12.5960   2
  -4  17   1 175.170 15.1740   6
   4  17  -1 192.615 12.9933   7
   4  17  -1 192.239 15.3955   9
  -4  17   1 171.987 13.5047   9
  -4  17   1 154.385 12.8426   2
  -3 -17   1 140.541 14.4270   4
   3 -17  -1 134.691 10.6631   5
   3 -17  -1 145.805 14.2071   4
   3  17  -1 152.467 13.7126   9
  -3  17   1 143.730 11.7078   2
   3  17  -1 162.504 11.4644   7
   3  17  -1 140.622 11.2968   2
  -3  17   1 121.589 12.1304   9
  -3  17   1 123.108 12.5157   6
   2 -17  -1 218.365 17.0773   4
   2 -17  -1 204.820 13.1085   5
  -2 -17   1 192.374 16.2281   4
  -2  17   1 218.992 15.3656   9
   2  17  -1 215.985 13.2887   7
  -2  17   1 234.546 15.5778   6
   2  17  -1 219.556 15.9253   9
   2  17  -1 202.147 13.8269   2
  -2  17   1 202.282 14.0956   2
  -1 -17   1 503.689 27.6340   4
   1 -17  -1 452.979 26.8154   4
   1  17  -1 478.288 23.3781   2
  -1  17   1 474.613 24.1721   9
  -1  17   1 526.757 23.9314   6
   1  17  -1 518.828 25.2430   9
  -1  17   1 471.128 23.3831   2
   0 -17  -1 4.35882 4.81519   4
   0 -17   1 9.28558 5.37291   4
   0  17  -1 -3.0056 3.05803   2
   0  17   1 8.46388 5.25282   6
   0  17   1 7.18757 4.32295   2
   0  17   1 -1.2982 4.99241   9
   0  17  -1 7.52937 4.91056   9
   1 -17   1 737.371 35.5794   4
  -1 -17  -1 695.425 35.6777   4
   1 -17   1 721.671 27.3381   5
   1  17   1 737.499 32.1112   9
   1  17   1 743.043 31.1701   2
   1  17   1 751.898 30.3276   6
  -1  17  -1 695.383 31.0748   2
  -1  17  -1 750.471 31.0009   6
  -1  17  -1 757.773 32.0574   9
   1  17   1 740.049 28.9408   7
   2 -17   1 79.4579 10.9635   4
   2 -17   1 125.407 9.76090   5
  -2 -17  -1 96.8574 12.4916   4
  -2 -17  -1 88.4962 9.63006   6
   2  17   1 126.390 10.9656   6
   2  17   1 105.266 9.77077   2
  -2  17  -1 90.0769 10.7420   9
   2  17   1 106.955 11.4474   9
   2  17   1 91.1865 8.68061   7
  -2  17  -1 99.3833 9.97955   2
  -2  17  -1 84.0370 10.6010   6
  -3 -17  -1 2.52531 4.48077   6
  -3 -17  -1 2.65265 4.96802   4
   3 -17   1 -0.9076 4.62590   4
   3 -17   1 1.34768 3.93573   5
  -3  17  -1 2.68684 4.47491   2
  -3  17  -1 2.02832 6.17558   6
   3  17   1 2.34412 4.33348   6
   3  17   1 0.58513 3.58481   7
   3  17   1 5.22161 4.66722   2
  -3  17  -1 -4.5551 3.83692   9
   3  17   1 -2.0745 4.34359   9
   4 -17   1 364.399 17.6522   5
   4 -17   1 374.281 22.8500   4
  -4 -17  -1 330.406 23.2544   4
  -4 -17  -1 354.127 18.6063   6
  -4  17  -1 341.861 19.6402   2
   4  17   1 343.775 18.6023   6
  -4  17  -1 294.345 19.0383   9
  -4  17  -1 339.128 21.2042   6
   4  17   1 330.634 18.2120   2
   4  17   1 337.126 17.7030   7
   4  17   1 330.353 20.7588   9
   5 -17   1 442.465 25.5042   4
  -5 -17  -1 425.699 26.9839   4
   5 -17   1 414.989 19.6312   5
  -5  17  -1 409.208 22.1584   2
  -5  17  -1 368.386 23.4682   6
   5  17   1 407.707 20.3554   7
   5  17   1 386.687 20.1514   2
   5  17   1 353.824 22.3678   9
  -5  17  -1 380.435 21.7097   9
   6 -17   1 154.148 12.2225   5
  -6 -17  -1 167.217 10.8123   8
   6 -17   1 163.238 16.0509   4
  -6  17  -1 165.357 16.9243   6
   6  17   1 133.034 14.4269   9
  -6  17  -1 177.062 15.1938   9
  -7 -17  -1 63.6667 7.80175   8
   7 -17   1 72.8410 9.18960   5
  -7  17  -1 70.8195 11.0069   9
   7  17   1 65.8795 11.7808   9
  -7  17  -1 78.1053 13.3627   6
  -8 -17  -1 5.29014 5.00221   8
   8 -17   1 2.34469 5.14869   5
   8  17   1 -4.3249 5.15589   9
  -8  17  -1 -0.4051 7.70619   6
  -8  17  -1 7.15563 7.37353   9
  -9 -17  -1 71.5279 8.96478   8
   9 -17   1 55.7827 9.32308   5
   9  17   1 54.8151 11.9219   9
  -9  17  -1 55.0487 11.0276   9
  -9  17  -1 80.8374 14.2413   6
  10 -17   1 201.428 15.3000   5
 -10 -17  -1 239.494 15.7833   8
 -10  17  -1 214.351 18.6279   9
  10  17   1 215.397 18.9000   9
 -10  17  -1 198.367 19.8192   6
  11 -17   1 37.0264 8.98695   5
 -11 -17  -1 33.8392 8.78607   8
 -11  17  -1 36.8764 10.6638   9
  11  17   1 40.0294 10.5280   9
 -11  17  -1 36.4781 11.5903   6
 -12 -17  -1 95.3810 12.4573   8
  12 -17   1 101.448 12.0803   5
  12  17   1 91.8378 13.3237   9
 -12  17  -1 84.9991 13.5830   9
 -12  17  -1 101.601 15.5580   6
 -13 -17  -1 53.0198 10.8850   8
  13 -17   1 67.0398 11.0165   5
 -13  17  -1 63.8811 13.9064   6
 -13  17  -1 59.7957 13.0635   9
  13  17   1 76.4840 12.0959   9
 -14 -17  -1 19.2494 9.60662   8
  14 -17   1 31.6460 10.0001   5
 -14  17  -1 33.8991 11.5712   6
 -14  17  -1 49.2340 12.9576   9
  14  17   1 28.0747 8.96147   9
  13 -18  -1 35.8252 10.5610   5
 -13 -18   1 56.1249 11.1637   8
 -13  18   1 61.9251 14.1135   6
  12 -18  -1 63.0970 11.0284   5
 -12 -18   1 81.5978 11.6068   8
 -12  18   1 89.7421 15.1407   6
 -12  18   1 47.3308 11.9069   9
  12  18  -1 48.3538 10.4151   9
  11 -18  -1 439.496 23.9376   5
 -11 -18   1 404.005 22.3108   8
  11  18  -1 427.146 25.2474   9
 -11  18   1 417.650 25.3073   9
 -10 -18   1 10.2317 6.61669   8
  10 -18  -1 15.9373 7.59175   5
 -10  18   1 32.2669 9.69281   9
  10  18  -1 31.6751 9.18997   9
 -10  18   1 29.8543 11.0413   6
   9 -18  -1 119.803 12.1851   5
  -9 -18   1 110.637 10.7172   8
  -9  18   1 95.1631 14.6615   6
  -9  18   1 102.123 12.8078   9
   9  18  -1 130.576 15.2617   9
   8 -18  -1 152.275 13.5951   5
  -8  18   1 167.083 15.3890   9
   8  18  -1 165.218 17.0219   9
  -8  18   1 174.229 17.9234   6
   7 -18  -1 180.034 13.8545   5
  -7  18   1 178.095 15.4877   9
  -7  18   1 190.574 18.3552   6
   7  18  -1 171.000 16.9446   9
   6 -18  -1 37.6389 7.90418   5
  -6  18   1 28.9273 8.03484   9
  -6  18   1 40.8862 10.4994   6
   6  18  -1 45.2812 10.0315   9
   5 -18  -1 307.041 17.8653   5
   5 -18  -1 335.856 22.8909   4
   5  18  -1 321.260 21.2309   9
  -5  18   1 314.174 20.9314   6
  -5  18   1 335.719 20.2407   2
  -5  18   1 343.441 20.0604   9
   4 -18  -1 31.2176 7.02955   5
   4 -18  -1 33.0241 8.56859   4
  -4  18   1 43.1824 8.87937   9
  -4  18   1 32.5781 8.79598   6
   4  18  -1 41.9851 7.25272   7
  -4  18   1 40.1116 7.86853   2
   4  18  -1 38.3017 7.40440   2
   4  18  -1 21.3887 6.97499   9
  -3 -18   1 7.92381 5.51576   4
   3 -18  -1 0.29843 4.67574   5
   3 -18  -1 -1.6797 4.92845   4
   3  18  -1 12.1824 4.76263   7
   3  18  -1 -0.5949 5.20669   9
   3  18  -1 8.62177 5.12656   2
  -3  18   1 10.6111 5.21590   2
  -3  18   1 12.8845 6.56500   9
  -3  18   1 3.75129 5.93435   6
  -2 -18   1 34.0397 8.52148   4
   2 -18  -1 49.8350 7.54442   5
   2 -18  -1 43.4175 9.60577   4
  -2  18   1 45.8039 8.76704   9
  -2  18   1 54.5314 8.48093   2
   2  18  -1 49.2385 7.31686   7
   2  18  -1 45.6122 7.74051   2
   2  18  -1 56.2679 9.85008   9
  -2  18   1 49.3404 9.27307   6
  -1 -18   1 29.6222 7.87009   4
   1 -18  -1 25.7599 8.06411   4
   1  18  -1 31.6028 6.76377   2
  -1  18   1 35.1568 7.24839   2
   1  18  -1 31.5671 7.94545   9
  -1  18   1 23.2667 7.36579   6
  -1  18   1 28.4119 7.63551   9
   0 -18  -1 55.3605 10.4272   4
   0 -18   1 48.0659 9.70151   4
   0  18   1 48.2558 8.52668   6
   0  18   1 46.2259 9.20037   9
   0  18  -1 42.6544 8.72365   9
   0  18  -1 65.3206 8.58165   2
   0  18   1 50.5069 7.80241   2
   1 -18   1 3.41318 4.71892   5
   1 -18   1 3.53376 4.92002   4
  -1 -18  -1 -0.6617 5.06381   4
  -1  18  -1 3.34535 4.36441   2
  -1  18  -1 6.94092 5.32571   9
   1  18   1 3.67181 4.19809   2
   1  18   1 4.04563 5.27119   6
   1  18   1 10.7135 6.42138   9
   1  18   1 7.64601 3.99907   7
   2 -18   1 14.5737 6.18585   4
  -2 -18  -1 5.81336 5.27999   4
   2 -18   1 4.35235 4.95416   5
  -2  18  -1 12.0526 7.08596   6
   2  18   1 0.01764 4.16910   2
  -2  18  -1 9.83728 5.05064   2
   2  18   1 1.89803 4.94960   6
  -2  18  -1 10.4287 6.50920   9
   2  18   1 8.31025 4.33394   7
   2  18   1 7.70298 5.41763   9
   3 -18   1 33.7226 6.86345   5
   3 -18   1 42.7472 9.24928   4
  -3 -18  -1 15.3104 6.68234   4
  -3 -18  -1 29.9638 7.23512   6
  -3  18  -1 38.0341 8.76234   9
   3  18   1 28.9454 6.71057   2
   3  18   1 19.6217 6.62188   6
   3  18   1 28.8644 5.99506   7
  -3  18  -1 23.8802 6.63700   2
  -3  18  -1 23.0848 8.06070   6
   3  18   1 35.3143 8.30281   9
   4 -18   1 7.30402 5.87567   4
   4 -18   1 10.8203 5.35097   5
   4  18   1 12.5734 4.95693   7
   4  18   1 5.44839 5.85116   9
  -4  18  -1 11.5793 5.69323   2
  -4  18  -1 14.0626 6.97793   9
  -4  18  -1 18.8832 8.24107   6
   4  18   1 7.58546 4.96339   2
   5 -18   1 194.630 13.7460   5
  -5  18  -1 207.244 18.2985   6
  -5  18  -1 232.030 16.9715   9
   5  18   1 206.076 17.7453   9
   6 -18   1 92.3811 10.2609   5
   6  18   1 83.9761 12.7161   9
  -6  18  -1 98.4805 13.9446   6
  -6  18  -1 101.379 12.6613   9
  -7 -18  -1 278.700 14.9571   8
   7 -18   1 237.675 15.6009   5
  -7  18  -1 249.529 18.6031   9
   7  18   1 245.776 19.6525   9
   8 -18   1 187.411 14.3050   5
  -8 -18  -1 162.850 12.5444   8
   8  18   1 207.787 18.7765   9
  -8  18  -1 176.836 16.4622   9
  -8  18  -1 145.263 17.3414   6
   9 -18   1 0.20473 5.96823   5
  -9 -18  -1 10.6705 6.07565   8
  -9  18  -1 9.80226 9.38302   6
   9  18   1 2.27086 7.39780   9
  -9  18  -1 0.32920 7.07274   9
  10 -18   1 64.1107 9.95993   5
 -10 -18  -1 41.4576 8.66430   8
  10  18   1 59.5235 12.2582   9
 -10  18  -1 50.0958 12.7645   6
 -10  18  -1 31.0732 10.5580   9
 -11 -18  -1 273.746 18.3044   8
  11 -18   1 267.190 18.7856   5
 -11  18  -1 322.991 22.7087   9
  11  18   1 289.865 21.5445   9
 -11  18  -1 316.432 24.1987   6
  12 -18   1 48.2746 10.1308   5
 -12 -18  -1 13.6199 8.01803   8
  12  18   1 17.9024 8.50560   9
 -12  18  -1 23.4692 11.7951   6
 -12  18  -1 37.1602 10.8207   9
  13 -18   1 123.272 14.0855   5
 -13 -18  -1 126.284 14.3570   8
 -13  18  -1 119.220 17.4234   6
  13  18   1 140.751 15.2317   9
 -13  18  -1 76.0913 14.6348   9
 -13 -19   1 -0.4135 8.61963   8
  13 -19  -1 -0.2221 7.70230   5
 -13  19   1 9.09340 10.1671   6
 -12 -19   1 18.9792 8.47512   8
  12 -19  -1 2.05027 8.14940   5
 -12  19   1 5.04961 8.83826   6
  12  19  -1 14.5354 7.54088   9
 -12  19   1 19.6861 9.78958   9
 -11 -19   1 7.93022 7.30902   8
  11 -19  -1 28.3410 8.96394   5
 -11  19   1 32.3133 10.6252   9
 -11  19   1 14.7125 10.2903   6
  11  19  -1 23.3202 8.80196   9
 -10 -19   1 8.94820 6.85243   8
  10 -19  -1 -5.6965 6.12459   5
 -10  19   1 6.82176 9.07452   6
  10  19  -1 13.5563 8.21387   9
 -10  19   1 9.43925 8.20170   9
   9 -19  -1 6.14820 6.36474   5
  -9  19   1 4.84043 9.19693   6
   9  19  -1 -0.3344 6.26261   9
  -9  19   1 6.49192 7.10466   9
   8 -19  -1 109.703 12.2227   5
   8  19  -1 113.533 15.2585   9
  -8  19   1 98.0523 12.9996   9
   7 -19  -1 134.286 12.6185   5
  -7  19   1 84.6190 14.1385   6
   7  19  -1 139.909 16.2289   9
  -7  19   1 84.7917 12.1222   9
   6 -19  -1 78.0537 10.1205   5
  -6  19   1 65.9138 12.4925   6
   6  19  -1 66.2963 11.7405   9
  -6  19   1 70.6887 11.1089   9
   5 -19  -1 223.212 15.3823   5
  -5  19   1 201.624 16.0917   9
   5  19  -1 221.639 18.6607   9
  -5  19   1 221.566 18.6193   6
   4 -19  -1 147.329 12.3086   5
  -4  19   1 137.548 13.6764   9
  -4  19   1 124.044 14.5599   6
   4  19  -1 153.249 15.5055   9
   3 -19  -1 43.5158 7.95791   5
   3  19  -1 62.4577 8.27647   7
  -3  19   1 42.2850 9.99237   6
   3  19  -1 49.9789 10.3698   9
  -3  19   1 45.0564 9.26363   9
   2 -19  -1 367.850 24.5534   4
   2 -19  -1 390.559 19.4781   5
   2  19  -1 356.566 22.1448   9
  -2  19   1 341.384 21.1397   9
  -2  19   1 370.790 21.9179   6
   1 -19  -1 477.146 29.3501   4
  -1  19   1 531.729 26.0641   6
  -1  19   1 511.341 26.2275   9
   1  19  -1 518.442 27.1958   9
   0 -19  -1 21.2978 7.99741   4
   0  19   1 28.9166 8.42838   6
   0  19   1 25.2155 7.99290   9
   0  19  -1 22.8568 7.54516   9
   1  19   1 500.773 26.8510   9
  -1  19  -1 518.342 27.1341   9
   1  19   1 563.658 26.4085   6
   2 -19   1 225.235 14.2957   5
   2  19   1 203.069 16.2939   9
  -2  19  -1 221.506 16.7668   9
   2  19   1 207.011 13.8960   7
   3 -19   1 6.98413 5.35366   5
  -3  19  -1 7.77127 7.24663   6
   3  19   1 7.52503 6.38796   9
  -3  19  -1 -6.3434 5.35661   9
   4 -19   1 322.153 17.7475   5
  -4  19  -1 302.424 21.1156   6
   4  19   1 296.952 20.8527   9
  -4  19  -1 271.849 18.9018   9
   5 -19   1 298.039 17.2209   5
  -5  19  -1 251.536 18.6421   9
  -5  19  -1 298.343 21.7259   6
   5  19   1 244.818 19.6027   9
   6 -19   1 57.7529 9.10987   5
  -6  19  -1 43.3819 9.95511   9
   6  19   1 74.0936 12.6415   9
  -6  19  -1 87.4963 13.7894   6
   7 -19   1 242.694 16.4655   5
  -7  19  -1 231.777 18.4369   9
   7  19   1 260.036 20.5986   9
  -7  19  -1 187.224 19.2114   6
   8 -19   1 90.8019 11.2780   5
  -8 -19  -1 78.7155 9.35383   8
  -8  19  -1 80.7745 12.6831   9
  -8  19  -1 89.3464 14.6980   6
   8  19   1 66.1567 12.8199   9
  -9 -19  -1 9.47682 6.26035   8
   9 -19   1 11.3839 7.01364   5
   9  19   1 1.76798 7.77825   9
  -9  19  -1 -0.0579 8.67107   6
  -9  19  -1 3.18438 7.51049   9
 -10 -19  -1 5.70917 6.67076   8
  10 -19   1 9.39859 7.20952   5
 -10  19  -1 1.67701 8.10676   9
 -10  19  -1 1.99937 9.35316   6
  10  19   1 2.73724 7.33524   9
 -11 -19  -1 4.52379 7.00463   8
  11 -19   1 5.71628 7.19565   5
 -11  19  -1 8.03417 8.72041   9
  11  19   1 -3.9930 7.15746   9
 -11  19  -1 3.23039 9.84451   6
  12 -19   1 34.8075 10.0032   5
 -12 -19  -1 28.8694 8.95841   8
  12  19   1 21.4911 9.35211   9
 -12  19  -1 49.2626 13.6492   6
 -12  19  -1 31.6469 11.1369   9
  13  19   1 3.35494 7.50992   9
 -13  19  -1 6.10127 9.81251   9
  12 -20  -1 63.5143 11.6699   5
 -12  20   1 55.7783 12.1143   9
  12  20  -1 41.2002 10.4850   9
 -12  20   1 60.3510 14.2243   6
  11 -20  -1 151.793 15.2268   5
 -11  20   1 119.258 15.5183   9
  11  20  -1 133.224 15.1803   9
  10 -20  -1 61.6348 10.8960   5
 -10  20   1 58.6665 12.0896   9
 -10  20   1 41.7739 13.0064   6
  10  20  -1 62.8396 12.2998   9
   9 -20  -1 161.243 15.1867   5
  -9  20   1 219.588 17.8577   9
   9  20  -1 194.514 18.9494   9
   8 -20  -1 65.5141 10.5494   5
   8  20  -1 108.961 15.5118   9
  -8  20   1 96.6227 13.2523   9
  -8  20   1 76.7882 14.3592   6
   7 -20  -1 -0.6218 6.10204   5
  -7  20   1 -1.6015 7.91828   6
   7  20  -1 -3.5446 6.78124   9
  -7  20   1 -4.2219 6.43165   9
   6 -20  -1 21.6639 7.51226   5
  -6  20   1 23.9864 10.3961   6
  -6  20   1 26.0904 8.81961   9
   6  20  -1 27.9327 9.74697   9
   5 -20  -1 151.511 13.2164   5
   5  20  -1 135.750 15.8556   9
  -5  20   1 140.820 15.8183   6
  -5  20   1 109.735 12.8997   9
   4 -20  -1 217.748 15.7023   5
  -4  20   1 254.392 18.1733   9
  -4  20   1 233.932 19.0662   6
   4  20  -1 251.767 19.6855   9
   3 -20  -1 386.149 20.4560   5
  -3  20   1 401.382 23.9490   6
  -3  20   1 385.370 22.5894   9
   3  20  -1 360.098 23.8504   9
  -2  20   1 3.44607 6.04731   9
   2  20  -1 10.6176 7.01437   9
  -2  20   1 6.14935 7.07397   6
  -1  20   1 40.8025 9.21475   9
  -1  20   1 44.3530 9.98054   6
   1  20  -1 52.4813 10.9224   9
   0  20   1 345.565 21.0952   6
   0  20  -1 327.739 21.8518   9
   0  20   1 354.236 22.3779   9
   1  20   1 6.37686 6.29617   9
  -1  20  -1 1.41549 5.71442   9
   2 -20   1 8.56108 5.79111   5
   2  20   1 8.82629 6.63753   9
  -2  20  -1 -0.3356 5.74196   9
   3 -20   1 167.859 13.6503   5
  -3  20  -1 215.072 16.8475   9
   3  20   1 216.214 17.3117   9
   4 -20   1 164.300 13.3453   5
  -4  20  -1 150.021 15.1781   9
   4  20   1 141.291 15.7973   9
   5 -20   1 217.741 15.2809   5
  -5  20  -1 202.945 17.3514   9
   5  20   1 174.279 17.3876   9
  -5  20  -1 134.666 16.6558   6
   6 -20   1 93.7014 11.2792   5
   6  20   1 107.385 14.8071   9
  -6  20  -1 82.8444 14.6313   6
  -6  20  -1 106.389 13.5003   9
   7 -20   1 45.8561 9.47697   5
   7  20   1 64.6633 13.2870   9
  -7  20  -1 40.4107 10.7209   9
  -7  20  -1 46.8997 12.4992   6
   8 -20   1 8.89382 7.26841   5
  -8  20  -1 18.4750 10.4014   6
  -8  20  -1 5.37040 8.14350   9
   8  20   1 17.9802 9.48949   9
   9 -20   1 37.8435 9.08323   5
  -9  20  -1 44.9022 12.9231   6
   9  20   1 31.0999 10.7860   9
  -9  20  -1 33.6256 9.90999   9
  10 -20   1 87.4391 11.9418   5
 -10 -20  -1 75.4621 10.7795   8
  10  20   1 80.5913 13.7538   9
 -10  20  -1 76.9659 13.7320   9
 -10  20  -1 57.5275 13.7668   6
  11 -20   1 112.914 13.4773   5
 -11 -20  -1 126.600 13.5125   8
 -11  20  -1 105.575 15.1343   9
 -11  20  -1 119.325 16.9891   6
  11  20   1 128.332 15.6118   9
 -12 -20  -1 29.6926 10.1246   8
  12 -20   1 24.1819 9.32413   5
 -12  20  -1 31.9735 11.3194   9
 -12  20  -1 37.2325 12.5062   6
  12  20   1 23.3496 9.03759   9
  11 -21  -1 3.68927 7.36727   5
 -11  21   1 -0.8743 8.58542   9
  11  21  -1 -3.8725 7.22237   9
 -11  21   1 -4.6940 8.98911   6
  10 -21  -1 209.399 17.0556   5
  10  21  -1 181.434 18.1709   9
 -10  21   1 196.776 18.5716   9
   9 -21  -1 81.6328 12.1971   5
   9  21  -1 90.7903 14.4784   9
  -9  21   1 101.974 13.8002   9
  -9  21   1 59.9908 14.3816   6
   8 -21  -1 2.34060 7.46021   5
  -8  21   1 18.0677 8.86781   9
  -8  21   1 13.3884 10.3552   6
   8  21  -1 -2.5908 7.66929   9
   7 -21  -1 154.572 14.5002   5
   7  21  -1 139.425 17.1501   9
  -7  21   1 125.199 17.0338   6
  -7  21   1 163.185 16.4779   9
   6 -21  -1 152.960 14.5974   5
  -6  21   1 161.186 15.8314   9
   6  21  -1 178.946 18.5524   9
   5 -21  -1 14.4723 7.68865   5
  -5  21   1 25.6555 9.23162   9
  -5  21   1 9.54909 8.77383   6
   5  21  -1 24.8695 9.59112   9
   4 -21  -1 17.2568 8.09850   5
  -4  21   1 24.1328 8.59400   9
   4  21  -1 6.13061 7.17123   9
  -4  21   1 12.5552 9.05275   6
   3 -21  -1 23.1209 7.54690   5
  -3  21   1 44.1022 10.0303   9
  -3  21   1 18.9884 9.17587   6
   3  21  -1 28.2732 10.0055   9
   2  21  -1 78.7011 13.0519   9
  -2  21   1 85.4005 12.5204   9
  -2  21   1 76.4059 12.5916   6
  -1  21   1 70.0517 11.9924   9
   1  21  -1 61.9751 12.1194   9
   0  21  -1 -2.2192 6.04270   9
   0  21   1 10.8268 7.73122   9
   1  21   1 52.3351 11.1564   9
  -1  21  -1 46.6102 10.6245   9
   2  21   1 50.7614 11.1637   9
  -2  21  -1 27.8821 9.46785   9
   3 -21   1 74.9266 10.1836   5
  -3  21  -1 51.5650 10.9486   9
   3  21   1 71.4116 12.4955   9
   4 -21   1 9.28918 6.84856   5
  -4  21  -1 12.8988 7.69012   9
   4  21   1 -0.4012 7.07689   9
   5 -21   1 7.34885 7.07566   5
   5  21   1 4.71979 6.77717   9
  -5  21  -1 -0.5089 6.54782   9
   6 -21   1 384.794 21.6394   5
  -6  21  -1 358.377 23.4133   9
   6  21   1 325.204 24.2721   9
   7 -21   1 23.9733 8.22247   5
   7  21   1 35.3054 11.5204   9
  -7  21  -1 37.5466 11.7595   6
  -7  21  -1 22.2268 9.04429   9
   8 -21   1 106.649 12.8599   5
  -8  21  -1 114.321 15.2568   9
   8  21   1 107.540 15.8755   9
  -8  21  -1 112.349 16.7865   6
   9 -21   1 144.479 14.7416   5
  -9  21  -1 181.546 18.2453   9
   9  21   1 147.497 18.0622   9
  10 -21   1 61.1440 11.0365   5
 -10  21  -1 25.6757 11.5457   6
  10  21   1 70.2639 13.8732   9
 -10  21  -1 47.6515 12.5313   9
  11 -21   1 -2.1273 7.74837   5
 -11  21  -1 11.1029 10.2915   6
  11  21   1 22.1818 9.71356   9
 -11  21  -1 18.2270 10.1341   9
  10 -22  -1 7.49086 8.23938   5
  10  22  -1 8.52855 8.30106   9
 -10  22   1 18.7239 9.75029   9
 -10  22   1 1.29345 9.94492   6
   9 -22  -1 12.2995 8.04291   5
  -9  22   1 -5.8651 6.86926   9
   9  22  -1 -5.1321 7.79413   9
  -9  22   1 -0.8916 9.68000   6
   8 -22  -1 2.70244 7.49819   5
  -8  22   1 4.48705 7.76032   9
   8  22  -1 3.74549 8.38971   9
  -8  22   1 0.16865 9.25264   6
   7 -22  -1 57.1061 10.7970   5
  -7  22   1 39.4880 12.8468   6
   7  22  -1 65.6840 13.3688   9
  -7  22   1 62.3318 12.1784   9
   6 -22  -1 170.706 15.6525   5
  -6  22   1 173.074 17.3089   9
   6  22  -1 205.301 19.7940   9
   5 -22  -1 9.08805 7.43988   5
  -5  22   1 9.77411 9.09688   6
  -5  22   1 -2.8210 6.96680   9
   5  22  -1 3.77946 7.73690   9
   4 -22  -1 104.349 12.2927   5
  -4  22   1 109.161 15.3418   6
  -4  22   1 90.5014 13.2479   9
   4  22  -1 82.0783 13.7638   9
  -3  22   1 199.457 18.1486   9
   3  22  -1 173.224 18.3245   9
   2  22  -1 16.5776 8.78479   9
  -2  22   1 15.6802 8.09290   9
  -1  22   1 141.351 15.7683   9
   1  22  -1 117.502 15.4432   9
   0  22   1 392.078 24.9305   9
   0  22  -1 412.473 25.9563   9
  -1  22  -1 34.9186 9.97954   9
   1  22   1 34.9316 10.4028   9
  -2  22  -1 121.229 15.3959   9
   2  22   1 135.984 15.9846   9
   3 -22   1 149.425 13.8874   5
  -3  22  -1 143.272 15.8728   9
   3  22   1 191.548 18.2507   9
   4 -22   1 26.8977 8.46859   5
  -4  22  -1 16.5123 8.72630   9
   4  22   1 19.9891 9.73917   9
   5 -22   1 1.12290 6.85638   5
   5  22   1 3.44812 8.22068   9
  -5  22  -1 22.8889 9.13681   9
   6 -22   1 139.521 14.1949   5
  -6  22  -1 117.005 15.1973   9
   6  22   1 125.519 16.6600   9
   7 -22   1 117.109 13.6549   5
  -7  22  -1 97.0515 14.5874   9
   7  22   1 94.7285 15.4273   9
   8 -22   1 23.5075 8.82395   5
   8  22   1 23.2960 10.3654   9
  -8  22  -1 13.1251 8.94740   9
   9 -22   1 7.94928 7.94691   5
  -9  22  -1 6.92171 9.43388   9
   9  22   1 14.8103 9.76207   9
  10 -22   1 12.6581 8.29039   5
 -10  22  -1 11.5103 9.69372   9
  10  22   1 21.7159 10.2676   9
   9 -23  -1 75.4391 12.3655   5
   9  23  -1 88.2123 14.9042   9
  -9  23   1 63.7927 12.7408   9
   8 -23  -1 -0.3886 7.33468   5
  -8  23   1 7.03100 8.73559   9
  -8  23   1 -5.1973 8.80423   6
   8  23  -1 6.02768 9.07716   9
   7 -23  -1 10.9968 8.28275   5
  -7  23   1 11.7684 8.69226   9
   7  23  -1 16.4697 9.75086   9
  -7  23   1 12.1603 10.8690   6
   6 -23  -1 26.6164 9.69146   5
  -6  23   1 29.6696 11.4728   6
  -6  23   1 21.7917 9.51058   9
   6  23  -1 40.9028 12.0011   9
   5 -23  -1 113.243 13.6952   5
   5  23  -1 109.089 15.9268   9
  -5  23   1 117.830 15.0973   9
   4 -23  -1 97.0237 12.9055   5
   4  23  -1 103.360 15.7166   9
  -4  23   1 143.522 16.0738   9
   3  23  -1 6.16119 8.78171   9
  -3  23   1 20.0626 9.55768   9
   2  23  -1 51.7179 12.4604   9
  -2  23   1 24.4539 9.13644   9
   1  23  -1 39.8291 10.7630   9
  -1  23   1 31.7395 9.83138   9
   0  23  -1 19.2412 8.90149   9
   0  23   1 16.5415 9.13701   9
  -1  23  -1 128.504 16.1705   9
   1  23   1 108.724 15.0841   9
   2  23   1 17.7400 9.47474   9
  -2  23  -1 38.7176 11.2749   9
  -3  23  -1 10.8954 8.08788   9
   3  23   1 6.12254 7.61915   9
   4 -23   1 85.7064 11.9626   5
  -4  23  -1 53.5443 12.6737   9
   4  23   1 79.7150 14.3596   9
   5 -23   1 175.903 15.7513   5
  -5  23  -1 148.617 17.1620   9
   5  23   1 138.486 17.8370   9
   6 -23   1 29.1062 9.69264   5
   6  23   1 39.2810 11.8208   9
  -6  23  -1 52.7288 11.8084   9
   7 -23   1 -7.7662 6.78128   5
  -7  23  -1 1.46729 8.59845   9
   7  23   1 3.66500 8.12278   9
   8 -23   1 6.92298 7.54479   5
   8  23   1 -0.2360 8.35818   9
  -8  23  -1 1.10773 8.55388   9
   9 -23   1 67.1694 12.2897   5
  -9  23  -1 72.4228 14.2601   9
   9  23   1 61.6822 13.8615   9
   8 -24  -1 122.353 15.1053   5
   8  24  -1 143.443 18.4964   9
  -8  24   1 118.439 16.1116   9
   7 -24  -1 81.6105 12.9533   5
  -7  24   1 70.3842 13.6925   9
   7  24  -1 96.6395 15.9744   9
   6 -24  -1 49.3162 10.8522   5
   6  24  -1 16.9970 10.9219   9
  -6  24   1 32.4045 11.0065   9
   5 -24  -1 69.1149 12.2237   5
  -5  24   1 66.4996 13.2475   9
   5  24  -1 81.8826 14.4503   9
  -4  24   1 -0.0104 7.04228   9
   4  24  -1 2.21096 8.40492   9
  -3  24   1 8.54112 8.21445   9
   3  24  -1 -6.3404 7.95555   9
  -2  24   1 5.80781 8.35364   9
   2  24  -1 20.1905 10.1830   9
   1  24  -1 62.5620 12.8170   9
  -1  24   1 62.0565 13.0015   9
   0  24  -1 17.9210 9.09939   9
   0  24   1 13.1005 8.70745   9
   1  24   1 5.63640 8.65200   9
  -1  24  -1 30.2952 10.3857   9
   2  24   1 63.1099 13.3831   9
  -2  24  -1 36.9918 11.0526   9
  -3  24  -1 25.4267 10.1939   9
   3  24   1 13.2081 9.00610   9
   4  24   1 30.4023 11.1196   9
  -4  24  -1 39.1897 11.5720   9
   5 -24   1 0.45253 7.35853   5
  -5  24  -1 12.4135 9.00038   9
   5  24   1 2.95585 9.24603   9
   6 -24   1 0.46164 7.86122   5
   6  24   1 3.15942 8.94640   9
  -6  24  -1 4.02735 8.59136   9
   7 -24   1 107.238 14.1881   5
   7  24   1 95.7782 16.3266   9
  -7  24  -1 112.756 15.9803   9
   8  24   1 145.838 18.6158   9
   6  25  -1 21.2783 10.4168   9
  -6  25   1 34.3870 11.7644   9
   5  25  -1 115.452 17.9715   9
  -5  25   1 112.434 16.1516   9
   4  25  -1 20.6862 10.3687   9
  -4  25   1 18.9926 10.2350   9
   3  25  -1 12.5756 10.0475   9
  -3  25   1 -2.8962 8.22663   9
   2  25  -1 235.409 22.3148   9
  -2  25   1 200.084 20.1287   9
   1  25  -1 122.261 17.4157   9
  -1  25   1 125.023 16.6527   9
   0  25   1 23.3410 10.4985   9
   0  25  -1 7.89404 8.85391   9
  -1  25  -1 248.357 22.7940   9
   1  25   1 239.757 22.5898   9
   2  25   1 148.171 18.5038   9
  -2  25  -1 156.415 18.4954   9
   3  25   1 2.06974 7.68018   9
  -3  25  -1 14.5386 9.52538   9
  -4  25  -1 51.7984 13.1009   9
   4  25   1 51.9260 13.4756   9
   5 -25   1 54.0174 11.4742   5
  -5  25  -1 62.5248 13.5177   9
   5  25   1 48.3767 13.9797   9
   6 -25   1 1.01426 8.30241   5
   6  25   1 3.36641 9.08397   9
  -6  25  -1 -3.1387 9.01494   9
  -3  26   1 74.9375 14.7445   9
   3  26  -1 70.3333 14.9123   9
  -2  26   1 3.91940 8.57543   9
   2  26  -1 -1.4020 8.77906   9
  -1  26   1 62.8720 14.1345   9
   1  26  -1 40.6085 13.0447   9
   0  26   1 76.0974 14.8733   9
   1  26   1 20.4951 10.8837   9
  -1  26  -1 8.51260 9.86172   9
  -2  26  -1 16.4014 10.4801   9
   2  26   1 22.7767 10.6208   9
   3  26   1 28.8839 11.4790   9
  -3  26  -1 16.9946 10.1393   9
 -18   0   2 24.9507 9.75775   6
 -17   0   2 -3.4413 7.35894   6
 -16   0   2 385.589 23.0029   8
 -16   0   2 335.905 21.4568   6
 -15   0   2 -3.0849 5.99890   8
 -15   0   2 -3.9194 6.47999   6
 -14   0   2 -3.5395 5.40039   8
 -14   0   2 5.97713 6.00923   6
  13   0  -2 3.18381 5.22567   3
 -13   0   2 12.3669 6.37434   6
 -13   0   2 3.78638 5.08024   1
 -13   0   2 -2.0760 4.73774   8
 -12   0   2 8.57427 5.64506   4
 -12   0   2 23.4131 6.53652   1
 -12   0   2 10.2135 5.26756   8
 -12   0   2 5.31460 5.26607   9
  12   0  -2 7.18572 5.49340   3
 -12   0   2 14.0176 6.49420   6
 -11   0   2 5.17670 4.34179   8
 -11   0   2 -1.7559 4.13439   4
 -11   0   2 7.21896 5.16838   6
 -11   0   2 1.57303 4.42824   9
 -11   0   2 -3.0300 3.32554   1
  11   0  -2 1.86697 3.91767   3
  10   0  -2 93.5031 9.70120   3
 -10   0   2 86.2158 8.44473   8
 -10   0   2 102.072 9.21976   9
 -10   0   2 79.4612 9.22315   4
 -10   0   2 95.5714 9.23111   1
 -10   0   2 91.4430 9.54021   6
   9   0  -2 1.34833 2.47981   7
  -9   0   2 0.30081 3.52872   9
  -9   0   2 -4.0217 3.36577   6
  -9   0   2 3.83673 2.99590   1
  -9   0   2 2.76065 3.51852   4
  -9   0   2 -0.4238 3.05247   8
   9   0  -2 0.87035 3.20618   3
  -8   0   2 58.0401 6.82415   4
   8   0  -2 62.1509 5.93658   7
  -8   0   2 59.8591 6.50536   1
  -8   0   2 70.5547 7.11784   6
  -8   0   2 47.6491 5.63047   8
   8   0  -2 57.0254 6.98620   3
   7   0  -2 2.63784 2.45198   3
  -7   0   2 2.11040 2.34506   4
   7   0  -2 13.2976 3.05437   7
  -7   0   2 16.0774 3.72718   1
   6   0  -2 3223.04 97.2764   3
   6   0  -2 3402.60 95.5385   2
   6   0  -2 3141.59 95.1365   7
  -6   0   2 3098.17 97.1052   1
  -6   0   2 2987.08 102.734   4
   5   0  -2 3.48590 1.91549   7
  -5   0   2 3.35527 1.94202   1
  -5   0   2 2.43358 1.76441   4
   5   0  -2 2.14396 1.18399   2
   5   0  -2 0.54491 2.18468   3
   4   0  -2 5816.26 170.484   3
  -4   0   2 5754.18 181.891   4
  -4   0   2 5995.72 172.270   1
   4   0  -2 5821.87 173.661   2
   4   0  -2 5742.34 169.269   7
  -3   0   2 -1.1021 0.94554   4
   3   0  -2 2.04237 1.41980   3
   3   0  -2 0.02635 1.09476   2
   3   0  -2 0.16239 1.27024   7
  -3   0   2 -0.4188 1.32831   1
  -2   0   2 592.737 19.8677   4
   2   0  -2 567.957 19.4803   7
   2   0  -2 594.150 19.9759   3
   1   0  -2 -0.4292 0.64516   3
   1   0  -2 4.28461 1.34660   2
  -1   0   2 -0.3479 0.74538   1
   1   0  -2 1.48252 0.84070   7
   0   0  -2 9635.00 276.194   7
   0   0  -2 9276.36 278.709   1
   0   0  -2 9104.52 275.143   3
   0   0  -2 9720.12 297.680   4
   0   0  -2 9999.99 283.633   2
  -1   0  -2 -0.2830 0.45797   7
  -1   0  -2 1.71371 1.13769   4
  -1   0  -2 2.57803 0.93443   2
  -1   0  -2 1.87360 0.63841   3
  -1   0  -2 6.14831 0.83265   1
   2   0   2 1499.12 44.4297   3
  -2   0  -2 1501.58 49.5477   4
  -2   0  -2 1515.49 44.8853   1
  -2   0  -2 1497.52 43.8471   7
  -2   0  -2 1519.86 45.6624   2
   2   0   2 1536.80 43.8926   7
  -3   0  -2 -1.9408 1.42863   4
  -3   0  -2 -0.6905 0.92262   1
   3   0   2 -0.9569 0.65409   7
   3   0   2 1.38241 1.21861   3
  -4   0  -2 66.1086 3.94089   1
   4   0   2 62.4876 4.12437   3
   4   0   2 60.2940 3.13774   7
  -4   0  -2 64.6344 6.20733   4
   5   0   2 -0.7285 1.18816   3
  -5   0  -2 -0.8617 0.93580   1
   5   0   2 0.83014 0.94265   7
  -5   0  -2 1.55979 2.34844   4
  -6   0  -2 1728.66 61.5565   4
   6   0   2 1717.81 51.7929   7
   6   0   2 1705.75 54.2648   3
  -6   0  -2 1758.15 53.9580   1
   7   0   2 7.81895 2.81741   3
  -7   0  -2 -1.1607 2.55773   6
  -7   0  -2 0.46619 1.78070   1
   7   0   2 0.82954 1.33888   7
  -7   0  -2 1.52574 3.23534   9
  -7   0  -2 4.40000 3.62150   4
  -8   0  -2 259.529 10.9664   8
  -8   0  -2 234.449 13.4179   6
  -8   0  -2 218.518 11.4817   1
  -8   0  -2 230.385 15.0233   4
  -8   0  -2 219.370 13.4683   9
   8   0   2 234.456 12.7137   3
  -9   0  -2 3.37632 2.75054   8
  -9   0  -2 5.30302 4.52227   4
  -9   0  -2 2.18900 3.96414   6
   9   0   2 -3.1904 2.81990   3
  -9   0  -2 3.13319 2.41696   1
  -9   0  -2 3.04145 4.22820   9
  10   0   2 225.536 14.2168   3
 -10   0  -2 218.531 11.7982   8
 -10   0  -2 244.241 13.4457   1
 -10   0  -2 243.032 16.7756   4
 -10   0  -2 242.247 15.4236   6
 -10   0  -2 233.220 14.9484   9
 -11   0  -2 1.03380 5.07372   4
 -11   0  -2 1.40942 5.85162   6
 -11   0  -2 2.87393 5.32475   9
 -11   0  -2 1.69520 3.56030   1
  11   0   2 -1.4912 3.87229   3
 -11   0  -2 -2.9062 3.39498   8
 -12   0  -2 8.70600 7.28220   6
 -12   0  -2 17.0314 5.64312   1
 -12   0  -2 19.1970 5.19857   8
 -12   0  -2 15.1338 7.12334   9
  12   0   2 7.59501 5.23009   3
 -12   0  -2 4.78284 6.62338   4
 -13   0  -2 -8.9286 5.72880   9
 -13   0  -2 5.87769 4.84144   8
 -13   0  -2 0.58904 6.22065   4
 -13   0  -2 2.37553 4.75408   1
 -13   0  -2 4.71874 6.84176   6
  13   0   2 12.5639 6.07435   3
 -14   0  -2 6.35354 6.76077   9
 -14   0  -2 -2.3164 6.90340   6
 -15   0  -2 0.24231 7.37419   6
 -15   0  -2 1.27251 7.13604   9
 -16   0  -2 35.6663 10.2873   9
 -16   0  -2 25.4140 10.1863   6
 -17   0  -2 1.52737 8.62627   6
 -17   0  -2 -1.3818 8.20386   9
 -18   0  -2 219.084 19.4814   6
 -18  -1   2 31.8832 10.6530   6
 -18   1   2 39.8400 10.3960   6
 -17  -1   2 41.7462 10.1452   8
 -17  -1   2 35.7157 10.2689   6
 -17   1   2 30.3968 9.77386   6
 -16  -1   2 785.857 34.2679   8
 -16  -1   2 664.037 31.9225   6
 -16   1   2 709.495 32.6891   6
 -15  -1   2 22.6810 8.11287   6
 -15  -1   2 25.4306 8.25117   8
 -15   1   2 0.06678 6.83981   6
 -15   1   2 5.43495 7.47919   8
 -14  -1   2 48.4212 9.39610   8
 -14  -1   2 27.7616 8.19288   6
 -14   1   2 35.5849 8.94990   6
 -14   1   2 38.1881 9.00439   8
  13  -1  -2 6.02238 5.05978   3
 -13  -1   2 2.77599 4.94516   8
 -13  -1   2 19.4549 7.12266   6
 -13  -1   2 17.8448 6.97337   1
 -13   1   2 20.1620 6.86096   8
  13   1  -2 4.98649 5.10413   3
 -13   1   2 7.81711 5.47859   1
 -13   1   2 18.9718 7.43457   6
 -12  -1   2 516.283 24.5919   6
  12  -1  -2 537.370 26.6613   3
 -12  -1   2 605.222 25.2670   9
 -12  -1   2 609.002 27.7463   1
 -12  -1   2 546.644 24.5292   8
 -12  -1   2 516.830 26.7499   4
 -12   1   2 507.433 24.0311   9
 -12   1   2 576.278 25.3338   6
 -12   1   2 572.764 24.8620   8
 -12   1   2 527.752 26.5192   1
  12   1  -2 520.045 26.4961   3
 -11  -1   2 1.01898 4.56191   9
 -11  -1   2 11.4865 5.15267   1
 -11  -1   2 5.61847 4.88138   4
 -11  -1   2 6.65566 5.05736   6
 -11  -1   2 6.86228 4.83929   8
  11  -1  -2 10.8664 5.25486   3
 -11   1   2 5.46281 4.56902   8
 -11   1   2 6.51451 4.13863   1
 -11   1   2 6.48035 5.20843   6
 -11   1   2 19.0573 5.85160   4
 -11   1   2 10.0723 5.05982   9
  11   1  -2 -4.9319 3.22651   3
  10  -1  -2 2344.32 80.3315   3
 -10  -1   2 2390.41 73.4277   8
 -10  -1   2 2502.18 76.5997   9
 -10  -1   2 2552.21 76.4975   6
 -10  -1   2 2492.08 84.8548   4
 -10  -1   2 2359.18 80.1932   1
 -10   1   2 2317.86 83.9979   4
 -10   1   2 2518.13 76.5494   9
 -10   1   2 2417.47 76.0251   6
 -10   1   2 2373.08 73.5618   8
 -10   1   2 2448.02 80.3680   1
  10   1  -2 2542.18 80.7679   3
  -9  -1   2 41.4525 6.57910   4
  -9  -1   2 50.5107 6.52684   9
   9  -1  -2 42.9697 7.00389   3
  -9  -1   2 40.7919 6.16328   1
  -9  -1   2 39.5839 5.75510   8
  -9  -1   2 50.2913 7.13449   6
   9   1  -2 54.2754 7.03280   3
  -9   1   2 47.4030 6.45895   1
  -9   1   2 42.4900 6.62047   4
  -9   1   2 45.9920 6.50338   9
  -9   1   2 61.8273 7.40106   6
   9   1  -2 55.6102 6.03427   7
  -9   1   2 46.5862 6.05439   8
   8  -1  -2 4.90479 3.42291   3
  -8  -1   2 1.71454 3.12646   4
  -8  -1   2 7.06610 3.15546   1
  -8  -1   2 5.91653 3.87216   6
  -8  -1   2 4.12411 2.61122   8
   8  -1  -2 0.26630 1.78873   7
  -8   1   2 7.93031 3.40689   4
  -8   1   2 3.09447 2.56086   1
  -8   1   2 4.07178 3.59089   6
  -8   1   2 -0.1660 2.44508   8
   8   1  -2 2.02757 2.01881   7
   8   1  -2 3.42329 2.65517   3
  -7  -1   2 276.446 14.4941   4
   7  -1  -2 258.444 11.9698   7
   7  -1  -2 266.242 14.3295   3
  -7  -1   2 264.313 13.4009   1
  -7   1   2 263.693 13.2806   1
  -7   1   2 297.887 14.5493   4
   7   1  -2 265.938 13.6560   3
   7   1  -2 294.840 12.8113   7
   6  -1  -2 1525.46 50.1006   3
  -6  -1   2 1516.15 49.4029   1
   6  -1  -2 1475.60 47.1834   7
  -6  -1   2 1371.52 51.7291   4
   6   1  -2 1519.20 46.6642   2
   6   1  -2 1551.01 49.2678   3
  -6   1   2 1476.24 51.9146   4
  -6   1   2 1435.78 48.7063   1
  -6   1   2 1582.96 46.0104   2
   6   1  -2 1567.98 47.8349   7
  -5  -1   2 1311.84 42.0870   1
   5  -1  -2 1293.37 42.5748   3
  -5  -1   2 1289.06 44.1699   4
   5  -1  -2 1191.50 39.8754   7
  -5   1   2 1306.69 44.2203   4
  -5   1   2 1277.71 41.4417   1
   5   1  -2 1225.97 40.2928   7
   5   1  -2 1286.93 41.5443   3
   5   1  -2 1276.56 40.1450   2
   4  -1  -2 2331.17 72.2774   2
  -4  -1   2 2231.92 77.2731   4
  -4  -1   2 2581.66 74.3985   1
   4  -1  -2 2355.82 73.4771   3
   4  -1  -2 2301.91 71.4228   7
   4   1  -2 2310.96 72.4553   3
  -4   1   2 2365.36 73.1695   1
   4   1  -2 2398.33 71.9077   7
  -4   1   2 2624.56 77.7043   4
   4   1  -2 2494.77 73.1637   2
   3  -1  -2 2029.59 59.6423   7
   3  -1  -2 2133.36 60.4261   2
   3  -1  -2 1946.40 60.6834   3
  -3  -1   2 1947.90 61.7516   1
  -3  -1   2 1904.32 64.0087   4
   3   1  -2 2028.75 59.8495   7
   3   1  -2 1986.18 60.8173   2
  -3   1   2 2050.87 60.8538   1
  -3   1   2 1964.11 63.2692   4
   3   1  -2 1901.12 59.9326   3
  -2  -1   2 75.7627 4.73913   1
   2  -1  -2 73.1197 4.37518   3
   2  -1  -2 67.1316 3.59635   7
  -2  -1   2 76.9821 4.13599   4
   2  -1  -2 71.5804 3.60373   2
   2   1  -2 74.9059 4.33216   7
   2   1  -2 73.7086 4.26607   3
  -2   1   2 79.8838 4.65202   1
   2   1  -2 74.3034 3.99298   2
  -1  -1   2 665.172 20.3464   1
   1  -1  -2 596.342 20.5527   2
  -1  -1   2 667.643 21.0960   4
   1  -1  -2 641.164 19.7528   7
   1   1  -2 664.901 20.9583   7
  -1   1   2 613.327 20.9672   1
   1   1  -2 660.414 21.1322   2
   1   1  -2 722.395 20.6300   3
   0  -1  -2 2.69006 0.80715   2
   0  -1  -2 1.81336 0.56290   3
   0  -1  -2 1.26549 0.57203   7
   0  -1   2 5.72157 0.86208   4
   0  -1  -2 8.20644 1.28047   4
   0   1  -2 6.11007 0.96823   7
   0   1  -2 2.39424 0.97717   2
   0   1  -2 1.96809 0.62911   1
   0   1   2 0.63031 0.49478   1
   1  -1   2 2694.39 79.7275   3
  -1  -1  -2 2845.45 87.7181   4
  -1  -1  -2 2876.75 80.7898   1
   1  -1   2 2749.40 86.6035   4
  -1  -1  -2 2814.38 79.8232   7
  -1  -1  -2 2792.23 79.8817   3
  -1   1  -2 2654.09 79.7825   7
   1   1   2 2699.80 79.7565   7
  -1   1  -2 2920.73 81.0202   1
  -1   1  -2 2664.36 83.3643   2
   1   1   2 2774.57 82.8112   2
  -2  -1  -2 205.403 7.01331   7
   2  -1   2 212.301 6.47025   7
  -2  -1  -2 226.090 10.2025   4
  -2  -1  -2 205.597 7.07685   1
   2  -1   2 217.379 7.43474   3
   2   1   2 200.728 7.35343   3
   2   1   2 211.739 7.08824   2
  -2   1  -2 202.648 6.43947   7
   2   1   2 202.210 7.02560   7
  -2   1  -2 200.464 8.97635   4
  -2   1  -2 208.189 7.40043   1
  -2   1  -2 204.573 7.78212   2
  -3  -1  -2 466.450 14.8200   1
   3  -1   2 443.456 15.1917   3
   3  -1   2 444.385 13.6993   7
  -3  -1  -2 505.584 19.5574   4
   3   1   2 449.773 14.3555   7
  -3   1  -2 460.802 18.0157   4
   3   1   2 439.559 14.1651   2
  -3   1  -2 459.909 15.1093   1
   3   1   2 461.242 15.1307   3
  -3   1  -2 420.759 14.7135   2
  -4  -1  -2 1.75621 1.09544   1
  -4  -1  -2 1.64887 2.06336   4
   4  -1   2 1.88011 1.33993   3
   4  -1   2 3.29164 0.83900   7
  -4   1  -2 5.65409 1.45593   1
  -4   1  -2 2.72070 0.57183   2
   4   1   2 10.7119 2.01563   3
   4   1   2 3.45389 1.09013   7
   4   1   2 2.81624 0.64104   2
  -4   1  -2 0.03748 1.68824   4
   5  -1   2 221.605 8.09071   7
   5  -1   2 214.749 10.0892   3
  -5  -1  -2 236.862 13.1704   4
  -5  -1  -2 212.914 9.13219   1
   5   1   2 220.534 9.78243   3
   5   1   2 229.682 8.62367   7
  -5   1  -2 217.455 9.41745   1
   5   1   2 224.332 7.12284   2
  -5   1  -2 211.659 12.4991   4
   6  -1   2 1363.36 44.9101   3
  -6  -1  -2 1385.19 43.9031   1
  -6  -1  -2 1394.66 51.1138   4
   6  -1   2 1408.52 42.0441   7
   6   1   2 1367.37 44.3600   3
  -6   1  -2 1366.16 44.2074   1
  -6   1  -2 1445.96 51.5665   4
   6   1   2 1377.89 42.4166   7
  -7  -1  -2 199.298 13.3159   4
  -7  -1  -2 207.835 12.3919   9
  -7  -1  -2 205.487 9.80322   1
  -7  -1  -2 205.594 11.1292   6
   7  -1   2 194.141 10.8901   3
  -7   1  -2 200.134 11.6208   6
   7   1   2 202.361 8.89040   7
  -7   1  -2 189.207 13.0892   4
   7   1   2 205.434 10.6566   3
  -7   1  -2 178.646 11.8732   9
  -7   1  -2 193.737 9.96772   1
  -8  -1  -2 175.980 8.84873   8
  -8  -1  -2 167.737 11.7015   9
  -8  -1  -2 169.475 10.9577   6
   8  -1   2 172.072 10.8985   3
  -8  -1  -2 183.494 9.83617   1
  -8  -1  -2 177.691 13.1424   4
  -8   1  -2 172.033 11.9890   9
  -8   1  -2 149.382 11.0213   6
  -8   1  -2 212.170 13.9527   4
   8   1   2 187.225 10.7728   3
  -8   1  -2 169.752 9.80435   1
  -9  -1  -2 0.99620 2.06498   8
  -9  -1  -2 3.65801 4.10188   9
  -9  -1  -2 -0.2941 4.11660   4
  -9  -1  -2 1.74096 3.84615   6
   9  -1   2 1.56366 3.31246   3
  -9  -1  -2 0.28695 2.14837   1
  -9   1  -2 0.17021 2.55452   8
   9   1   2 4.56079 3.32135   3
  -9   1  -2 -0.9915 2.15415   1
  -9   1  -2 5.06157 4.38019   9
  -9   1  -2 0.47985 3.84334   4
  -9   1  -2 3.07542 3.81377   6
 -10  -1  -2 376.561 17.6975   1
  10  -1   2 403.867 20.0083   3
 -10  -1  -2 349.584 21.4107   4
 -10  -1  -2 387.481 19.7229   6
 -10  -1  -2 357.287 16.2472   8
 -10  -1  -2 341.290 19.3190   9
 -10   1  -2 391.467 19.9531   9
 -10   1  -2 380.867 21.7328   4
 -10   1  -2 423.918 21.1448   6
  10   1   2 405.417 19.5956   3
 -10   1  -2 367.195 17.9259   1
 -10   1  -2 388.432 16.2743   8
 -11  -1  -2 23.9840 5.21116   8
 -11  -1  -2 29.2128 5.81851   1
 -11  -1  -2 17.4360 7.01829   9
 -11  -1  -2 20.3681 7.42584   4
 -11  -1  -2 18.3854 6.73158   6
  11  -1   2 18.4171 6.07878   3
  11   1   2 31.1268 6.79936   3
 -11   1  -2 29.2245 8.72440   6
 -11   1  -2 30.4483 5.98330   1
 -11   1  -2 27.3976 5.32985   8
 -11   1  -2 17.6028 6.63778   9
 -11   1  -2 24.2053 7.23700   4
 -12  -1  -2 1486.30 48.4582   8
 -12  -1  -2 1444.37 52.7265   1
 -12  -1  -2 1534.80 54.1043   9
 -12  -1  -2 1481.34 59.5204   4
 -12  -1  -2 1504.86 54.2758   6
  12  -1   2 1435.91 54.7185   3
 -12   1  -2 1400.22 53.0759   9
  12   1   2 1512.18 54.7537   3
 -12   1  -2 1422.84 58.8355   4
 -12   1  -2 1539.79 54.4358   6
 -12   1  -2 1494.70 53.3806   1
 -13  -1  -2 26.8897 6.77138   8
 -13  -1  -2 28.6815 8.60852   6
 -13  -1  -2 28.3978 8.67390   4
 -13  -1  -2 35.1925 9.08862   9
  13  -1   2 46.9891 9.04651   3
 -13  -1  -2 36.8353 7.78988   1
 -13   1  -2 34.9776 7.64858   1
 -13   1  -2 21.6419 7.86941   9
  13   1   2 24.5777 7.72161   3
 -13   1  -2 34.7568 9.04244   6
 -14  -1  -2 41.8095 9.83782   9
 -14  -1  -2 52.3644 8.48198   8
 -14  -1  -2 39.5956 9.86988   6
 -14   1  -2 46.4486 10.0786   9
 -14   1  -2 43.4776 10.3376   6
 -15  -1  -2 9.88940 7.88324   9
 -15  -1  -2 -0.7969 7.16704   6
 -15   1  -2 9.47375 7.73628   9
 -15   1  -2 18.7352 8.58090   6
 -16  -1  -2 130.700 14.7679   9
 -16  -1  -2 106.564 14.5797   6
 -16   1  -2 129.063 15.2131   6
 -16   1  -2 134.632 15.2887   9
 -17  -1  -2 19.9242 9.87940   9
 -17  -1  -2 19.8842 10.0623   6
 -17   1  -2 35.2565 11.4515   6
 -17   1  -2 42.6602 11.6309   9
 -18  -1  -2 98.0137 15.0810   6
 -18   1  -2 66.5190 13.4959   6
 -18  -2   2 9.82965 8.28704   8
 -18  -2   2 13.3760 9.12277   6
 -18   2   2 19.6537 9.40153   6
 -17  -2   2 202.816 17.4764   8
 -17  -2   2 157.592 16.0651   6
 -17   2   2 138.077 15.3114   6
 -16  -2   2 78.1914 11.7627   6
 -16  -2   2 82.1766 12.6752   8
 -16   2   2 64.1682 11.8071   6
 -15  -2   2 273.189 18.0570   6
 -15  -2   2 240.091 18.1403   8
 -15   2   2 234.963 17.8058   6
 -14  -2   2 10.8018 6.83447   8
 -14  -2   2 25.0261 7.73545   6
 -14  -2   2 13.6888 6.88911   1
 -14   2   2 19.5895 8.11291   6
 -14   2   2 16.1841 7.38559   8
 -13  -2   2 101.097 10.9894   8
 -13  -2   2 85.4261 10.9705   1
  13  -2  -2 111.555 11.7091   3
 -13  -2   2 88.4311 10.5976   6
 -13   2   2 124.569 12.0751   8
  13   2  -2 103.478 11.8378   3
 -13   2   2 118.467 12.4918   1
 -13   2   2 112.405 11.8464   6
  12  -2  -2 0.80336 4.05718   3
 -12  -2   2 1.90931 4.76791   8
 -12  -2   2 5.53491 5.17304   4
 -12  -2   2 -1.9046 4.75787   6
 -12  -2   2 1.72212 4.77831   1
 -12  -2   2 3.57317 4.83575   9
 -12   2   2 4.38487 5.09628   9
  12   2  -2 1.86313 4.42548   3
 -12   2   2 6.49676 5.44547   6
 -12   2   2 -0.4434 4.84813   8
 -12   2   2 3.39052 4.10728   1
 -11  -2   2 1406.56 47.4474   6
  11  -2  -2 1312.61 49.5380   3
 -11  -2   2 1303.78 51.8888   4
 -11  -2   2 1320.97 45.5287   8
 -11  -2   2 1370.44 46.9302   9
 -11  -2   2 1423.83 50.5225   1
 -11   2   2 1355.83 46.9409   9
 -11   2   2 1354.32 47.2194   6
 -11   2   2 1443.61 46.5079   8
  11   2  -2 1269.44 49.3194   3
 -11   2   2 1301.03 49.5795   1
 -10  -2   2 0.43960 4.18529   9
 -10  -2   2 -2.8246 2.90221   4
 -10  -2   2 -1.2805 4.13772   6
 -10  -2   2 -2.9373 2.63531   1
 -10  -2   2 -3.0898 3.32134   8
  10  -2  -2 1.76305 3.63626   3
  10   2  -2 2.29427 3.65222   3
 -10   2   2 6.07781 4.21262   8
  10   2  -2 8.05853 3.89224   7
 -10   2   2 1.55132 4.14277   4
 -10   2   2 2.00295 4.63203   6
 -10   2   2 -1.1784 2.81633   1
 -10   2   2 -1.7028 3.92086   9
   9  -2  -2 804.061 32.2761   3
  -9  -2   2 808.887 29.7255   9
  -9  -2   2 795.426 31.3442   1
  -9  -2   2 815.994 30.4964   6
  -9  -2   2 782.875 33.1071   4
  -9  -2   2 772.615 28.4101   8
  -9   2   2 813.768 33.1546   4
  -9   2   2 812.116 31.3421   1
   9   2  -2 812.739 31.5450   3
  -9   2   2 808.723 29.0089   8
  -9   2   2 756.138 29.8750   6
   9   2  -2 830.071 29.7540   7
   8  -2  -2 26.0915 5.38858   3
  -8  -2   2 13.7733 4.01918   1
  -8  -2   2 10.8994 4.22612   6
  -8  -2   2 18.0743 4.50058   4
  -8  -2   2 18.6097 4.06859   8
  -8   2   2 16.0018 4.44403   4
  -8   2   2 16.1767 4.00982   8
   8   2  -2 15.7316 4.29544   3
   8   2  -2 24.6296 4.15493   7
  -8   2   2 25.8042 5.17644   6
  -8   2   2 19.8719 4.16487   1
  -7  -2   2 854.998 31.6421   1
   7  -2  -2 873.483 32.6377   3
  -7  -2   2 850.756 33.7532   4
   7  -2  -2 852.031 28.9626   7
   7   2  -2 902.347 30.4045   7
  -7   2   2 843.852 31.2345   1
   7   2  -2 873.898 31.4395   3
  -7   2   2 912.065 33.6443   4
   6  -2  -2 659.361 26.1717   3
  -6  -2   2 697.202 27.4505   4
  -6  -2   2 664.173 25.6888   1
   6  -2  -2 676.679 23.3399   7
   6   2  -2 668.417 24.2149   7
  -6   2   2 724.240 27.1492   4
   6   2  -2 685.935 25.2245   3
   6   2  -2 673.244 23.0829   2
  -6   2   2 688.907 25.1054   1
  -6   2   2 732.545 22.1130   2
  -5  -2   2 1610.56 54.4038   4
   5  -2  -2 1495.56 48.6120   7
  -5  -2   2 1609.46 51.6626   1
   5  -2  -2 1580.83 51.4028   3
   5   2  -2 1634.97 50.3475   3
   5   2  -2 1587.44 49.5838   7
  -5   2   2 1643.67 48.7335   2
  -5   2   2 1497.91 50.2670   1
   5   2  -2 1629.24 49.5816   2
  -5   2   2 1637.88 53.7701   4
   4  -2  -2 1015.68 34.0130   3
   4  -2  -2 1052.16 31.8217   7
  -4  -2   2 1024.47 35.8389   4
  -4  -2   2 1003.09 34.6847   1
  -4   2   2 990.854 31.6175   2
   4   2  -2 971.316 32.2300   2
   4   2  -2 1058.41 32.6776   7
  -4   2   2 994.472 32.9592   1
   4   2  -2 1035.55 32.8749   3
  -3  -2   2 624.058 22.0531   4
   3  -2  -2 593.947 21.0637   3
   3  -2  -2 596.732 20.5702   4
  -3  -2   2 561.639 21.2849   1
   3  -2  -2 605.752 19.1300   7
  -3   2   2 610.988 19.4244   2
  -3   2   2 581.190 20.2893   1
   3   2  -2 625.348 19.9506   2
   3   2  -2 611.321 20.1206   3
   3   2  -2 599.289 20.1464   7
   2  -2  -2 1222.21 39.2361   4
   2  -2  -2 1265.97 36.6445   7
  -2  -2   2 1206.62 38.3692   1
   2  -2  -2 1230.11 37.5642   3
  -2  -2   2 1266.58 40.3878   4
   2   2  -2 1247.54 37.8110   7
  -2   2   2 1231.46 38.0261   2
  -2   2   2 1222.79 38.0124   1
   2   2  -2 1253.00 37.3534   3
   2   2  -2 1222.24 38.4272   2
  -1  -2   2 27.6931 2.19696   4
   1  -2  -2 28.5842 1.71454   7
  -1  -2   2 27.8187 1.86772   1
   1  -2  -2 26.0849 1.86584   4
   1  -2  -2 23.7872 1.82144   3
   1   2  -2 26.6435 2.26035   7
   1   2  -2 27.5511 2.22519   2
  -1   2   2 31.3219 2.13625   2
  -1   2   2 26.9180 2.25472   1
   1   2  -2 27.1271 1.82309   3
   0  -2   2 3125.74 92.4254   4
   0  -2  -2 2812.87 92.7597   4
   0  -2  -2 2890.40 85.4428   3
   0  -2  -2 3024.35 85.5327   7
   0   2  -2 3089.26 86.6629   1
   0   2   2 2819.80 87.0091   1
   0   2   2 3010.90 88.8118   2
   0   2  -2 2920.70 86.3272   7
   0   2   2 2995.23 85.5219   7
   0   2  -2 2979.64 89.2191   2
  -1  -2  -2 151.586 5.62586   3
   1  -2   2 163.557 6.78774   4
  -1  -2  -2 151.116 7.65431   4
   1  -2   2 151.123 5.25185   3
  -1  -2  -2 149.538 5.54772   7
  -1  -2  -2 149.678 4.96721   1
   1   2   2 149.770 5.57678   7
  -1   2  -2 158.193 6.26207   2
   1   2   2 150.135 5.83701   2
  -1   2  -2 145.030 5.24597   7
   2  -2   2 1294.20 38.2349   3
  -2  -2  -2 1169.12 43.4888   4
  -2  -2  -2 1306.92 37.8854   1
   2  -2   2 1329.90 42.1754   4
  -2  -2  -2 1281.48 37.8656   7
   2   2   2 1336.30 39.0051   2
  -2   2  -2 1257.77 38.5178   1
  -2   2  -2 1270.84 39.4419   2
   2   2   2 1261.66 37.8950   7
  -3  -2  -2 241.164 8.31122   1
   3  -2   2 236.308 9.22789   3
   3  -2   2 228.999 7.19515   7
  -3  -2  -2 235.433 12.0089   4
   3   2   2 231.136 8.03961   2
   3   2   2 233.091 8.81653   3
   3   2   2 231.236 8.39771   7
  -3   2  -2 222.907 8.49529   2
  -3   2  -2 235.064 8.85868   1
  -4  -2  -2 549.320 18.2900   1
   4  -2   2 559.815 16.9805   7
  -4  -2  -2 546.899 23.3077   4
   4  -2   2 551.296 19.4945   3
  -4   2  -2 580.583 19.0330   1
   4   2   2 552.897 18.8525   3
   4   2   2 558.879 18.0738   7
  -4   2  -2 562.928 18.2896   2
  -4   2  -2 532.008 21.9221   4
   4   2   2 571.029 17.6198   2
  -5  -2  -2 336.268 17.2039   4
   5  -2   2 338.264 11.5439   7
  -5  -2  -2 357.428 12.9578   1
   5  -2   2 344.570 14.2811   3
   5   2   2 345.238 12.4733   7
  -5   2  -2 357.489 13.4793   1
   5   2   2 328.910 13.3998   3
  -5   2  -2 358.987 16.7932   4
   5   2   2 360.332 11.3677   2
   6  -2   2 455.845 18.3146   3
  -6  -2  -2 406.465 20.9966   4
  -6  -2  -2 439.927 16.5459   1
   6  -2   2 475.814 15.2571   7
   6   2   2 441.501 15.8962   7
   6   2   2 447.331 17.3366   3
  -6   2  -2 451.143 17.1599   1
  -6   2  -2 481.160 21.6911   4
  -7  -2  -2 1162.21 47.1237   4
  -7  -2  -2 1269.31 43.5349   9
  -7  -2  -2 1188.12 40.2803   6
   7  -2   2 1197.86 42.2308   3
  -7  -2  -2 1288.54 40.5909   1
   7   2   2 1245.89 39.2033   7
   7   2   2 1255.24 41.2664   3
  -7   2  -2 1285.46 42.4486   6
  -7   2  -2 1223.85 42.6580   9
  -7   2  -2 1250.36 41.0631   1
  -7   2  -2 1297.51 48.1706   4
  -8  -2  -2 95.7272 8.35430   6
  -8  -2  -2 114.495 10.4182   4
  -8  -2  -2 127.389 10.6730   9
   8  -2   2 116.096 9.06839   3
  -8  -2  -2 111.758 7.35863   1
  -8  -2  -2 124.292 7.44605   8
  -8   2  -2 100.245 9.35947   6
  -8   2  -2 111.403 7.68659   1
  -8   2  -2 105.200 10.4323   4
  -8   2  -2 105.961 9.56140   9
   8   2   2 98.0836 6.50618   7
   8   2   2 107.336 8.00526   3
   9  -2   2 16.1637 4.89750   3
  -9  -2  -2 12.5021 3.57558   1
  -9  -2  -2 15.4546 4.86283   6
  -9  -2  -2 15.0282 3.67534   8
  -9  -2  -2 5.14562 4.43507   4
  -9  -2  -2 9.46726 4.81209   9
  -9   2  -2 17.4685 5.64408   4
  -9   2  -2 6.95558 3.18660   1
  -9   2  -2 9.15296 4.77585   9
   9   2   2 9.22937 3.86200   3
  -9   2  -2 10.6198 5.03240   6
  -9   2  -2 14.2718 3.46400   8
 -10  -2  -2 76.2996 9.48843   9
  10  -2   2 60.0391 8.12367   3
 -10  -2  -2 73.9097 10.2290   4
 -10  -2  -2 94.3466 9.95399   6
 -10  -2  -2 74.6566 7.11751   1
 -10  -2  -2 66.6932 6.63115   8
 -10   2  -2 57.5119 9.35344   4
  10   2   2 75.1601 8.28685   3
 -10   2  -2 77.1859 7.61790   1
 -10   2  -2 73.9070 10.0324   6
 -10   2  -2 102.366 10.3778   9
 -11  -2  -2 769.317 32.2467   9
 -11  -2  -2 741.135 31.8707   6
 -11  -2  -2 729.855 27.8284   8
 -11  -2  -2 781.437 30.5839   1
 -11  -2  -2 746.707 35.8964   4
  11  -2   2 767.941 32.8624   3
 -11   2  -2 766.160 30.8876   1
 -11   2  -2 795.684 33.2551   6
 -11   2  -2 800.849 32.9002   9
  11   2   2 709.680 31.2547   3
  12  -2   2 20.8715 6.79778   3
  12  -2   2 8.55889 5.28488   4
 -12  -2  -2 14.1056 7.13027   4
 -12  -2  -2 13.6120 5.33763   1
 -12  -2  -2 13.2747 7.17470   6
 -12  -2  -2 5.30855 6.72936   9
 -12  -2  -2 13.5624 5.30159   8
 -12   2  -2 9.39151 5.09942   1
 -12   2  -2 14.6149 6.59825   9
 -12   2  -2 1.22598 5.45431   6
  12   2   2 20.0942 6.97734   3
 -13  -2  -2 715.655 32.9915   9
  13  -2   2 755.455 35.9609   4
 -13  -2  -2 724.501 29.6878   8
  13  -2   2 791.693 35.1382   3
 -13  -2  -2 755.851 33.7602   6
 -13  -2  -2 755.916 37.2096   4
  13   2   2 734.662 33.9558   3
 -13   2  -2 739.793 33.6849   6
 -13   2  -2 820.678 33.8116   1
 -13   2  -2 689.073 32.5627   9
 -14  -2  -2 -0.1093 7.20633   6
 -14  -2  -2 3.38358 6.66657   9
 -14  -2  -2 -7.5590 4.40914   8
 -14   2  -2 -0.1615 7.37394   6
 -14   2  -2 -2.0698 6.18447   9
 -15  -2  -2 11.7896 7.81784   9
 -15  -2  -2 15.1880 9.07992   6
 -15  -2  -2 26.2892 8.00228   8
 -15   2  -2 19.8923 9.20796   6
 -15   2  -2 26.0431 9.22724   9
 -16  -2  -2 5.31360 7.72891   9
 -16  -2  -2 -3.8116 7.70676   6
 -16   2  -2 6.09689 8.39458   9
  16   2   2 1.06526 6.32617   9
 -16   2  -2 -4.1833 7.83299   6
 -17  -2  -2 327.324 22.2033   9
 -17  -2  -2 266.314 21.0246   6
 -17   2  -2 306.328 21.8986   6
 -17   2  -2 300.730 22.0431   9
 -18  -2  -2 18.9925 10.2773   6
 -18   2  -2 48.6082 12.1264   6
 -18  -3   2 5.08257 8.79478   6
 -18  -3   2 -0.2703 7.45333   8
 -18   3   2 5.50038 9.16086   6
 -17  -3   2 290.767 19.3779   6
 -17  -3   2 267.232 20.0562   8
 -17   3   2 237.022 19.1402   6
 -16  -3   2 37.8823 10.3938   8
 -16  -3   2 43.5429 10.5022   6
 -16   3   2 33.1347 9.82716   6
 -15  -3   2 56.0840 10.4827   6
 -15  -3   2 74.1778 11.5504   8
 -15   3   2 77.0126 11.6915   6
 -14  -3   2 15.3862 6.87422   8
 -14  -3   2 18.5924 7.39406   6
 -14   3   2 10.7610 7.25073   6
 -13  -3   2 6.29909 5.63302   1
  13  -3  -2 7.83935 5.37735   3
 -13  -3   2 13.8270 6.45227   6
 -13  -3   2 7.95286 5.47754   8
 -13   3   2 8.89046 5.40872   1
 -13   3   2 10.5489 5.88142   8
  13   3  -2 2.60508 4.50656   3
 -13   3   2 13.4416 6.96342   6
 -12  -3   2 8.64170 5.29117   6
 -12  -3   2 7.18599 5.45689   4
  12  -3  -2 7.24713 5.51083   3
 -12  -3   2 16.5607 5.50790   8
 -12  -3   2 3.46800 4.76265   9
 -12  -3   2 -5.0008 4.15456   1
 -12   3   2 5.44832 5.59350   8
 -12   3   2 12.7631 5.96750   9
 -12   3   2 9.63452 4.89473   1
  12   3  -2 6.75775 5.37347   3
 -12   3   2 11.3963 6.12677   6
  11  -3  -2 -1.1322 3.71684   4
 -11  -3   2 -1.0164 3.79669   8
  11  -3  -2 2.50821 4.38469   3
 -11  -3   2 8.94273 5.05403   9
 -11  -3   2 0.91242 4.39730   4
 -11  -3   2 0.42428 4.10907   1
 -11  -3   2 3.13589 4.50577   6
  11   3  -2 -2.2883 3.16144   3
 -11   3   2 5.69150 5.33455   6
 -11   3   2 4.41999 4.81554   8
 -11   3   2 -1.8620 3.42298   1
 -11   3   2 -2.9683 4.66662   9
 -10  -3   2 19.5103 5.79884   6
 -10  -3   2 13.3721 4.94652   1
  10  -3  -2 24.9791 5.51441   4
 -10  -3   2 20.4466 5.17329   8
 -10  -3   2 18.0924 5.63229   9
 -10  -3   2 19.4573 6.01729   4
  10  -3  -2 13.2837 5.03839   3
 -10   3   2 25.9966 5.92389   9
  10   3  -2 15.7683 5.03524   3
 -10   3   2 19.5251 5.36932   1
 -10   3   2 18.2034 5.02748   8
  10   3  -2 17.9673 4.74468   7
 -10   3   2 38.7526 6.82080   6
   9  -3  -2 122.100 9.89300   3
  -9  -3   2 92.9389 8.53288   9
  -9  -3   2 124.774 10.5222   4
  -9  -3   2 114.884 9.41309   1
   9  -3  -2 112.290 9.37033   4
  -9  -3   2 121.134 9.65916   6
  -9  -3   2 120.200 8.88886   8
  -9   3   2 124.871 10.0106   6
   9   3  -2 124.995 9.59387   3
  -9   3   2 118.392 9.37594   1
   9   3  -2 114.725 8.54894   7
  -9   3   2 99.2542 8.85341   9
  -9   3   2 116.550 9.24060   8
   8  -3  -2 17.2188 4.09694   4
   8  -3  -2 19.1247 4.59033   3
  -8  -3   2 11.5780 3.94404   1
  -8  -3   2 19.1856 4.56053   6
  -8  -3   2 23.1389 5.29900   4
  -8  -3   2 22.8049 4.21454   8
  -8   3   2 31.0215 5.69128   6
   8   3  -2 24.8358 4.66176   3
  -8   3   2 18.3511 4.32816   1
   8   3  -2 26.9907 4.26072   7
  -7  -3   2 142.976 9.36088   1
  -7  -3   2 130.744 8.06596   8
   7  -3  -2 127.611 9.26950   3
   7  -3  -2 142.046 7.37027   7
  -7  -3   2 132.274 9.97260   4
   7  -3  -2 138.014 9.35655   4
  -7   3   2 135.646 8.62985   1
   7   3  -2 153.524 9.32716   3
   7   3  -2 141.792 8.44255   7
   6  -3  -2 210.161 11.5937   3
   6  -3  -2 231.428 11.7266   4
   6  -3  -2 223.795 9.32761   7
  -6  -3   2 204.508 11.2302   1
  -6  -3   2 195.812 11.7921   4
   6   3  -2 213.096 8.90915   2
  -6   3   2 192.405 10.2386   1
   6   3  -2 203.685 10.0173   7
   6   3  -2 193.137 10.3038   3
  -6   3   2 199.420 8.04493   2
   5  -3  -2 3289.32 99.4120   3
   5  -3  -2 3276.69 95.9940   7
  -5  -3   2 3206.04 106.497   4
  -5  -3   2 3343.45 100.927   1
   5  -3  -2 3165.69 104.592   4
   5   3  -2 3228.50 97.5592   7
  -5   3   2 3371.22 98.5886   2
   5   3  -2 3379.69 99.2726   2
   5   3  -2 3291.04 97.8689   3
  -5   3   2 3224.26 98.8857   1
  -4  -3   2 316.220 14.8988   4
   4  -3  -2 341.276 14.6911   3
   4  -3  -2 350.242 11.8923   7
  -4  -3   2 354.210 14.5814   1
   4  -3  -2 344.445 13.6528   4
  -4   3   2 330.072 13.1744   1
   4   3  -2 337.547 13.1520   3
  -4   3   2 356.546 12.1404   2
   4   3  -2 340.722 13.2762   7
   4   3  -2 342.641 12.5599   2
   3  -3  -2 456.575 16.3161   4
  -3  -3   2 400.259 17.3312   4
   3  -3  -2 460.223 14.5737   7
  -3  -3   2 436.553 17.0717   1
   3  -3  -2 447.030 16.2863   3
  -3   3   2 441.530 15.7938   1
   3   3  -2 475.647 16.1288   7
   3   3  -2 472.986 15.6661   3
  -3   3   2 453.233 15.3031   2
   3   3  -2 479.995 15.8238   2
   2  -3  -2 8.44856 1.24298   7
   2  -3  -2 10.4768 1.66631   4
  -2  -3   2 8.75269 1.74400   1
  -2  -3   2 16.3231 2.40071   4
   2  -3  -2 11.2514 1.76611   3
   2   3  -2 9.48801 1.53525   3
  -2   3   2 9.89436 1.69492   1
   2   3  -2 8.95597 1.82699   7
  -2   3   2 7.89648 1.51615   2
   2   3  -2 10.8302 1.80537   2
   1  -3  -2 1698.15 50.9505   7
  -1  -3   2 1830.62 55.9276   4
   1  -3  -2 1731.16 51.2442   3
   1  -3  -2 1747.31 55.4742   4
  -1  -3   2 1706.33 51.7863   1
   1   3  -2 1772.57 50.8255   3
  -1   3   2 1740.00 50.9726   7
  -1   3   2 1731.65 51.7944   1
   1   3  -2 1752.73 51.9121   7
   1   3  -2 1751.68 53.5899   2
  -1   3   2 1755.09 53.2612   2
   0  -3  -2 18.1839 2.50034   4
   0  -3  -2 8.32369 1.35518   3
   0  -3  -2 6.53864 1.32170   7
   0   3   2 15.7679 1.87757   2
   0   3  -2 13.3689 1.92043   2
   0   3  -2 9.90025 1.41008   1
   0   3   2 8.43190 1.37652   7
   0   3  -2 11.9113 1.78514   7
   0   3   2 14.2273 1.22266   1
   1  -3   2 7475.52 223.841   3
  -1  -3  -2 7598.56 222.492   7
  -1  -3  -2 7720.09 222.519   3
   1  -3   2 7665.32 240.077   4
  -1  -3  -2 7419.86 241.287   4
   1   3   2 8039.18 230.603   2
  -1   3  -2 7705.89 223.238   7
  -1   3  -2 8233.60 226.626   1
  -1   3  -2 7918.13 230.965   2
   1   3   2 7942.61 222.610   7
  -2  -3  -2 258.199 8.16171   1
   2  -3   2 267.698 10.8235   4
  -2  -3  -2 261.201 12.3138   4
  -2  -3  -2 260.772 9.16879   3
   2  -3   2 252.671 9.61067   3
  -2   3  -2 260.850 9.52251   2
   2   3   2 246.467 8.99831   7
   2   3   2 252.599 9.13094   2
  -2   3  -2 246.816 9.09585   1
   3  -3   2 203.675 10.1602   4
  -3  -3  -2 233.353 7.89453   1
   3  -3   2 204.077 9.25279   3
  -3  -3  -2 214.985 11.9445   4
  -3   3  -2 219.851 8.55501   2
   3   3   2 234.006 8.77967   3
  -3   3  -2 212.473 8.66975   1
   3   3   2 223.865 8.45317   7
   3   3   2 248.860 8.32353   2
  -4  -3  -2 317.652 10.9207   1
  -4  -3  -2 306.268 15.6090   4
   4  -3   2 312.922 14.0379   4
   4  -3   2 292.468 12.5216   3
   4   3   2 306.271 11.1987   7
   4   3   2 296.355 11.6098   3
   4   3   2 312.263 10.6374   2
  -4   3  -2 303.493 11.0654   2
  -4   3  -2 311.074 11.7693   1
  -5  -3  -2 2787.23 80.7319   1
   5  -3   2 2612.69 88.9817   4
  -5  -3  -2 2621.82 90.8689   4
   5  -3   2 2707.76 82.3409   3
  -5   3  -2 2766.08 81.7352   1
  -5   3  -2 2677.31 81.7409   2
   5   3   2 2751.78 81.1070   2
   5   3   2 2732.91 79.9232   7
   5   3   2 2650.96 80.7535   3
   6  -3   2 3.68441 2.61807   4
   6  -3   2 8.86280 3.04382   3
  -6  -3  -2 1.67165 2.71564   4
  -6  -3  -2 3.47193 1.68870   1
   6   3   2 2.38380 1.75632   3
  -6   3  -2 -0.2524 1.47227   1
   6   3   2 1.71471 1.52791   7
   7  -3   2 1231.10 45.8957   4
  -7  -3  -2 1180.76 35.6683   8
  -7  -3  -2 1116.11 38.2373   6
  -7  -3  -2 1167.55 38.1788   1
  -7  -3  -2 1179.16 45.8360   4
   7  -3   2 1095.33 40.4345   3
  -7  -3  -2 1189.12 41.6775   9
  -7   3  -2 1098.26 38.8032   1
  -7   3  -2 1275.28 41.5703   6
  -7   3  -2 1155.74 40.8173   9
   7   3   2 1201.40 39.2701   3
   7   3   2 1174.33 37.4820   7
  -8  -3  -2 13.7767 4.98090   4
  -8  -3  -2 6.62491 2.73211   1
  -8  -3  -2 12.4419 5.34219   9
   8  -3   2 12.3761 4.41008   4
  -8  -3  -2 6.91652 2.74562   8
  -8  -3  -2 5.13862 3.54632   6
   8  -3   2 8.91979 4.12063   3
  -8   3  -2 7.06973 3.01768   1
   8   3   2 9.57432 3.32944   3
  -8   3  -2 21.4172 5.68440   6
   8   3   2 13.0487 2.99180   7
  -8   3  -2 19.9091 5.48811   9
  -9  -3  -2 3.52824 4.25170   9
  -9  -3  -2 9.07011 3.38428   8
   9  -3   2 1.68127 3.40217   4
  -9  -3  -2 7.67922 3.10305   1
  -9  -3  -2 7.85752 4.35390   6
   9  -3   2 4.86954 3.89155   3
  -9  -3  -2 -0.8457 3.48776   4
  -9   3  -2 3.77963 4.27987   9
  -9   3  -2 11.3896 5.17253   6
   9   3   2 7.51920 2.99700   7
   9   3   2 5.54914 3.21599   3
  -9   3  -2 6.22692 2.82223   1
 -10  -3  -2 -3.5034 2.72868   8
 -10  -3  -2 1.67012 4.79501   4
 -10  -3  -2 1.67304 3.97103   6
 -10  -3  -2 -3.8292 3.55900   9
 -10  -3  -2 4.78723 3.38037   1
  10  -3   2 -0.1123 3.29096   4
  10  -3   2 5.86059 4.04917   3
  10   3   2 2.23711 3.03744   3
 -10   3  -2 -2.5519 3.55193   9
 -10   3  -2 5.78256 5.37801   6
 -10   3  -2 -1.4023 2.40472   1
 -11  -3  -2 48.7380 8.76091   6
 -11  -3  -2 62.7717 10.5451   4
 -11  -3  -2 55.7765 7.01559   8
  11  -3   2 54.2928 9.07805   4
  11  -3   2 59.7764 8.94855   3
 -11  -3  -2 47.4033 9.07278   9
 -11   3  -2 60.8978 9.91678   6
 -11   3  -2 66.9148 10.0392   9
 -11   3  -2 64.1115 7.84504   1
  11   3   2 62.9675 8.35472   3
  12  -3   2 1.57863 4.03191   4
 -12  -3  -2 -1.7414 5.82205   9
 -12  -3  -2 -3.7990 3.72180   8
 -12  -3  -2 0.69899 5.92118   4
  12  -3   2 9.98377 5.54058   3
 -12  -3  -2 5.76392 6.47618   6
  12   3   2 1.85745 4.70424   3
 -12   3  -2 7.44566 6.91661   9
 -12   3  -2 -2.4544 5.87262   6
 -12   3  -2 -5.1855 3.15031   1
 -13  -3  -2 14.1045 6.94530   9
 -13  -3  -2 8.03889 7.12065   6
 -13  -3  -2 10.8052 7.54427   4
 -13  -3  -2 22.7746 6.26046   8
  13  -3   2 14.9737 6.34853   4
  13  -3   2 11.4120 6.91273   3
 -13   3  -2 17.6901 7.70588   6
 -13   3  -2 10.0310 6.90088   9
 -14  -3  -2 -0.1701 6.41958   9
 -14  -3  -2 -2.3278 5.18371   8
 -14  -3  -2 -3.8248 6.91221   6
 -14   3  -2 2.72685 6.20129   6
 -14   3  -2 -4.7410 6.53706   9
  14   3   2 3.53363 5.20368   9
 -15  -3  -2 -0.8442 5.98014   8
 -15  -3  -2 2.25010 7.23177   9
 -15  -3  -2 1.14144 7.53978   6
 -15   3  -2 -6.3759 6.78349   6
 -15   3  -2 0.95855 7.33748   9
  15   3   2 9.61732 5.82667   9
 -16  -3  -2 12.2546 9.15154   6
 -16  -3  -2 9.29505 7.73462   8
 -16  -3  -2 10.6719 8.52179   9
  16   3   2 9.99267 6.87434   9
 -16   3  -2 -6.2596 7.88429   9
 -16   3  -2 10.8202 8.56315   6
 -17  -3  -2 187.136 18.0844   6
 -17  -3  -2 229.492 19.4577   9
 -17   3  -2 189.854 18.0038   6
 -17   3  -2 180.700 18.1205   9
 -18  -3  -2 -3.9860 9.09918   6
 -18   3  -2 0.72565 9.06865   6
 -18  -4   2 86.3902 13.1210   8
 -18   4   2 81.1813 13.3515   6
 -17  -4   2 248.734 19.7884   8
 -17  -4   2 274.804 19.6061   6
 -17   4   2 286.908 20.6245   6
 -16  -4   2 26.8343 10.0699   8
 -16  -4   2 22.7505 9.05996   6
 -16   4   2 22.8926 9.36588   6
 -15  -4   2 359.047 21.1543   6
 -15  -4   2 382.597 22.6806   8
 -15   4   2 375.721 22.3896   6
 -14  -4   2 34.7176 8.81299   8
 -14  -4   2 31.6182 8.71588   6
 -14   4   2 21.7538 8.37038   6
 -13  -4   2 1.85280 5.06533   8
  13  -4  -2 6.97918 5.37826   3
 -13  -4   2 1.43117 5.62267   6
  13   4  -2 13.1250 6.30135   3
 -13   4   2 3.05288 5.37285   1
 -13   4   2 3.45754 6.25627   6
 -12  -4   2 55.1945 9.02572   1
 -12  -4   2 65.4384 8.47758   8
 -12  -4   2 62.0314 9.05825   6
 -12  -4   2 62.9950 9.75417   4
 -12  -4   2 54.6958 8.32226   9
  12  -4  -2 60.7875 8.98785   3
  12   4  -2 72.0917 8.44161   9
 -12   4   2 56.9679 9.11690   6
 -12   4   2 52.7205 8.73811   9
  12   4  -2 54.0041 8.74624   3
 -12   4   2 67.1859 9.28709   1
  11  -4  -2 1864.09 65.0826   3
 -11  -4   2 1872.47 60.2987   8
 -11  -4   2 2016.95 63.1310   6
 -11  -4   2 1937.48 62.5462   9
 -11  -4   2 1976.84 66.6860   1
 -11  -4   2 1863.97 69.9933   4
 -11   4   2 1923.59 62.8331   9
 -11   4   2 1801.48 62.4049   6
  11   4  -2 1898.17 61.8732   9
 -11   4   2 1910.45 66.0553   1
  11   4  -2 1832.23 65.0313   3
 -11   4   2 1916.65 61.0633   8
 -10  -4   2 6.87502 4.26783   1
 -10  -4   2 12.8533 5.25652   6
  10  -4  -2 18.8041 5.33946   3
 -10  -4   2 13.1372 5.12410   9
 -10  -4   2 4.41121 4.73428   4
  10  -4  -2 10.7678 4.25290   4
 -10  -4   2 9.30721 4.43581   8
 -10   4   2 13.7592 4.62026   1
 -10   4   2 3.80415 4.78117   6
 -10   4   2 9.33053 5.15182   9
  10   4  -2 5.85189 3.64246   9
  10   4  -2 17.4705 4.77913   7
  10   4  -2 9.46146 4.52158   3
 -10   4   2 2.56282 4.39671   8
  -9  -4   2 698.649 26.7975   9
   9  -4  -2 695.679 23.4629   5
  -9  -4   2 650.463 27.7878   1
  -9  -4   2 634.457 25.0152   8
  -9  -4   2 697.463 30.5523   4
   9  -4  -2 712.407 28.5094   3
  -9  -4   2 660.142 26.1036   6
   9  -4  -2 701.621 29.1406   4
  -9   4   2 645.051 27.0212   6
  -9   4   2 656.651 27.3557   1
   9   4  -2 695.540 26.3715   9
  -9   4   2 739.643 26.7772   8
  -9   4   2 681.655 26.4467   9
   9   4  -2 689.836 27.6593   3
   9   4  -2 684.003 26.3918   7
  -8  -4   2 78.2722 8.46835   4
  -8  -4   2 88.8863 7.79705   9
  -8  -4   2 91.3031 7.56972   6
   8  -4  -2 83.5078 8.12413   3
   8  -4  -2 83.4096 7.51550   4
  -8  -4   2 94.7699 7.45325   8
  -8  -4   2 90.9181 8.03021   1
   8   4  -2 90.1245 7.70005   9
  -8   4   2 78.0922 8.04841   6
   8   4  -2 77.9595 7.26877   3
  -8   4   2 106.733 8.05624   1
   8   4  -2 85.4628 6.92531   7
  -8   4   2 83.4485 7.49956   9
  -7  -4   2 12.3740 3.64552   1
  -7  -4   2 3.45094 3.04024   4
  -7  -4   2 8.25265 2.84303   8
   7  -4  -2 4.13164 3.13272   3
   7  -4  -2 5.97462 2.83424   4
   7   4  -2 14.7541 3.27152   7
   7   4  -2 4.25659 2.34678   3
  -7   4   2 5.99671 2.53515   1
  -7   4   2 3.69593 3.24428   6
  -6  -4   2 255.248 14.4774   4
   6  -4  -2 269.302 13.1195   4
   6  -4  -2 246.054 12.9230   3
  -6  -4   2 255.896 13.2294   1
   6  -4  -2 267.578 10.1067   7
  -6   4   2 247.628 12.0590   1
  -6   4   2 275.248 10.2668   2
   6   4  -2 248.713 12.0415   3
   6   4  -2 264.890 10.7623   2
   6   4  -2 276.157 12.1788   7
   5  -4  -2 1743.79 53.0000   7
  -5  -4   2 1756.55 57.7722   1
   5  -4  -2 1812.47 57.2242   3
   5  -4  -2 1749.75 59.1936   4
  -5  -4   2 1747.67 61.4608   4
   5   4  -2 1878.07 55.7153   2
  -5   4   2 1809.69 56.0167   1
   5   4  -2 1757.44 55.3153   7
  -5   4   2 1835.70 55.1607   2
   5   4  -2 1772.64 55.2249   3
   4  -4  -2 554.372 20.1283   4
  -4  -4   2 506.017 21.5995   4
   4  -4  -2 561.498 17.2793   7
  -4  -4   2 528.470 20.3410   1
   4  -4  -2 528.975 19.8079   3
   4   4  -2 544.347 19.1783   7
  -4   4   2 540.920 18.2951   2
   4   4  -2 527.495 18.6532   2
  -4   4   2 553.221 19.1441   1
   4   4  -2 547.182 18.7977   3
   3  -4  -2 77.2781 4.72570   4
  -3  -4   2 75.4901 5.18022   1
  -3  -4   2 81.8436 5.83340   4
   3  -4  -2 80.4893 3.66184   7
   3  -4  -2 67.7214 4.48776   3
   3   4  -2 74.7195 4.45452   2
   3   4  -2 72.3107 4.22054   3
   3   4  -2 69.5106 4.62155   7
  -3   4   2 73.6371 4.15947   2
  -3   4   2 75.2906 4.41752   1
   2  -4  -2 5.68152 1.62263   4
  -2  -4   2 8.04715 1.57586   1
   2  -4  -2 4.18025 1.08382   7
  -2  -4   2 3.31557 1.82367   4
  -2   4   2 1.96832 1.06987   1
  -2   4   2 6.59351 1.48231   2
   2   4  -2 10.3789 1.87907   2
   2   4  -2 3.58845 1.11479   3
  -2   4   2 2.67088 0.95586   7
   2   4  -2 6.45360 1.64876   7
  -1  -4   2 2.10457 0.85124   1
   1  -4  -2 1.98539 0.93487   3
   1  -4  -2 1.71145 0.79777   7
  -1  -4   2 8.07582 1.86461   4
   1  -4  -2 4.11628 1.46768   4
   1   4  -2 2.20732 0.69200   3
   1   4  -2 2.84702 1.22892   7
   1   4  -2 3.07735 1.23541   2
  -1   4   2 2.24728 1.11519   2
  -1   4   2 3.03113 0.94307   7
  -1   4   2 2.86696 0.81991   1
   0  -4  -2 332.894 11.2880   3
   0  -4  -2 326.387 13.5805   4
   0  -4  -2 347.914 11.3802   7
   0  -4   2 349.751 13.1761   4
   0  -4   2 339.878 10.2804   3
   0   4   2 356.361 10.4772   1
   0   4   2 346.880 12.1993   2
   0   4   2 342.455 11.3734   7
   0   4  -2 334.311 11.2608   1
   0   4  -2 341.806 11.6264   7
   0   4  -2 327.681 12.3528   2
   1  -4   2 218.659 9.25786   4
  -1  -4  -2 197.045 10.0716   4
  -1  -4  -2 210.822 7.75891   7
   1  -4   2 196.676 6.56495   3
  -1  -4  -2 208.956 7.65849   3
   1   4   2 210.243 7.78978   7
   1   4   2 204.170 8.11491   2
  -1   4  -2 222.528 7.52674   7
  -1   4  -2 215.606 7.68625   1
  -1   4  -2 196.761 8.30578   2
   2  -4   2 651.576 19.3515   3
  -2  -4  -2 576.446 23.7125   4
   2  -4   2 630.046 22.2476   4
  -2  -4  -2 593.730 19.4764   3
  -2  -4  -2 599.142 18.2365   1
  -2   4  -2 599.186 20.3946   2
   2   4   2 620.727 19.5964   7
   2   4   2 635.805 20.1779   2
  -2   4  -2 599.593 19.5864   1
  -2   4  -2 603.057 18.6334   7
  -3  -4  -2 48.7302 5.74132   4
   3  -4   2 57.3851 4.65306   4
   3  -4   2 64.6279 4.55138   3
  -3  -4  -2 57.9240 2.74802   1
  -3   4  -2 55.7582 3.54588   1
  -3   4  -2 52.0355 3.52295   2
   3   4   2 52.2609 3.29651   2
   3   4   2 54.2539 3.46985   7
   3   4   2 50.2533 3.42675   3
   4  -4   2 34.0516 4.13783   4
   4  -4   2 31.0291 3.97493   3
  -4  -4  -2 36.7080 2.56189   1
  -4  -4  -2 30.9272 5.17587   4
  -4   4  -2 33.8148 2.93712   2
   4   4   2 30.6472 2.50266   2
  -4   4  -2 32.0481 3.06058   1
   4   4   2 32.0223 3.08772   3
   4   4   2 33.8565 2.98799   7
   5  -4   2 1438.39 47.4782   3
  -5  -4  -2 1516.73 44.6997   1
   5  -4   2 1465.00 50.9856   4
  -5  -4  -2 1401.62 53.1658   4
  -5   4  -2 1424.27 45.4595   2
   5   4   2 1454.53 44.9015   2
   5   4   2 1415.97 45.4088   3
  -5   4  -2 1471.56 45.9992   1
   5   4   2 1504.68 44.9487   7
   6  -4   2 616.377 24.1444   3
   6  -4   2 613.585 25.8919   4
  -6  -4  -2 652.190 28.1236   4
  -6  -4  -2 606.168 20.9020   1
   6   4   2 633.670 20.1110   2
   6   4   2 604.697 22.1337   3
   6   4   2 578.055 21.0871   7
  -6   4  -2 594.826 22.0496   1
  -7  -4  -2 2226.40 68.3862   1
  -7  -4  -2 2211.72 67.2498   6
  -7  -4  -2 2238.01 78.9641   4
  -7  -4  -2 2229.47 71.4408   9
   7  -4   2 2224.33 77.5726   4
   7  -4   2 2292.83 71.8510   3
  -7  -4  -2 2188.39 63.7613   8
   7   4   2 2173.79 69.0423   3
  -7   4  -2 2315.36 70.9042   6
  -7   4  -2 2111.45 69.7974   9
  -7   4  -2 2244.85 69.7192   1
   7   4   2 2223.85 67.7259   7
   8  -4   2 -1.0940 2.13077   5
   8  -4   2 9.10508 4.20979   3
  -8  -4  -2 2.51638 2.20425   1
   8  -4   2 1.93177 3.74572   4
  -8  -4  -2 -1.0214 2.95593   6
  -8  -4  -2 -0.1602 3.40732   4
  -8  -4  -2 3.84377 4.05696   9
  -8  -4  -2 -0.0646 2.00978   8
  -8   4  -2 3.68231 4.09961   6
  -8   4  -2 2.79077 2.54483   1
  -8   4  -2 2.16876 4.09443   9
   8   4   2 1.04030 2.29696   3
   8   4   2 7.84434 2.84243   7
  -9  -4  -2 170.602 10.0681   8
  -9  -4  -2 159.902 12.4062   9
  -9  -4  -2 171.824 11.5377   6
   9  -4   2 176.439 12.4621   3
   9  -4   2 199.280 14.4174   4
  -9  -4  -2 172.489 14.0917   4
  -9  -4  -2 163.388 9.84624   1
  -9   4  -2 197.928 13.3986   6
   9   4   2 157.877 10.6809   3
  -9   4  -2 180.006 13.1661   9
   9   4   2 190.750 10.1527   7
  -9   4  -2 178.460 11.0034   1
 -10  -4  -2 12.2361 3.93963   8
 -10  -4  -2 1.38256 5.05017   4
  10  -4   2 7.81875 4.73311   3
 -10  -4  -2 5.25889 5.20607   9
 -10  -4  -2 7.44870 5.15638   6
  10  -4   2 5.99504 4.08359   4
 -10   4  -2 1.43583 3.17795   1
 -10   4  -2 16.5274 6.27281   6
 -10   4  -2 9.24930 5.02803   9
  10   4   2 8.99692 4.11990   3
 -11  -4  -2 1136.56 48.5105   4
  11  -4   2 1099.74 46.7372   4
 -11  -4  -2 1081.63 41.8130   6
  11  -4   2 1183.65 44.5337   3
 -11  -4  -2 1086.68 38.4116   8
 -11  -4  -2 1203.17 44.2350   9
 -11   4  -2 1182.51 42.6764   1
 -11   4  -2 1126.43 43.2958   9
 -11   4  -2 1086.79 43.2647   6
  11   4   2 1148.89 42.9211   3
 -12  -4  -2 -4.6082 5.75708   9
 -12  -4  -2 -1.7730 6.06478   4
 -12  -4  -2 9.60302 4.82262   8
  12  -4   2 1.78267 5.33181   3
 -12  -4  -2 0.77008 6.12599   6
  12  -4   2 2.57066 5.09083   4
  12   4   2 -1.1597 3.81057   3
  12   4   2 1.54022 4.61612   9
 -12   4  -2 -7.3281 4.91735   6
 -12   4  -2 1.93375 4.37253   1
 -12   4  -2 2.27194 6.56965   9
 -13  -4  -2 518.674 24.1021   8
 -13  -4  -2 529.287 27.0028   9
 -13  -4  -2 583.295 28.1713   6
  13  -4   2 536.159 28.7721   4
  13   4   2 566.459 26.6068   9
 -13   4  -2 517.381 27.2090   9
 -13   4  -2 489.440 26.8925   6
 -14  -4  -2 12.3544 6.20500   8
 -14  -4  -2 18.2440 9.07862   6
 -14  -4  -2 5.70142 6.46567   9
  14   4   2 11.5126 6.48939   9
 -14   4  -2 18.2773 7.78523   9
 -14   4  -2 20.4405 8.69169   6
 -15  -4  -2 0.12008 7.19194   9
 -15  -4  -2 -0.3515 6.13111   8
 -15  -4  -2 2.63426 8.14227   6
 -15   4  -2 10.4081 8.24203   6
  15   4   2 4.94403 5.67637   9
 -15   4  -2 1.68027 7.98031   9
 -16  -4  -2 39.4499 10.8937   9
 -16  -4  -2 46.4647 11.3629   6
 -16  -4  -2 36.8447 9.69418   8
 -16   4  -2 40.4262 11.0426   6
 -16   4  -2 36.6219 10.9227   9
  16   4   2 28.1472 8.73098   9
 -17  -4  -2 246.896 19.8615   9
 -17  -4  -2 286.051 20.7740   6
 -17  -4  -2 280.021 20.5745   8
 -17   4  -2 253.370 20.6068   9
 -17   4  -2 213.225 19.3463   6
 -18  -4  -2 46.9342 11.9816   6
 -18   4  -2 46.6783 12.2054   6
 -18  -5   2 22.2815 9.81426   8
 -18   5   2 61.4430 12.6273   6
 -17  -5   2 49.5275 11.3831   8
 -17   5   2 50.4592 11.9374   6
 -16  -5   2 184.051 16.1450   6
 -16  -5   2 184.549 17.2985   8
 -16   5   2 203.269 17.5304   6
 -15  -5   2 49.0248 10.3196   8
 -15  -5   2 21.9139 8.10116   6
 -15   5   2 28.1412 9.39659   6
 -14  -5   2 195.517 15.2426   8
 -14  -5   2 192.552 15.1618   6
 -14   5   2 190.872 16.1644   6
 -13  -5   2 55.4209 9.41604   6
  13  -5  -2 39.0652 7.97018   3
 -13  -5   2 55.8343 8.70740   8
 -13  -5   2 71.7421 10.7651   4
 -13   5   2 50.9459 9.32645   6
 -12  -5   2 821.711 32.5917   8
 -12  -5   2 884.603 34.2649   6
  12  -5  -2 850.441 35.0068   3
 -12  -5   2 805.413 37.5512   4
 -12  -5   2 825.339 33.1669   9
 -12   5   2 842.573 33.8344   9
 -12   5   2 838.242 34.2583   6
 -12   5   2 826.326 35.8062   1
  12   5  -2 864.536 35.8606   3
  12   5  -2 841.483 32.7999   9
 -11  -5   2 19.2307 6.79435   4
 -11  -5   2 23.2871 6.07490   9
 -11  -5   2 36.7253 7.61494   6
  11  -5  -2 38.5332 7.19570   3
 -11  -5   2 30.2714 6.44263   8
  11   5  -2 19.3518 5.59870   9
 -11   5   2 27.7370 6.97458   9
 -11   5   2 30.6852 7.47463   6
  11   5  -2 32.8183 7.03686   3
 -11   5   2 28.9361 6.58629   1
  11   5  -2 34.0358 6.18766   7
 -10  -5   2 1112.93 38.2157   6
 -10  -5   2 1041.87 42.9557   4
  10  -5  -2 982.096 39.2281   3
  10  -5  -2 1008.81 40.9795   4
 -10  -5   2 1096.36 40.4218   1
 -10  -5   2 1048.01 36.5041   8
  10  -5  -2 1092.48 34.2281   5
 -10  -5   2 1068.73 38.2712   9
 -10   5   2 1016.43 39.3845   1
 -10   5   2 1073.06 38.2451   9
 -10   5   2 1066.06 36.9450   8
  10   5  -2 1083.37 39.6235   3
  10   5  -2 1005.29 37.7731   7
  10   5  -2 1052.67 37.6478   9
 -10   5   2 975.247 38.3504   6
  -9  -5   2 27.7936 5.64209   1
  -9  -5   2 31.8864 5.40772   8
  -9  -5   2 25.1631 5.59542   6
  -9  -5   2 28.3616 5.80326   9
   9  -5  -2 34.0812 5.82786   4
   9  -5  -2 28.5730 5.84853   3
   9  -5  -2 33.8176 4.70631   5
  -9  -5   2 48.6230 7.55610   4
  -9   5   2 28.4403 5.51182   8
  -9   5   2 30.9218 5.58016   1
  -9   5   2 23.8104 5.49504   9
  -9   5   2 29.6780 6.18267   6
   9   5  -2 34.4571 5.74978   3
   9   5  -2 22.3827 4.75397   7
   9   5  -2 35.7749 5.71106   9
   8  -5  -2 88.3253 6.32874   5
  -8  -5   2 74.6989 6.91305   6
  -8  -5   2 72.8333 8.41124   4
  -8  -5   2 77.8498 7.38487   9
   8  -5  -2 58.8200 6.92871   3
  -8  -5   2 67.4818 7.03156   1
  -8  -5   2 71.5619 6.53433   8
   8  -5  -2 63.0312 7.02280   4
   8   5  -2 58.7708 6.39378   3
   8   5  -2 65.9466 6.92486   9
   8   5  -2 62.4157 6.25089   7
  -8   5   2 57.0915 6.30201   1
  -8   5   2 59.2068 6.52082   9
  -8   5   2 64.3842 7.58029   6
  -7  -5   2 54.6175 6.27976   1
  -7  -5   2 49.1526 5.25741   8
   7  -5  -2 55.4201 6.17929   4
  -7  -5   2 45.5119 6.76535   4
   7  -5  -2 45.6179 5.79887   3
   7   5  -2 47.9285 5.31617   7
  -7   5   2 46.6362 5.32387   1
   7   5  -2 52.9831 5.58564   3
  -7   5   2 52.4749 6.70645   6
  -6  -5   2 1551.20 55.2080   4
  -6  -5   2 1639.06 51.8367   1
   6  -5  -2 1509.74 45.8444   7
   6  -5  -2 1486.65 50.5950   3
   6  -5  -2 1520.78 52.8355   4
  -6   5   2 1486.12 48.1439   2
  -6   5   2 1523.86 49.5332   1
   6   5  -2 1476.51 48.7921   7
   6   5  -2 1530.75 48.8881   3
   6   5  -2 1604.80 48.7244   2
   5  -5  -2 895.167 27.6922   7
   5  -5  -2 962.841 32.7964   4
  -5  -5   2 911.645 31.9976   1
   5  -5  -2 923.490 31.6218   3
  -5  -5   2 915.643 34.6609   4
   5   5  -2 906.304 30.4579   7
  -5   5   2 901.686 30.4092   1
   5   5  -2 876.675 29.8613   2
  -5   5   2 867.592 29.5448   2
   5   5  -2 896.545 29.9565   3
   4  -5  -2 154.609 8.16401   4
   4  -5  -2 150.024 7.90144   3
   4  -5  -2 160.693 6.07790   7
  -4  -5   2 141.307 8.35076   1
  -4  -5   2 162.215 9.58188   4
   4   5  -2 150.354 7.73335   7
  -4   5   2 158.209 6.08225   7
  -4   5   2 150.205 7.37869   1
  -4   5   2 154.920 7.11325   2
   4   5  -2 148.677 7.27843   2
   4   5  -2 142.381 7.16971   3
   3  -5  -2 79.6597 5.15922   4
  -3  -5   2 67.5280 4.86875   1
   3  -5  -2 72.1571 3.63195   7
   3  -5  -2 73.1247 4.53883   3
  -3  -5   2 72.8708 5.85927   4
   3   5  -2 79.5698 4.79622   2
  -3   5   2 79.9471 4.43856   1
  -3   5   2 74.4728 4.48100   2
   3   5  -2 78.6464 4.86901   7
   3   5  -2 72.4171 4.19926   3
  -3   5   2 79.8400 3.70629   7
   2  -5  -2 4.38248 1.27175   3
  -2  -5   2 3.91936 1.25309   1
   2  -5  -2 8.48957 1.96140   4
  -2  -5   2 7.31265 2.21445   4
   2  -5  -2 5.86596 1.21926   7
  -2   5   2 3.75448 1.18915   1
   2   5  -2 3.06350 1.37691   2
   2   5  -2 3.18334 1.10133   3
  -2   5   2 4.95156 1.54828   2
   2   5  -2 2.78911 1.45042   7
  -2   5   2 4.97227 1.13203   7
   1  -5  -2 232.970 10.5148   4
  -1  -5   2 242.512 10.6989   4
   1  -5  -2 232.066 8.49161   7
   1  -5  -2 221.535 8.58096   3
  -1   5   2 252.362 8.62334   7
   1   5  -2 237.269 9.70914   2
  -1   5   2 250.348 8.17928   1
  -1   5   2 228.085 9.41923   2
   1   5  -2 278.055 9.54897   7
   1   5  -2 218.564 7.85872   3
   0  -5  -2 25.2839 3.41951   4
   0  -5  -2 35.8108 2.42899   3
   0  -5   2 41.5246 1.83401   3
   0  -5   2 32.3069 3.33018   4
   0  -5  -2 33.3550 2.57412   7
   0   5   2 35.4366 2.93513   2
   0   5  -2 38.6226 3.18710   2
   0   5   2 30.8313 2.48137   7
   0   5  -2 37.4444 2.47332   1
   0   5  -2 43.1770 2.87933   7
   0   5   2 33.9077 1.59022   1
  -1  -5  -2 2533.69 85.5821   4
   1  -5   2 2684.68 75.9596   3
  -1  -5  -2 2740.10 77.1725   3
  -1  -5  -2 2592.34 77.2265   7
  -1   5  -2 2637.36 77.9077   1
   1   5   2 2627.36 77.3349   7
  -1   5  -2 2652.38 76.9130   7
  -1   5  -2 2663.41 80.6395   2
   1   5   2 2627.55 80.2972   2
  -2  -5  -2 1432.78 52.2560   4
   2  -5   2 1542.61 50.6508   4
  -2  -5  -2 1600.21 45.7928   3
   2  -5   2 1536.59 44.7827   3
   2   5   2 1545.62 47.4242   2
  -2   5  -2 1515.26 44.7337   7
  -2   5  -2 1451.80 45.9818   1
  -2   5  -2 1513.51 47.7170   2
   2   5   2 1549.56 45.8916   7
   3  -5   2 302.412 11.4705   3
  -3  -5  -2 322.328 10.0654   1
   3  -5   2 283.639 13.4475   4
  -3  -5  -2 293.423 15.3981   4
   3   5   2 311.612 11.6153   7
  -3   5  -2 315.199 11.6077   1
   3   5   2 325.310 11.7216   3
   3   5   2 317.676 11.6465   2
  -3   5  -2 316.375 12.0210   2
  -4  -5  -2 158.718 6.21552   1
   4  -5   2 168.784 9.38447   4
   4  -5   2 161.001 8.65288   3
  -4  -5  -2 169.083 11.2812   4
   4   5   2 153.907 7.46695   3
   4   5   2 156.408 7.32673   7
   4   5   2 161.435 7.02596   2
  -4   5  -2 161.255 7.55019   1
  -4   5  -2 151.551 7.30620   2
   5  -5   2 309.142 14.9513   4
  -5  -5  -2 325.233 11.3077   1
   5  -5   2 293.158 13.5759   3
  -5  -5  -2 315.970 17.4168   4
  -5   5  -2 288.283 12.4219   1
   5   5   2 311.021 11.4823   2
  -5   5  -2 287.523 11.8856   2
   5   5   2 314.168 12.3294   7
   5   5   2 304.829 12.5408   3
  -6  -5  -2 990.621 31.2927   1
  -6  -5  -2 1013.23 35.9163   9
  -6  -5  -2 944.947 39.3760   4
  -6  -5  -2 997.483 30.1047   8
   6  -5   2 929.015 36.9442   4
   6  -5   2 937.434 34.1430   3
   6   5   2 973.739 31.9802   7
  -6   5  -2 962.360 33.9752   9
  -6   5  -2 1017.06 33.1080   1
   6   5   2 938.327 35.3032   9
   6   5   2 988.791 31.2250   2
   6   5   2 954.782 32.5683   3
  -7  -5  -2 567.615 24.8224   9
  -7  -5  -2 561.454 20.2358   1
  -7  -5  -2 568.314 21.7989   6
   7  -5   2 584.817 25.7807   4
  -7  -5  -2 570.058 27.3526   4
  -7  -5  -2 547.970 19.7232   8
   7  -5   2 562.470 23.4493   3
   7   5   2 565.098 20.7394   7
   7   5   2 578.507 21.9427   3
  -7   5  -2 520.389 23.9616   6
  -7   5  -2 595.036 23.8477   9
  -7   5  -2 539.990 21.5441   1
   7   5   2 594.271 24.9361   9
  -8  -5  -2 1746.22 59.4398   9
  -8  -5  -2 1732.62 52.6442   8
  -8  -5  -2 1717.48 65.7711   4
   8  -5   2 1785.95 51.0743   5
  -8  -5  -2 1722.23 55.7199   6
   8  -5   2 1865.50 65.4222   4
   8  -5   2 1756.33 59.1913   3
   8   5   2 1701.70 56.9693   3
   8   5   2 1766.02 59.2027   9
   8   5   2 1792.52 55.7847   7
  -8   5  -2 1756.65 57.5221   1
  -8   5  -2 1750.59 58.4515   9
  -8   5  -2 1804.52 59.0834   6
  -9  -5  -2 99.7559 10.4671   9
   9  -5   2 89.4356 10.1743   4
  -9  -5  -2 95.6931 11.3666   4
   9  -5   2 99.3906 6.74291   5
  -9  -5  -2 104.026 7.91081   8
   9  -5   2 107.309 9.74759   3
  -9  -5  -2 95.0928 9.20783   6
  -9   5  -2 100.461 10.5991   9
  -9   5  -2 94.6759 10.1756   6
   9   5   2 111.664 7.79312   7
  -9   5  -2 99.9866 8.11690   1
   9   5   2 95.1907 8.13370   3
   9   5   2 107.947 10.3069   9
 -10  -5  -2 297.137 14.2648   8
 -10  -5  -2 267.115 17.1994   9
  10  -5   2 284.871 16.6185   3
 -10  -5  -2 273.103 16.1742   6
 -10  -5  -2 299.370 19.5965   4
  10  -5   2 276.349 18.2737   4
  10   5   2 270.476 16.5004   9
 -10   5  -2 283.339 15.4728   1
  10   5   2 284.981 15.7085   3
 -10   5  -2 284.220 17.5749   6
 -10   5  -2 258.102 16.9173   9
 -11  -5  -2 24.3509 5.54724   8
  11  -5   2 26.8423 6.62017   3
 -11  -5  -2 27.1687 7.33665   6
  11  -5   2 24.8906 7.26293   4
 -11  -5  -2 38.0771 8.23782   9
 -11  -5  -2 27.2924 8.09265   4
 -11   5  -2 24.4949 7.45430   9
  11   5   2 39.1258 7.90135   9
 -11   5  -2 37.6269 8.55378   6
  11   5   2 39.6695 6.85581   3
 -11   5  -2 22.0235 5.73018   1
 -12  -5  -2 830.653 40.1077   4
 -12  -5  -2 837.332 32.1354   8
  12  -5   2 823.792 38.3286   4
 -12  -5  -2 875.102 35.7781   6
 -12  -5  -2 843.813 35.8946   9
  12   5   2 912.017 36.3456   9
  12   5   2 818.828 35.2618   3
 -12   5  -2 868.225 36.2343   9
 -12   5  -2 827.334 36.1855   6
 -12   5  -2 828.636 35.0662   1
  13  -5   2 -3.6893 4.44250   4
 -13  -5  -2 -0.4418 6.77475   6
 -13  -5  -2 -2.6608 5.99785   9
 -13  -5  -2 3.30302 5.49822   8
 -13   5  -2 2.19541 6.03195   9
  13   5   2 2.82137 5.64899   9
 -13   5  -2 -0.5969 6.44459   6
 -14  -5  -2 175.757 16.4629   6
 -14  -5  -2 151.036 13.4029   8
 -14  -5  -2 141.859 15.0358   9
  14   5   2 187.903 15.1190   9
 -14   5  -2 164.737 15.7906   9
 -14   5  -2 161.051 16.0283   6
 -15  -5  -2 3.61336 8.41291   6
 -15  -5  -2 2.33038 6.86127   8
 -15  -5  -2 15.4006 8.66082   9
  15   5   2 8.86916 6.34028   9
 -15   5  -2 7.41478 7.68761   6
 -15   5  -2 6.11243 8.01265   9
 -16  -5  -2 136.390 15.1859   9
 -16  -5  -2 115.550 14.8315   6
 -16  -5  -2 109.309 13.3613   8
  16   5   2 146.134 14.5607   9
 -16   5  -2 103.567 14.6673   6
 -16   5  -2 140.647 16.0151   9
 -17  -5  -2 105.423 13.9931   8
 -17  -5  -2 89.3232 13.8289   6
 -17   5  -2 89.4112 14.0882   6
 -18  -5  -2 169.033 17.2223   6
 -18   5  -2 154.724 17.2463   6
 -18  -6   2 208.300 18.9015   8
 -18   6   2 208.199 18.6322   6
 -17  -6   2 -1.7006 7.61444   8
 -17   6   2 -0.3263 8.44366   6
 -16  -6   2 168.279 16.4765   8
 -16   6   2 158.526 16.1328   6
 -15  -6   2 19.6248 8.79118   8
 -15   6   2 9.23019 7.99687   6
 -14  -6   2 23.2209 8.23755   6
 -14  -6   2 17.6818 7.86851   8
 -14   6   2 21.3269 8.44728   6
 -13  -6   2 -1.7998 4.99346   4
 -13  -6   2 2.09460 5.59531   6
  13  -6  -2 -0.0584 4.49853   3
 -13  -6   2 -2.9398 5.04080   8
 -13   6   2 0.44238 6.07041   6
 -12  -6   2 45.3087 8.59985   6
 -12  -6   2 25.1808 6.79367   9
 -12  -6   2 22.3968 6.68077   8
  12  -6  -2 35.0813 7.31235   3
 -12  -6   2 37.5348 8.93040   4
 -12   6   2 27.0925 7.25516   1
 -12   6   2 33.1192 8.43434   6
  12   6  -2 24.3670 6.52311   3
 -12   6   2 19.1699 7.14918   9
  12   6  -2 24.9831 6.37398   9
 -11  -6   2 5.01843 4.67830   9
 -11  -6   2 3.53752 4.76254   4
 -11  -6   2 9.59968 5.58239   6
 -11  -6   2 8.93823 5.00246   8
  11  -6  -2 -1.3208 3.81822   5
  11  -6  -2 2.34737 4.04481   3
  11   6  -2 0.99812 3.73593   3
 -11   6   2 2.11738 4.93603   9
  11   6  -2 3.30354 4.05680   7
 -11   6   2 2.28240 4.13963   1
 -11   6   2 -0.8331 5.21024   6
  11   6  -2 2.56123 3.95700   9
 -10  -6   2 224.985 13.2816   8
  10  -6  -2 237.561 12.1025   5
  10  -6  -2 243.669 14.3932   3
 -10  -6   2 229.017 14.2022   9
  10  -6  -2 221.368 14.5452   4
 -10  -6   2 208.533 15.5915   4
 -10  -6   2 217.566 13.8485   6
  10   6  -2 216.845 13.2768   7
  10   6  -2 232.125 14.2033   3
  10   6  -2 226.069 13.5402   9
 -10   6   2 228.642 14.9516   6
 -10   6   2 211.842 13.7889   1
 -10   6   2 217.604 14.0876   9
   9  -6  -2 28.0139 4.55999   5
  -9  -6   2 26.6051 6.70742   4
  -9  -6   2 14.8669 4.45356   8
  -9  -6   2 23.6070 5.50323   1
   9  -6  -2 19.4166 4.79831   4
  -9  -6   2 27.9150 5.68561   6
  -9  -6   2 36.3534 6.22096   9
   9  -6  -2 37.9089 6.15802   3
   9   6  -2 20.9313 4.71120   7
   9   6  -2 29.5905 5.47249   9
   9   6  -2 23.3597 4.94869   3
  -9   6   2 29.6931 5.78239   9
  -9   6   2 30.7481 5.50588   1
  -9   6   2 28.0417 6.25576   6
   8  -6  -2 103.068 8.88191   4
   8  -6  -2 100.809 8.42806   3
   8  -6  -2 105.472 7.33735   5
  -8  -6   2 91.5360 8.64244   9
  -8  -6   2 92.7156 7.88064   6
  -8  -6   2 107.775 7.87554   8
  -8  -6   2 110.858 8.70092   1
  -8  -6   2 97.1053 10.0525   4
   8   6  -2 88.6434 7.48351   3
  -8   6   2 109.276 8.17598   9
   8   6  -2 104.053 8.08345   7
  -8   6   2 91.0796 7.61778   1
  -8   6   2 85.7441 8.95012   6
   8   6  -2 98.0402 8.60690   9
  -7  -6   2 8.31352 4.03532   4
   7  -6  -2 0.14707 2.05298   4
  -7  -6   2 2.38471 2.77824   8
   7  -6  -2 6.95170 3.15089   3
  -7  -6   2 1.70267 2.55959   1
   7  -6  -2 -0.5419 2.08101   5
  -7   6   2 4.32745 3.58276   6
  -7   6   2 6.13064 2.84663   1
   7   6  -2 9.61747 3.01217   3
   7   6  -2 1.12749 2.03935   7
   7   6  -2 6.80452 2.34645   2
  -6  -6   2 802.832 33.1296   4
   6  -6  -2 805.350 29.8212   3
   6  -6  -2 848.026 31.1294   4
  -6  -6   2 854.167 30.5644   1
  -6   6   2 820.173 28.6466   1
  -6   6   2 809.113 27.5284   2
   6   6  -2 801.884 28.5437   7
   6   6  -2 810.102 27.6840   2
   6   6  -2 766.820 27.9315   3
  -6   6   2 784.792 29.6336   6
  -5  -6   2 28.5160 4.19455   1
   5  -6  -2 24.1931 2.20190   7
  -5  -6   2 29.5941 5.09965   4
   5  -6  -2 23.8222 3.79070   4
   5  -6  -2 29.8995 4.00374   3
  -5   6   2 26.6305 3.50068   1
  -5   6   2 27.8546 2.29269   7
   5   6  -2 30.0769 3.57557   3
   5   6  -2 28.0505 3.31470   2
   5   6  -2 29.5689 3.80023   7
  -5   6   2 23.1168 3.02660   2
  -4  -6   2 1875.07 63.4154   4
   4  -6  -2 1871.65 61.5159   4
   4  -6  -2 1851.59 56.9391   3
  -4  -6   2 1722.22 58.5655   1
   4  -6  -2 1889.55 54.6579   7
   4   6  -2 1872.93 58.2694   2
  -4   6   2 1866.91 54.6662   7
  -4   6   2 1895.81 58.1330   2
   4   6  -2 1845.55 57.2238   7
   4   6  -2 1853.49 56.3150   3
  -4   6   2 1854.58 57.0562   1
  -3  -6   2 9.31378 2.80198   4
   3  -6  -2 5.91608 2.10371   4
   3  -6  -2 14.2710 2.20961   3
   3  -6  -2 12.8319 1.63543   7
  -3  -6   2 9.88893 2.28613   1
   3   6  -2 11.2525 1.92684   3
  -3   6   2 8.11711 1.39807   7
  -3   6   2 9.43849 2.05056   2
   3   6  -2 10.7622 2.30037   7
   3   6  -2 11.1048 2.22397   2
  -3   6   2 9.51021 1.85887   1
  -2  -6   2 256.692 12.3332   4
  -2  -6   2 247.747 9.66861   1
   2  -6  -2 251.592 9.74476   3
   2  -6  -2 255.166 9.27626   7
   2  -6  -2 258.227 11.6101   4
  -2   6   2 254.239 9.29231   7
   2   6  -2 253.410 10.5054   7
   2   6  -2 247.134 9.19434   3
  -2   6   2 282.527 9.56976   1
  -2   6   2 267.912 10.7390   2
   2   6  -2 250.963 10.7344   2
  -1  -6   2 79.0620 5.60379   4
   1  -6  -2 72.6932 3.91388   3
   1  -6  -2 76.5294 5.57600   4
   1  -6  -2 72.5163 3.88308   7
  -1   6   2 86.1826 4.92152   2
  -1   6   2 80.9887 3.46201   1
   1   6  -2 75.1074 3.82493   1
   1   6  -2 77.5159 4.50407   7
  -1   6   2 76.3631 3.97846   7
   1   6  -2 69.7690 4.74783   2
   1   6  -2 67.6921 3.29683   3
   0  -6   2 3513.76 96.5597   3
   0  -6  -2 3315.23 107.780   4
   0  -6   2 3187.67 106.687   4
   0  -6  -2 3254.42 97.5144   3
   0  -6  -2 3387.65 97.8099   7
   0   6  -2 3335.57 98.0051   7
   0   6   2 3356.77 101.933   2
   0   6  -2 3389.93 102.233   2
   0   6  -2 3257.09 98.4778   1
   0   6   2 3526.31 97.6952   1
   0   6   2 3387.91 97.8616   7
   1  -6   2 156.356 5.54136   3
  -1  -6  -2 156.468 9.43309   4
   1  -6   2 163.597 8.62161   4
  -1  -6  -2 150.123 6.63924   3
   1   6   2 164.269 7.04526   7
  -1   6  -2 171.344 6.73447   1
  -1   6  -2 159.322 6.62177   7
   1   6   2 158.174 7.56606   2
  -1   6  -2 166.064 7.85297   2
  -2  -6  -2 3719.30 125.564   4
   2  -6   2 4027.88 123.797   4
  -2  -6  -2 4101.00 113.409   3
   2  -6   2 4015.88 112.132   3
  -2   6  -2 3807.32 114.478   1
  -2   6  -2 3787.47 117.896   2
  -2   6  -2 3832.70 112.427   7
   2   6   2 3855.41 117.587   2
   3  -6   2 30.9161 2.69516   3
   3  -6   2 37.0705 4.36480   4
  -3  -6  -2 28.9536 5.19330   4
  -3  -6  -2 28.3558 1.64318   1
   3   6   2 32.8287 3.13278   7
   3   6   2 34.2605 3.18029   2
  -3   6  -2 30.2273 2.05045   7
  -3   6  -2 29.1270 2.93021   1
  -3   6  -2 30.2268 3.23909   2
  -4  -6  -2 307.660 16.9943   4
   4  -6   2 346.795 12.8801   3
  -4  -6  -2 337.228 10.8027   1
   4  -6   2 314.825 14.9279   4
  -4   6  -2 309.019 12.4665   1
  -4   6  -2 311.473 12.7501   2
   4   6   2 297.479 12.3532   3
   4   6   2 325.584 12.5903   7
   4   6   2 317.617 12.3101   2
  -5  -6  -2 105.967 4.94755   1
  -5  -6  -2 96.3798 9.59089   4
   5  -6   2 90.5081 6.90209   3
   5  -6   2 101.404 7.79565   4
  -5   6  -2 100.494 6.22687   1
  -5   6  -2 102.716 6.06410   2
   5   6   2 99.0394 6.05046   7
   5   6   2 94.5131 5.40273   2
   5   6   2 98.3482 6.15626   3
  -6  -6  -2 1827.85 55.9267   6
   6  -6   2 1809.08 58.8772   3
   6  -6   2 1830.57 52.5050   5
  -6  -6  -2 1786.00 67.1544   4
   6  -6   2 1836.33 64.2302   4
  -6  -6  -2 1853.83 53.2936   8
  -6  -6  -2 1834.86 60.1983   9
   6   6   2 1885.72 57.2722   2
  -6   6  -2 1842.62 58.5391   9
   6   6   2 1794.40 57.4213   3
   6   6   2 1755.31 59.7819   9
  -6   6  -2 1938.79 60.1018   6
  -6   6  -2 1857.29 58.2175   1
   6   6   2 1873.22 57.1427   7
   7  -6   2 12.0492 4.12607   3
   7  -6   2 23.7397 5.49420   4
   7  -6   2 15.2803 2.97501   5
  -7  -6  -2 9.72151 4.60785   4
  -7  -6  -2 22.5681 4.69619   6
  -7  -6  -2 19.3137 5.71436   9
  -7  -6  -2 20.1150 3.56767   8
  -7   6  -2 13.2189 4.60811   9
   7   6   2 24.0045 5.93609   9
  -7   6  -2 17.6286 3.66447   1
  -7   6  -2 11.1270 4.52429   6
   7   6   2 16.7748 3.66624   3
   7   6   2 19.0698 3.65518   7
  -8  -6  -2 204.987 14.7383   9
  -8  -6  -2 222.954 11.0382   8
   8  -6   2 228.373 10.4940   5
   8  -6   2 248.803 15.5165   4
  -8  -6  -2 206.108 15.6837   4
   8  -6   2 216.567 13.0848   3
  -8  -6  -2 224.507 12.8045   6
  -8   6  -2 233.956 13.9890   9
   8   6   2 217.488 11.9832   3
   8   6   2 234.246 14.7775   9
  -8   6  -2 213.576 14.1470   6
  -8   6  -2 205.066 11.8261   1
   8   6   2 235.719 11.5836   7
   9  -6   2 50.1442 5.18405   5
  -9  -6  -2 42.7070 8.07027   9
  -9  -6  -2 33.7756 6.45744   6
   9  -6   2 52.8835 6.98030   3
  -9  -6  -2 50.2415 9.11599   4
  -9  -6  -2 41.7299 5.43311   8
   9  -6   2 45.4714 7.85614   4
   9   6   2 26.7135 6.38830   9
  -9   6  -2 39.2727 5.67232   1
  -9   6  -2 35.5037 7.11215   9
   9   6   2 49.7086 6.27385   3
  -9   6  -2 43.3835 7.71532   6
   9   6   2 39.4142 5.41070   7
 -10  -6  -2 9.30876 4.25306   8
  10  -6   2 13.7041 5.13859   3
 -10  -6  -2 14.8049 5.82902   6
 -10  -6  -2 5.26904 5.79635   4
  10  -6   2 6.51543 3.33250   5
  10  -6   2 8.06454 4.70234   4
 -10  -6  -2 7.67931 5.50087   9
  10   6   2 4.81840 3.41024   7
 -10   6  -2 6.57206 5.80383   6
  10   6   2 3.37442 4.11051   9
 -10   6  -2 5.56938 3.87548   1
  10   6   2 7.00419 3.62919   3
 -10   6  -2 8.68030 5.79946   9
 -11  -6  -2 5.44000 4.02461   8
 -11  -6  -2 -0.8700 4.80750   4
 -11  -6  -2 5.60034 6.09989   9
 -11  -6  -2 3.10776 5.75678   6
  11  -6   2 1.27932 4.46925   4
  11   6   2 3.18138 4.07333   3
  11   6   2 1.57737 4.22119   9
 -11   6  -2 0.58125 5.70193   9
 -11   6  -2 3.75697 5.46721   6
 -11   6  -2 2.17806 3.41814   1
 -12  -6  -2 4.54721 5.84296   9
 -12  -6  -2 10.9111 7.33013   4
 -12  -6  -2 6.21694 6.88698   6
  12  -6   2 4.61529 5.65737   4
 -12  -6  -2 12.1456 5.43272   8
  12   6   2 -1.6833 4.80372   9
 -12   6  -2 0.88060 6.29273   9
  12   6   2 1.69762 4.18160   3
 -12   6  -2 5.68088 4.73251   1
 -12   6  -2 10.5801 6.86309   6
 -13  -6  -2 0.26796 5.34833   8
 -13  -6  -2 3.29774 6.32173   9
 -13  -6  -2 8.91382 7.18044   6
  13   6   2 12.3279 6.50733   9
 -13   6  -2 9.97317 7.23531   9
 -13   6  -2 8.53203 7.19154   6
 -14  -6  -2 72.3988 11.6012   9
 -14  -6  -2 73.4936 10.4068   8
 -14  -6  -2 94.0841 12.7660   6
 -14   6  -2 53.0026 11.2100   9
  14   6   2 58.8158 10.1709   9
 -14   6  -2 54.8614 11.0974   6
 -15  -6  -2 3.44524 7.00370   8
 -15  -6  -2 5.09012 7.81952   9
 -15  -6  -2 0.62140 8.07635   6
 -15   6  -2 0.37308 7.39701   6
 -15   6  -2 13.3005 8.71980   9
  15   6   2 -1.9071 5.13240   9
 -16  -6  -2 99.5304 13.9174   9
 -16  -6  -2 86.7398 13.4660   6
 -16  -6  -2 63.4332 11.6833   8
  16   6   2 70.1510 11.2515   9
 -16   6  -2 83.3089 13.6588   6
 -16   6  -2 69.7136 12.9057   9
 -17  -6  -2 16.0014 8.90424   8
 -17  -6  -2 6.27350 9.00543   6
 -17   6  -2 7.39613 9.36128   6
 -18  -6  -2 183.900 17.7133   8
 -18  -7   2 34.8803 11.4556   8
 -18   7   2 67.6189 13.5549   6
 -17  -7   2 85.1113 13.8070   8
 -17   7   2 63.0893 12.3623   6
 -16  -7   2 272.144 20.4341   8
 -16   7   2 239.474 19.3836   6
 -15  -7   2 6.49291 7.45962   8
 -15   7   2 5.35619 7.57988   6
 -14  -7   2 41.6552 9.28751   8
 -14   7   2 55.0292 10.3660   6
 -13  -7   2 58.5663 10.0473   6
  13  -7  -2 42.4868 8.08146   3
 -13  -7   2 38.3251 9.14343   4
 -13  -7   2 33.0499 8.14308   8
 -13   7   2 60.2181 10.0137   6
 -12  -7   2 672.744 28.6580   6
 -12  -7   2 591.514 31.2609   4
 -12  -7   2 640.896 27.7115   9
 -12  -7   2 644.679 27.3247   8
  12  -7  -2 612.053 28.2375   3
 -12   7   2 631.441 29.5739   1
  12   7  -2 643.761 27.8784   7
 -12   7   2 583.768 28.5222   6
 -12   7   2 629.834 28.2594   9
  12   7  -2 622.257 26.8258   9
  12   7  -2 605.507 28.8177   3
 -11  -7   2 -0.4709 4.44415   9
  11  -7  -2 9.46964 4.44195   5
 -11  -7   2 -5.9945 3.45362   8
 -11  -7   2 4.12963 5.17152   4
  11  -7  -2 0.08723 4.31174   3
 -11  -7   2 -0.4009 4.88351   6
 -11   7   2 -0.3353 4.07514   1
  11   7  -2 5.90325 4.59447   7
 -11   7   2 7.27311 5.73286   6
 -11   7   2 11.1119 6.12217   9
  11   7  -2 -0.5382 3.50595   3
  11   7  -2 -0.7242 4.05814   9
  10  -7  -2 1049.14 34.7432   5
 -10  -7   2 1102.42 38.0930   6
  10  -7  -2 1000.51 39.1290   3
 -10  -7   2 1099.02 37.0347   8
 -10  -7   2 1084.62 44.2091   4
 -10  -7   2 1063.82 38.6803   9
  10  -7  -2 1007.88 41.2455   4
 -10   7   2 1006.12 39.4128   1
 -10   7   2 984.812 38.0962   9
 -10   7   2 1003.47 39.0582   6
  10   7  -2 1103.34 38.4576   9
  10   7  -2 1034.34 38.4565   7
  10   7  -2 1028.08 39.0893   3
   9  -7  -2 71.4907 6.74881   5
  -9  -7   2 70.8028 7.88821   6
  -9  -7   2 73.6160 9.49346   4
   9  -7  -2 62.1995 7.70945   4
  -9  -7   2 67.3736 7.34316   8
  -9  -7   2 81.2320 8.67501   9
   9  -7  -2 67.3008 7.79906   3
   9   7  -2 69.5722 7.37321   3
   9   7  -2 70.3314 7.38087   7
   9   7  -2 72.8657 7.73037   9
  -9   7   2 80.3956 8.17873   9
  -9   7   2 62.5378 7.14501   1
  -9   7   2 59.4362 8.48572   6
  -8  -7   2 18.6019 4.35728   8
   8  -7  -2 13.0136 3.71234   5
  -8  -7   2 12.6621 4.25198   6
  -8  -7   2 19.2076 5.37152   9
  -8  -7   2 11.9631 4.72989   4
   8  -7  -2 28.8449 5.60426   4
   8  -7  -2 12.5398 4.21584   3
   8   7  -2 12.5211 3.67558   3
  -8   7   2 22.0889 4.54088   1
  -8   7   2 15.4637 4.66339   9
   8   7  -2 20.7586 4.60053   7
   8   7  -2 8.42657 3.82517   9
  -8   7   2 17.6668 5.40612   6
   7  -7  -2 134.912 8.04352   5
   7  -7  -2 111.916 8.94395   3
  -7  -7   2 105.190 7.61138   8
  -7  -7   2 119.075 9.67484   9
  -7  -7   2 125.193 9.20643   1
   7  -7  -2 116.925 9.12175   4
  -7  -7   2 89.8948 9.63292   4
  -7   7   2 117.067 8.11122   1
  -7   7   2 94.8661 7.88781   9
   7   7  -2 120.271 7.18917   2
   7   7  -2 121.792 9.36118   9
   7   7  -2 123.860 8.28446   7
  -7   7   2 112.204 9.91759   6
   7   7  -2 112.021 7.90756   3
  -6  -7   2 1507.14 55.7975   4
  -6  -7   2 1544.59 51.1256   1
   6  -7  -2 1602.60 45.6476   5
   6  -7  -2 1556.84 53.7507   4
  -6  -7   2 1563.49 45.7272   8
   6  -7  -2 1471.32 49.8651   3
  -6   7   2 1566.15 49.5485   1
  -6   7   2 1504.53 49.2686   2
   6   7  -2 1444.41 48.5655   3
  -6   7   2 1503.92 50.1696   6
   6   7  -2 1574.50 49.4674   2
   6   7  -2 1497.32 49.4551   7
   5  -7  -2 600.031 21.5194   3
  -5  -7   2 552.799 22.0201   1
  -5  -7   2 556.353 25.1441   4
   5  -7  -2 579.673 23.3390   4
   5  -7  -2 585.257 18.4771   7
  -5   7   2 549.575 20.8443   2
   5   7  -2 569.539 21.0068   2
  -5   7   2 579.872 20.9403   1
   5   7  -2 581.449 20.6603   3
  -5   7   2 575.834 18.4447   7
   5   7  -2 604.320 21.7029   7
   4  -7  -2 94.3571 5.88456   3
   4  -7  -2 91.0768 6.81544   4
   4  -7  -2 105.928 4.80201   7
  -4  -7   2 114.762 8.35487   4
  -4  -7   2 100.669 6.88899   1
   4   7  -2 96.9842 6.02178   2
  -4   7   2 102.846 6.19222   2
   4   7  -2 85.4342 5.40128   3
  -4   7   2 118.901 6.16571   1
  -4   7   2 87.4384 4.48496   7
   4   7  -2 89.1495 6.22207   7
   3  -7  -2 8.98828 1.59732   7
  -3  -7   2 9.64181 2.98223   4
  -3  -7   2 9.54781 2.21393   1
   3  -7  -2 8.07757 2.66921   4
   3  -7  -2 7.41243 1.90176   3
  -3   7   2 7.66506 1.53222   7
  -3   7   2 8.01488 1.83694   1
  -3   7   2 8.88006 2.26056   2
   3   7  -2 8.93360 1.82491   3
   3   7  -2 12.5965 2.52172   2
   3   7  -2 12.7041 2.60582   7
   2  -7  -2 89.8985 6.42761   4
   2  -7  -2 92.0641 4.57949   7
   2  -7  -2 77.4493 4.58573   3
  -2  -7   2 95.9047 4.77731   1
  -2  -7   2 92.9815 6.90226   4
   2   7  -2 85.3623 5.37691   7
   2   7  -2 83.2778 5.50540   2
  -2   7   2 76.9558 5.28223   2
   2   7  -2 79.7507 4.22151   3
  -2   7   2 91.8991 4.53082   7
  -2   7   2 87.3515 4.37275   1
   1  -7  -2 571.687 18.8569   3
   1  -7  -2 592.679 22.8593   4
  -1  -7   2 557.400 22.4836   4
   1  -7  -2 582.439 18.9467   7
  -1   7   2 581.999 18.9812   7
   1   7  -2 575.594 19.7094   7
  -1   7   2 565.995 18.0599   1
   1   7  -2 590.744 20.8650   2
   1   7  -2 555.657 18.6707   1
   1   7  -2 575.287 18.0378   3
  -1   7   2 621.676 20.9172   2
   0  -7  -2 80.4235 6.58421   4
   0  -7  -2 92.5474 4.81843   7
   0  -7  -2 87.7106 4.54167   3
   0  -7   2 88.9320 3.66858   3
   0  -7   2 95.1907 6.43222   4
   0   7   2 87.0589 4.73216   7
   0   7  -2 85.5275 5.53140   2
   0   7  -2 87.4059 4.37950   1
   0   7   2 78.5648 3.26928   1
   0   7  -2 86.7698 4.81626   7
   0   7   2 84.4223 5.33434   2
   1  -7   2 1181.31 33.7190   3
   1  -7   2 1110.82 39.7757   4
  -1  -7  -2 1187.40 35.2394   3
  -1  -7  -2 1136.22 41.4793   4
  -1   7  -2 1159.73 35.1145   7
   1   7   2 1141.28 35.5532   7
  -1   7  -2 1098.07 35.1906   1
   1   7   2 1097.38 37.1723   2
  -1   7  -2 1175.12 37.7776   2
   2  -7   2 169.018 9.72147   4
   2  -7   2 194.900 6.68029   3
  -2  -7  -2 205.021 11.7293   4
  -2  -7  -2 170.429 7.68248   3
   2   7   2 175.376 8.02314   7
  -2   7  -2 177.925 8.77122   2
  -2   7  -2 185.032 7.23489   7
  -2   7  -2 182.634 7.67710   1
   2   7   2 186.786 8.53297   2
  -3  -7  -2 38.3145 5.80359   4
   3  -7   2 35.4905 4.62519   4
   3  -7   2 46.9771 3.05331   3
  -3   7  -2 41.6561 3.48149   1
   3   7   2 39.3617 3.58228   7
   3   7   2 35.8595 3.48736   2
  -3   7  -2 35.9683 3.76642   2
  -3   7  -2 41.2473 2.63403   7
   4  -7   2 458.036 19.6640   4
  -4  -7  -2 418.522 21.4961   4
   4  -7   2 434.897 15.8408   3
   4   7   2 451.772 16.5267   3
   4   7   2 433.266 16.5100   7
   4   7   2 450.080 16.5778   2
  -4   7  -2 459.133 16.5446   1
  -4   7  -2 464.893 17.3197   2
   5  -7   2 563.319 23.9413   4
  -5  -7  -2 566.878 23.2681   9
   5  -7   2 607.050 20.9593   3
  -5  -7  -2 551.482 26.8464   4
   5  -7   2 559.093 18.8812   5
  -5  -7  -2 554.636 18.8512   8
  -5   7  -2 585.727 20.8365   1
   5   7   2 581.055 20.2139   2
  -5   7  -2 592.132 22.3983   9
   5   7   2 553.833 23.1394   9
   5   7   2 563.048 20.5720   7
   5   7   2 542.739 20.4044   3
  -5   7  -2 553.613 20.9248   2
  -6  -7  -2 1600.49 54.1655   9
   6  -7   2 1625.69 52.3614   3
  -6  -7  -2 1628.73 47.4098   8
   6  -7   2 1601.21 57.3596   4
  -6  -7  -2 1538.20 60.3905   4
   6  -7   2 1557.39 46.7699   5
  -6  -7  -2 1620.90 49.9142   6
   6   7   2 1634.07 51.0129   2
  -6   7  -2 1584.17 52.2877   9
   6   7   2 1610.83 50.9402   7
  -6   7  -2 1569.95 53.2820   6
   6   7   2 1635.56 54.1079   9
   6   7   2 1614.31 51.2266   3
  -6   7  -2 1677.02 51.8259   1
   7  -7   2 126.443 10.5115   4
  -7  -7  -2 109.714 11.8511   4
   7  -7   2 135.189 7.74166   5
  -7  -7  -2 122.221 11.1470   9
  -7  -7  -2 139.279 8.09396   8
   7  -7   2 120.833 9.05574   3
  -7  -7  -2 124.511 8.81054   6
  -7   7  -2 144.971 10.5707   9
   7   7   2 126.470 10.9652   9
   7   7   2 124.158 8.27500   3
  -7   7  -2 132.364 8.43231   1
  -7   7  -2 124.023 10.7633   6
   7   7   2 138.009 8.47020   7
  -8  -7  -2 424.716 24.4632   4
  -8  -7  -2 464.571 19.9781   6
   8  -7   2 429.292 20.0882   3
   8  -7   2 477.389 23.8528   4
   8  -7   2 438.292 17.0657   5
  -8  -7  -2 446.785 18.0019   8
  -8  -7  -2 486.661 23.3458   9
  -8   7  -2 457.133 19.6126   1
  -8   7  -2 442.132 21.8354   6
   8   7   2 478.883 22.7187   9
   8   7   2 452.191 19.5110   3
  -8   7  -2 465.155 21.5337   9
   8   7   2 462.189 19.0417   7
   9  -7   2 107.163 11.2916   4
  -9  -7  -2 69.5665 10.3375   4
  -9  -7  -2 64.8735 6.81974   8
   9  -7   2 83.7459 6.69331   5
  -9  -7  -2 94.9062 10.5898   9
  -9  -7  -2 86.2586 8.98048   6
  -9   7  -2 81.3306 10.1008   6
  -9   7  -2 90.1084 8.05326   1
   9   7   2 89.0324 7.64338   7
  -9   7  -2 86.6239 9.84374   9
   9   7   2 78.5616 7.75364   3
   9   7   2 87.1458 9.82686   9
  10  -7   2 415.154 23.0069   4
 -10  -7  -2 386.595 21.2345   9
 -10  -7  -2 360.881 17.2024   8
 -10  -7  -2 370.720 19.1460   6
  10  -7   2 388.523 16.0396   5
 -10  -7  -2 330.399 22.2860   4
  10   7   2 356.754 18.4847   3
 -10   7  -2 365.645 20.5458   9
  10   7   2 356.155 17.5027   7
 -10   7  -2 339.442 18.1109   1
 -10   7  -2 395.958 21.4527   6
  10   7   2 397.910 20.6815   9
 -11  -7  -2 40.7397 6.83980   8
 -11  -7  -2 33.1442 8.83615   4
  11  -7   2 35.0833 8.29050   4
 -11  -7  -2 36.6258 8.16964   6
 -11  -7  -2 32.1824 8.12071   9
 -11   7  -2 36.6153 8.35646   6
 -11   7  -2 49.1769 9.49507   9
 -11   7  -2 30.4844 6.32224   1
  11   7   2 34.9829 7.83573   9
  11   7   2 40.8907 6.98122   3
 -12  -7  -2 941.855 38.5693   9
 -12  -7  -2 915.778 37.4119   6
 -12  -7  -2 910.514 43.0631   4
  12  -7   2 908.257 41.3201   4
 -12  -7  -2 848.695 33.8038   8
 -12   7  -2 885.063 38.4638   9
  12   7   2 926.381 37.8022   9
 -12   7  -2 917.868 38.8073   6
 -13  -7  -2 10.1694 7.37733   9
 -13  -7  -2 17.6201 7.99653   6
 -13  -7  -2 20.4133 6.88761   8
 -13   7  -2 4.07244 7.21776   9
  13   7   2 25.1222 7.48233   9
 -13   7  -2 10.9585 7.71801   6
 -14  -7  -2 179.003 16.5507   9
 -14  -7  -2 173.723 16.7432   6
 -14  -7  -2 177.589 14.6001   8
 -14   7  -2 177.374 16.9516   9
  14   7   2 161.441 15.1099   9
 -14   7  -2 152.551 16.0906   6
 -15  -7  -2 82.5456 13.1950   9
 -15  -7  -2 97.4992 13.5345   6
 -15  -7  -2 90.2849 11.9827   8
  15   7   2 103.639 12.7935   9
 -15   7  -2 105.963 14.4071   6
 -15   7  -2 101.914 14.3179   9
 -16  -7  -2 155.399 15.7110   8
 -16  -7  -2 166.399 16.8472   6
 -16  -7  -2 184.937 17.7481   9
 -16   7  -2 148.335 16.7503   6
 -16   7  -2 171.025 17.6411   9
  16   7   2 197.589 16.2593   9
 -17  -7  -2 16.2616 9.91564   6
 -17  -7  -2 6.83886 8.70236   8
 -17   7  -2 -0.5152 8.63779   6
 -18  -8   2 -5.6142 8.46515   8
 -17  -8   2 218.262 19.3590   8
 -17   8   2 171.523 17.3982   6
 -16  -8   2 109.905 14.5402   8
 -16   8   2 84.6324 13.6671   6
 -15  -8   2 244.584 18.6971   8
 -15   8   2 243.007 18.8685   6
 -14  -8   2 32.4353 8.62540   8
 -14   8   2 29.3409 9.24562   6
 -13  -8   2 44.1881 8.93566   8
 -13   8   2 64.0245 10.7931   6
  12  -8  -2 2.00382 4.66412   3
 -12  -8   2 -1.5065 4.94598   9
 -12  -8   2 4.30354 6.37094   4
  12  -8  -2 2.20547 4.81006   5
 -12  -8   2 9.71446 5.18428   8
 -12   8   2 1.34481 6.10519   9
 -12   8   2 3.60306 4.96231   1
  12   8  -2 7.14403 4.74925   9
  12   8  -2 6.14746 4.81477   3
 -12   8   2 -5.6301 4.78153   6
  12   8  -2 -4.1240 4.01588   7
 -11  -8   2 939.068 35.4534   8
 -11  -8   2 999.958 42.6580   4
  11  -8  -2 947.564 37.7384   3
  11  -8  -2 977.751 33.7582   5
 -11  -8   2 927.703 36.8058   9
 -11  -8   2 1060.54 37.6406   6
 -11   8   2 963.988 38.5935   1
  11   8  -2 941.890 36.3685   9
  11   8  -2 951.934 37.2959   7
  11   8  -2 942.580 37.9035   3
 -11   8   2 975.776 37.4810   9
 -11   8   2 906.343 37.8589   6
  10  -8  -2 46.0278 7.43159   3
  10  -8  -2 66.2256 6.86058   5
 -10  -8   2 52.4418 7.82447   6
 -10  -8   2 62.6543 9.56219   4
 -10  -8   2 49.1620 7.83836   9
 -10  -8   2 51.7527 7.32708   8
 -10   8   2 46.4489 7.05741   1
 -10   8   2 44.5784 8.25935   6
  10   8  -2 57.2717 7.58171   7
  10   8  -2 72.7373 8.01757   3
  10   8  -2 48.7083 7.39863   9
 -10   8   2 61.9033 8.49332   9
   9  -8  -2 301.222 17.3052   4
   9  -8  -2 286.307 16.0332   3
   9  -8  -2 319.143 14.5100   5
  -9  -8   2 291.100 18.8380   4
  -9  -8   2 275.590 14.8482   6
  -9  -8   2 310.467 15.0663   8
  -9  -8   2 289.800 16.2918   9
   9   8  -2 291.798 15.4228   3
  -9   8   2 290.009 15.5280   9
   9   8  -2 294.836 16.0438   9
  -9   8   2 285.119 17.1821   6
   9   8  -2 320.077 16.1460   7
  -9   8   2 270.449 15.3897   1
  -8  -8   2 40.4182 6.90516   9
  -8  -8   2 38.8768 5.38952   8
  -8  -8   2 40.2283 5.63799   6
  -8  -8   2 41.3884 7.74824   4
   8  -8  -2 61.0863 6.03957   5
   8  -8  -2 39.6319 6.68307   4
   8  -8  -2 58.9469 7.32104   3
   8   8  -2 38.9377 5.70709   7
  -8   8   2 37.2265 7.00497   6
  -8   8   2 42.8481 5.74091   1
   8   8  -2 44.0207 5.67149   3
  -8   8   2 33.4512 5.86316   9
   8   8  -2 33.9970 6.33103   9
  -7  -8   2 539.828 20.3098   8
   7  -8  -2 533.212 24.2796   4
   7  -8  -2 569.159 20.4637   5
  -7  -8   2 618.884 24.7877   9
  -7  -8   2 537.296 26.3232   4
   7  -8  -2 543.884 22.6151   3
  -7   8   2 587.479 22.0869   9
   7   8  -2 508.742 21.7848   7
   7   8  -2 560.238 21.7458   3
  -7   8   2 524.986 23.7701   6
  -7   8   2 511.325 21.5271   1
   7   8  -2 563.335 21.0460   2
   7   8  -2 567.648 24.0734   9
  -6  -8   2 379.978 14.6803   8
   6  -8  -2 364.303 15.9484   3
  -6  -8   2 384.247 19.7662   4
   6  -8  -2 336.798 17.3931   4
   6  -8  -2 380.883 14.9636   5
  -6  -8   2 354.519 17.3773   9
   6   8  -2 377.208 17.4918   9
   6   8  -2 372.992 15.5727   3
  -6   8   2 378.254 15.5862   2
   6   8  -2 365.146 16.1856   7
  -6   8   2 349.737 15.8192   9
   6   8  -2 392.954 15.5535   2
  -6   8   2 358.712 15.5348   1
  -6   8   2 371.884 17.7051   6
   5  -8  -2 1277.45 38.1846   5
   5  -8  -2 1273.33 40.7300   3
  -5  -8   2 1251.88 42.0503   1
  -5  -8   2 1288.21 47.0771   4
   5  -8  -2 1258.13 44.8266   4
   5   8  -2 1184.54 41.0855   7
  -5   8   2 1254.14 40.6470   1
  -5   8   2 1237.72 41.6253   6
   5   8  -2 1206.64 40.0928   3
   5   8  -2 1283.96 41.6869   2
  -5   8   2 1264.11 41.6919   2
   4  -8  -2 506.383 16.4795   7
  -4  -8   2 503.310 19.3739   1
  -4  -8   2 475.137 21.9688   4
   4  -8  -2 502.177 18.1349   3
   4  -8  -2 454.241 20.4684   4
   4   8  -2 495.187 19.0265   2
   4   8  -2 485.677 18.9451   7
  -4   8   2 499.899 19.0293   2
  -4   8   2 488.933 17.8865   1
   4   8  -2 517.562 17.8222   3
  -4   8   2 504.997 16.5189   7
   3  -8  -2 3.36928 1.35068   7
  -3  -8   2 0.45957 1.39715   1
   3  -8  -2 0.58413 1.76171   4
   3  -8  -2 1.65015 1.46746   3
  -3  -8   2 2.28265 2.13273   4
  -3   8   2 1.81077 1.70325   2
   3   8  -2 6.11574 2.31428   2
  -3   8   2 4.12170 1.43629   7
   3   8  -2 1.89517 1.30896   3
   3   8  -2 1.77745 1.65337   7
  -3   8   2 1.41236 1.30367   1
   2  -8  -2 88.7957 4.90481   3
   2  -8  -2 76.8319 6.43516   4
  -2  -8   2 86.1019 4.63493   1
  -2  -8   2 84.2787 6.96198   4
   2  -8  -2 82.5639 4.58962   7
   2   8  -2 84.1350 5.77906   2
  -2   8   2 78.6357 5.54084   2
   2   8  -2 81.2179 4.30619   3
  -2   8   2 73.9854 4.15541   1
  -2   8   2 82.0045 4.57323   7
   2   8  -2 88.0162 5.52890   7
   1  -8  -2 602.267 19.4948   7
   1  -8  -2 578.594 19.1828   3
   1  -8  -2 573.634 23.4959   4
  -1  -8   2 536.545 23.0596   4
   1   8  -2 631.269 20.4923   7
  -1   8   2 564.461 18.2612   1
  -1   8   2 602.286 19.5726   7
   1   8  -2 548.579 18.9410   1
  -1   8   2 581.358 21.2890   2
   1   8  -2 610.126 21.6020   2
   0  -8  -2 1864.47 63.6946   4
   0  -8  -2 1780.29 55.4155   3
   0  -8   2 1975.60 54.3170   3
   0  -8   2 1832.29 62.4633   4
   0   8  -2 1841.07 59.1455   2
   0   8  -2 1923.04 56.2699   7
   0   8   2 1788.83 54.4248   1
   0   8   2 1906.69 56.0832   7
   0   8  -2 1829.14 55.6811   1
   0   8   2 1818.49 58.7352   2
   1  -8   2 17.2161 3.48390   4
  -1  -8  -2 10.7591 3.39497   4
   1  -8   2 12.0009 1.40988   3
  -1  -8  -2 12.7632 2.12478   3
  -1   8  -2 19.1734 2.38422   7
  -1   8  -2 18.4485 3.05444   2
  -1   8  -2 15.0365 2.04540   1
   1   8   2 17.1669 2.80919   2
   1   8   2 17.6036 2.48516   7
   2  -8   2 481.784 20.5406   4
   2  -8   2 516.327 15.6710   3
  -2  -8  -2 479.854 17.0830   3
  -2  -8  -2 500.042 22.5528   4
  -2   8  -2 473.343 16.9604   1
  -2   8  -2 502.021 19.0267   2
   2   8   2 502.502 18.5275   2
  -2   8  -2 497.800 16.6147   7
   2   8   2 490.136 17.6553   7
  -3  -8  -2 26.8252 3.09724   3
   3  -8   2 29.5527 2.49393   3
   3  -8   2 33.3054 4.63926   4
  -3  -8  -2 29.6186 5.59875   4
  -3   8  -2 21.6349 2.78411   1
   3   8   2 22.8880 3.19530   7
  -3   8  -2 22.4765 3.40917   2
   3   8   2 29.2310 3.46647   2
   4  -8   2 172.763 8.04870   5
   4  -8   2 182.446 7.65850   3
  -4  -8  -2 161.697 12.1949   4
   4  -8   2 169.422 10.6677   4
  -4   8  -2 163.475 9.02470   2
   4   8   2 165.073 8.28908   3
   4   8   2 168.831 8.64006   7
   4   8   2 183.261 10.7424   9
   4   8   2 159.946 8.42127   2
  -4   8  -2 176.709 8.46044   1
  -5  -8  -2 199.692 9.25763   8
   5  -8   2 206.935 12.4421   4
  -5  -8  -2 268.586 16.0509   4
  -5  -8  -2 194.439 10.2451   6
  -5  -8  -2 219.272 12.5884   9
   5  -8   2 198.966 9.44334   3
   5  -8   2 205.896 9.39951   5
   5   8   2 202.992 9.92623   3
  -5   8  -2 201.326 10.4007   2
   5   8   2 206.406 12.2777   9
   5   8   2 218.441 9.78649   2
   5   8   2 210.242 10.2514   7
  -5   8  -2 181.576 11.0964   9
  -5   8  -2 214.443 10.0999   1
  -5   8  -2 183.295 12.3474   6
   6  -8   2 635.625 28.1586   4
   6  -8   2 656.069 22.2790   5
  -6  -8  -2 661.101 27.3481   9
  -6  -8  -2 649.609 22.3739   8
  -6  -8  -2 648.609 31.1941   4
   6  -8   2 692.848 24.5055   3
  -6  -8  -2 660.322 24.1624   6
  -6   8  -2 677.657 26.0336   9
   6   8   2 680.387 23.7327   2
   6   8   2 645.251 24.2042   3
   6   8   2 643.817 27.1045   9
   6   8   2 711.474 24.6463   7
  -6   8  -2 680.187 24.5348   1
  -6   8  -2 659.024 27.4174   6
  -7  -8  -2 783.241 36.4095   4
  -7  -8  -2 816.739 27.0334   8
  -7  -8  -2 775.694 28.7784   6
   7  -8   2 790.615 26.3564   5
   7  -8   2 720.294 32.8422   4
  -7  -8  -2 797.629 32.7517   9
   7   8   2 789.184 28.6743   7
   7   8   2 828.885 32.7208   9
  -7   8  -2 809.596 29.2040   1
  -7   8  -2 817.588 30.8336   9
  -7   8  -2 847.317 32.7560   6
   7   8   2 817.795 29.1265   3
   8  -8   2 120.466 8.11140   5
  -8  -8  -2 115.872 12.4661   4
  -8  -8  -2 136.546 8.71251   8
   8  -8   2 108.817 10.9925   4
  -8  -8  -2 117.476 9.69558   6
  -8  -8  -2 124.804 12.0158   9
  -8   8  -2 119.123 10.6842   9
  -8   8  -2 116.514 8.74773   1
   8   8   2 130.361 9.26691   3
  -8   8  -2 127.277 11.7324   6
   8   8   2 139.023 8.96797   7
   8   8   2 113.605 11.2113   9
   9  -8   2 25.9753 4.47268   5
  -9  -8  -2 26.3961 5.16013   8
   9  -8   2 8.88540 5.08497   4
  -9  -8  -2 19.2141 6.66203   4
  -9  -8  -2 16.5898 5.81796   6
  -9  -8  -2 11.0784 5.88541   9
   9   8   2 21.6333 4.79556   7
  -9   8  -2 21.0714 4.91720   1
  -9   8  -2 13.3681 5.84662   6
  -9   8  -2 10.5531 6.11060   9
   9   8   2 20.1903 4.79136   3
   9   8   2 27.7784 6.84282   9
 -10  -8  -2 90.4645 11.3478   9
 -10  -8  -2 107.220 9.26420   8
 -10  -8  -2 105.274 10.6391   6
  10  -8   2 111.849 12.0523   4
  10  -8   2 100.011 8.19362   5
 -10  -8  -2 99.8830 12.4139   4
  10   8   2 107.519 9.67420   3
  10   8   2 111.679 11.5624   9
 -10   8  -2 102.680 9.21616   1
  10   8   2 83.5534 8.54769   7
 -10   8  -2 97.0613 11.5363   6
 -10   8  -2 109.514 11.8162   9
 -11  -8  -2 602.346 29.6189   9
 -11  -8  -2 620.295 28.1519   6
 -11  -8  -2 638.390 33.4653   4
 -11  -8  -2 590.261 25.4820   8
  11  -8   2 636.969 24.1217   5
  11  -8   2 631.762 31.7228   4
  11   8   2 637.891 28.1212   3
  11   8   2 602.182 28.7968   9
 -11   8  -2 596.226 29.4260   6
 -11   8  -2 640.281 30.0093   9
  11   8   2 690.485 27.1601   7
 -11   8  -2 631.706 27.8621   1
 -12  -8  -2 -4.1370 6.17783   6
  12  -8   2 2.43429 5.35952   4
 -12  -8  -2 10.4927 6.75212   9
 -12  -8  -2 19.9977 6.10356   8
 -12   8  -2 17.8401 8.10449   9
 -12   8  -2 14.9037 7.42037   6
  12   8   2 9.69715 6.31049   9
 -13  -8  -2 408.145 23.2670   6
 -13  -8  -2 379.534 22.9704   9
 -13  -8  -2 378.660 20.2679   8
 -13   8  -2 363.373 23.2097   6
  13   8   2 391.492 22.3564   9
 -13   8  -2 366.990 22.7607   9
 -14  -8  -2 1.27765 6.32060   8
 -14  -8  -2 -4.8438 6.68979   6
 -14  -8  -2 -1.8239 7.05575   9
  14   8   2 6.06889 6.11161   9
 -14   8  -2 -6.6744 7.36475   6
[truncated: 2,743,565 more chars]
