# Supplementary material for: Crystal structure of di-μ-isobutyrato-κ4 O:O′-bis­[cis-di­chlorido­(dimethyl sulfoxide-κS)rhenium(III)]
Source: Acta Crystallogr E Crystallogr Commun. 2015 Sep 26;71(Pt 10):1219–21. doi: 10.1107/S2056989015017429 (PMC4647422; doi:10.1107/S2056989015017429)
Supplement: Supplementary file 2 [file e-71-01219-Isup2.hkl]

data_I                                                                          
_shelx_title ' re1 in P2(1)/n'                                                  
_shelx_refln_list_code          4                                               
_shelx_F_calc_maximum      606.69                                               
_exptl_crystal_F_000      1584.00                                               
_reflns_d_resolution_high  0.5503                                               
                                                                                
loop_                                                                           
 _space_group_symop_operation_xyz                                               
 'x, y, z'                                                                      
 '-x+1/2, y+1/2, -z+1/2'                                                        
 '-x, -y, -z'                                                                   
 'x-1/2, -y-1/2, z-1/2'                                                         
                                                                                
_cell_length_a    10.5581                                                       
_cell_length_b    14.7406                                                       
_cell_length_c    15.6088                                                       
_cell_angle_alpha  90.000                                                       
_cell_angle_beta  100.794                                                       
_cell_angle_gamma  90.000                                                       
                                                                                
_shelx_F_squared_multiplier     1.000                                           
                                                                                
loop_                                                                           
 _refln_index_h                                                                 
 _refln_index_k                                                                 
 _refln_index_l                                                                 
 _refln_F_squared_calc                                                          
 _refln_F_squared_meas                                                          
 _refln_F_squared_sigma                                                         
 _refln_observed_status                                                         
   2   0   0      32602.45      33998.09       653.67 o                         
   4   0   0      11379.19      11525.76       222.99 o                         
   6   0   0     129836.99     127189.06      1936.04 o                         
   8   0   0        418.99        431.43        48.57 o                         
  10   0   0       1950.74       1889.68       105.09 o                         
  12   0   0       1053.23       1048.04       124.01 o                         
  14   0   0        301.28        389.94       139.70 o                         
  16   0   0       8013.05       6334.66       586.37 o                         
  18   0   0       2861.63       2746.06       480.34 o                         
   1   1   0      78647.37      80837.72       907.02 o                         
   2   1   0         58.03        109.00        10.70 o                         
   3   1   0        466.71        404.68        22.02 o                         
   4   1   0      20431.88      21023.86       239.16 o                         
   5   1   0      15518.71      15862.99       293.77 o                         
   6   1   0      68005.79      67430.80       756.79 o                         
   7   1   0      12991.00      12730.79       234.24 o                         
   8   1   0        262.95        382.06        36.83 o                         
   9   1   0        262.32        350.66        40.92 o                         
  10   1   0      30970.60      30941.00       344.40 o                         
  11   1   0        224.72        246.73        48.91 o                         
  12   1   0      47343.93      46874.96       497.64 o                         
  13   1   0        329.03        297.87        62.20 o                         
  14   1   0        346.90        422.37       111.53 o                         
  15   1   0       1109.59       1111.01       240.86 o                         
  16   1   0      13198.29      13094.79       855.50 o                         
  17   1   0       1831.67       2080.37       301.02 o                         
  18   1   0       3353.25       3329.42       346.74 o                         
   0   2   0     200725.97     188643.31      4548.89 o                         
   1   2   0       4142.61       4505.95        63.26 o                         
   2   2   0       7598.52       8295.59       107.87 o                         
   3   2   0        949.61        976.53        25.93 o                         
   4   2   0      19389.60      18978.47       206.24 o                         
   5   2   0      33690.59      33088.79       344.56 o                         
   6   2   0      27430.54      27057.64       423.98 o                         
   7   2   0      74390.27      71918.61       879.47 o                         
   8   2   0         70.80         89.67        28.31 o                         
   9   2   0       8411.33       8433.10       131.89 o                         
  10   2   0        377.82        455.27        48.25 o                         
  11   2   0      28358.11      28567.83       347.23 o                         
  12   2   0        542.77        483.26        60.58 o                         
  13   2   0      10677.64      10872.04       214.18 o                         
  14   2   0          1.47        -37.93        91.58 o                         
  15   2   0       7188.27       7495.17       295.80 o                         
  16   2   0        397.38        425.30       166.71 o                         
  17   2   0       8737.32       9190.86       493.38 o                         
  18   2   0        981.13        677.58       250.63 o                         
   1   3   0     144752.17     147995.31      1310.20 o                         
   2   3   0       7058.67       7208.42        81.37 o                         
   3   3   0         65.14        103.87        23.26 o                         
   4   3   0       5063.83       5064.83        82.83 o                         
   5   3   0     115625.22     115330.10      1102.51 o                         
   6   3   0       1517.95       1621.52        50.22 o                         
   7   3   0      18662.04      18475.84       247.36 o                         
   8   3   0       6853.72       6933.20       117.39 o                         
   9   3   0       1567.27       1605.04        61.26 o                         
  10   3   0       4440.13       4285.88       103.94 o                         
  11   3   0        609.17        801.99        77.70 o                         
  12   3   0       5804.84       6009.43       145.24 o                         
  13   3   0        360.54        372.97        69.93 o                         
  14   3   0        183.27        153.82        87.85 o                         
  15   3   0        349.98        235.74       112.50 o                         
  16   3   0        123.36        -12.51       147.08 o                         
  17   3   0       8067.62       8164.24       415.25 o                         
  18   3   0         58.39         64.02       225.70 o                         
   0   4   0      17708.29      18515.96       265.90 o                         
   1   4   0        392.34        480.96        16.00 o                         
   2   4   0       3811.80       3853.91        58.97 o                         
   3   4   0       2339.16       2398.48        45.30 o                         
   4   4   0      22136.24      22537.97       242.23 o                         
   5   4   0      75829.64      75988.71       742.93 o                         
   6   4   0       4557.40       4602.22        95.79 o                         
   7   4   0      22820.93      22492.39       287.58 o                         
   8   4   0        750.53        777.43        68.98 o                         
   9   4   0       1402.33       1485.93        63.18 o                         
  10   4   0       2308.12       2447.54        82.67 o                         
  11   4   0      76763.56      75582.82       761.71 o                         
  12   4   0       1080.07       1080.50        78.92 o                         
  13   4   0       9563.48       9400.13       233.33 o                         
  14   4   0       1108.01       1312.76       125.08 o                         
  15   4   0       1399.25       1672.22       180.12 o                         
  16   4   0       1036.79        762.03       189.39 o                         
  17   4   0      10276.63       9526.57       873.93 o                         
  18   4   0       2972.33       2770.97       274.68 o                         
   1   5   0       9463.14       9387.11       107.32 o                         
   2   5   0      15213.05      15500.46       159.18 o                         
   3   5   0        245.27        396.95        50.12 o                         
   4   5   0      29190.54      30364.73       298.43 o                         
   5   5   0      46305.35      47398.78       453.56 o                         
   6   5   0      54356.54      53031.43       614.02 o                         
   7   5   0      13068.60      13165.59       163.16 o                         
   8   5   0      11529.03      11279.34       145.76 o                         
   9   5   0       1739.83       1763.15        61.82 o                         
  10   5   0      33469.52      32643.75       363.31 o                         
  11   5   0          3.76         48.78        46.05 o                         
  12   5   0      35833.19      35555.23       427.03 o                         
  13   5   0         20.46        -37.62        67.28 o                         
  14   5   0        801.59        902.10       117.34 o                         
  15   5   0       1305.31       1344.52       197.82 o                         
  16   5   0       7893.23       8143.86       377.59 o                         
  17   5   0       3910.26       4123.39       300.19 o                         
  18   5   0       3667.37       3249.83       286.04 o                         
   0   6   0      50307.94      51704.32       712.25 o                         
   1   6   0       1338.79       1487.79        35.87 o                         
   2   6   0      58202.02      59423.53       650.43 o                         
   3   6   0       1982.42       2103.74        41.61 o                         
   4   6   0     120785.83     123132.27      1534.20 o                         
   5   6   0        779.07        845.99        49.30 o                         
   6   6   0      39832.91      39808.77       424.46 o                         
   7   6   0         48.71         86.97        24.88 o                         
   8   6   0       5395.30       5205.01        98.28 o                         
   9   6   0        688.72        786.49        50.15 o                         
  10   6   0       3708.23       3568.91        98.57 o                         
  11   6   0        533.31        671.12        61.14 o                         
  12   6   0       2423.52       2411.84       102.33 o                         
  13   6   0         23.22         95.61        78.31 o                         
  14   6   0        133.01         68.29        85.99 o                         
  15   6   0        280.56        267.13       155.96 o                         
  16   6   0       4093.47       3790.05       282.94 o                         
  17   6   0         65.71        161.68       177.20 o                         
  18   6   0      11108.02      10807.07       784.61 o                         
   1   7   0      36234.05      38222.91       406.58 o                         
   2   7   0       8962.04       9360.63       117.03 o                         
   3   7   0       3718.97       3772.40        65.51 o                         
   4   7   0       4048.05       4218.87        72.48 o                         
   5   7   0      20220.13      20424.07       276.33 o                         
   6   7   0      55913.93      55763.35       500.64 o                         
   7   7   0        594.76        577.67        40.41 o                         
   8   7   0       5204.88       4950.09        98.58 o                         
   9   7   0       4348.36       4231.42        95.75 o                         
  10   7   0      31476.33      31059.18       335.56 o                         
  11   7   0        242.52        210.73        46.38 o                         
  12   7   0      23077.08      22917.19       378.24 o                         
  13   7   0        388.92        379.81       106.73 o                         
  14   7   0       1420.97       1313.98       132.51 o                         
  15   7   0        941.90        802.10       178.01 o                         
  16   7   0       9130.77       9930.03       414.26 o                         
  17   7   0       1355.45       1071.51       273.23 o                         
  18   7   0       2695.78       2648.76       480.58 o                         
   0   8   0      61197.39      62201.23       858.71 o                         
   1   8   0        977.23       1087.43        35.24 o                         
   2   8   0      14629.80      14901.09       173.34 o                         
   3   8   0      10295.39      10552.32       137.33 o                         
   4   8   0       3379.55       3543.69        80.74 o                         
   5   8   0      25726.34      25376.71       244.93 o                         
   6   8   0      13734.35      13983.32       180.74 o                         
   7   8   0       8545.25       8790.90       130.56 o                         
   8   8   0      10244.07      10324.86       150.31 o                         
   9   8   0       2794.22       2783.16        81.59 o                         
  10   8   0          4.31         30.03        39.56 o                         
  11   8   0      44802.96      45022.21       477.47 o                         
  12   8   0        131.51         72.67        60.79 o                         
  13   8   0       7582.56       7931.35       241.63 o                         
  14   8   0       1866.98       1885.94       144.69 o                         
  15   8   0       3566.71       3372.73       310.08 o                         
  16   8   0       4665.48       4526.07       614.90 o                         
  17   8   0       5630.81       5340.30       419.97 o                         
   1   9   0     150073.67     151169.91      1512.63 o                         
   2   9   0       4763.68       4706.21        93.44 o                         
   3   9   0       7010.78       7182.55       112.32 o                         
   4   9   0       8714.29       8768.11       116.39 o                         
   5   9   0      50189.59      49609.96       434.13 o                         
   6   9   0       3617.95       3686.57        75.21 o                         
   7   9   0      29907.85      29813.49       308.04 o                         
   8   9   0         25.45         54.08        35.24 o                         
   9   9   0        773.35        921.89        60.35 o                         
  10   9   0        914.32       1066.50        68.08 o                         
  11   9   0        912.00        949.90        69.42 o                         
  12   9   0        173.66        190.26        67.77 o                         
  13   9   0        605.05        513.15       104.26 o                         
  14   9   0        535.47        519.10       109.07 o                         
  15   9   0       1826.31       1826.23       342.94 o                         
  16   9   0        191.35        177.91       204.00 o                         
  17   9   0       6076.55       5417.10       553.53 o                         
   0  10   0      52124.48      50858.82       724.71 o                         
   1  10   0          6.74         55.33        30.81 o                         
   2  10   0        375.44        452.00        42.47 o                         
   3  10   0       9806.75       9871.12       130.04 o                         
   4  10   0      14954.93      14854.63       163.20 o                         
   5  10   0      26528.69      26561.73       242.74 o                         
   6  10   0      15093.72      14648.13       188.12 o                         
   7  10   0      22922.36      22736.69       265.73 o                         
   8  10   0        390.63        401.98        46.28 o                         
   9  10   0       8345.12       8007.61       149.43 o                         
  10  10   0       2688.06       2597.27        93.28 o                         
  11  10   0      29729.41      29855.83       388.90 o                         
  12  10   0        345.24        205.04        80.67 o                         
  13  10   0      12730.62      13000.42       530.10 o                         
  14  10   0       1594.75       1610.63       156.87 o                         
  15  10   0       4879.59       5156.06       389.18 o                         
  16  10   0         95.23         43.61       212.18 o                         
  17  10   0       6093.16       4782.12       579.98 o                         
   1  11   0      41496.09      42412.60       448.81 o                         
   2  11   0       3874.78       4036.97        71.12 o                         
   3  11   0       2804.81       2866.05        87.58 o                         
   4  11   0        206.03        268.91        28.30 o                         
   5  11   0      10190.64      10089.58       129.08 o                         
   6  11   0      35793.43      35250.77       338.03 o                         
   7  11   0       5186.74       5257.64       110.26 o                         
   8  11   0       2604.87       2773.30        89.36 o                         
   9  11   0        286.78        276.47        49.93 o                         
  10  11   0      12841.42      13014.44       204.18 o                         
  11  11   0        142.50        155.54        59.95 o                         
  12  11   0      16480.74      16378.64       344.94 o                         
  13  11   0        914.89        946.97       121.29 o                         
  14  11   0         56.09        162.76       109.25 o                         
  15  11   0       1213.48       1169.25       250.48 o                         
  16  11   0       6652.19       5383.77       440.85 o                         
  17  11   0       1057.35        927.90       371.28 o                         
   0  12   0     112038.95     109980.87      1373.90 o                         
   1  12   0       4499.27       4621.84        83.11 o                         
   2  12   0       7560.10       7501.11       117.62 o                         
   3  12   0      20143.20      20039.06       220.29 o                         
   4  12   0      14021.81      14146.14       165.54 o                         
   5  12   0       3516.73       3573.33        75.42 o                         
   6  12   0      35647.93      35044.11       341.13 o                         
   7  12   0       1678.47       1887.79        95.96 o                         
   8  12   0       1798.32       1838.99        73.93 o                         
   9  12   0        117.30        130.09        47.05 o                         
  10  12   0        583.67        548.51        68.18 o                         
  11  12   0       2785.10       3016.52       154.61 o                         
  12  12   0        163.69        300.80        93.76 o                         
  13  12   0         10.66          1.30        89.55 o                         
  14  12   0       1405.30       1165.71       149.01 o                         
  15  12   0          8.47         23.74       469.86 o                         
  16  12   0       1928.64       1653.38       288.75 o                         
   1  13   0       4485.90       4442.55        91.68 o                         
   2  13   0         11.56         38.28        30.36 o                         
   3  13   0       2345.73       2328.04        65.52 o                         
   4  13   0      21761.46      21533.04       266.67 o                         
   5  13   0       4959.13       5322.59        97.95 o                         
   6  13   0      23912.41      23655.10       257.49 o                         
   7  13   0       1550.49       1628.17        69.04 o                         
   8  13   0       1581.05       1552.77        72.29 o                         
   9  13   0       9371.04       9519.57       179.79 o                         
  10  13   0      18123.57      17752.43       358.90 o                         
  11  13   0        329.45        316.39        93.88 o                         
  12  13   0      22130.98      22438.20       430.96 o                         
  13  13   0       5046.52       4856.67       202.31 o                         
  14  13   0        177.44        145.81       102.88 o                         
  15  13   0       1116.52       1269.08       266.13 o                         
  16  13   0       4734.82       4427.22       388.57 o                         
   0  14   0      32959.85      32994.18       491.96 o                         
   1  14   0       9781.33       9864.90       150.34 o                         
   2  14   0      14215.88      14425.29       204.12 o                         
   3  14   0        800.06        896.58        57.34 o                         
   4  14   0       5091.58       4887.41       108.28 o                         
   5  14   0       8405.72       8216.48       135.25 o                         
   6  14   0      15896.00      16038.62       217.71 o                         
   7  14   0      26445.99      26557.36       332.20 o                         
   8  14   0       6718.12       6721.11       149.74 o                         
   9  14   0        109.36         58.80        55.24 o                         
  10  14   0        996.97       1044.93       113.48 o                         
  11  14   0      12545.42      12749.47       358.67 o                         
  12  14   0        452.61        394.56       103.35 o                         
  13  14   0       3750.01       3738.25       188.81 o                         
  14  14   0       1510.20       1607.16       148.55 o                         
  15  14   0       2648.78       2348.68       322.76 o                         
   1  15   0      39458.48      39621.08       489.21 o                         
   2  15   0       9040.32       8825.58       156.30 o                         
   3  15   0        225.94        198.91        42.12 o                         
   4  15   0       3248.13       3291.70       100.86 o                         
   5  15   0      28769.03      28506.64       398.95 o                         
   6  15   0         12.12        110.12        54.37 o                         
   7  15   0       2985.79       2910.10       124.91 o                         
   8  15   0       2537.34       2667.74       137.71 o                         
   9  15   0       1057.23        999.47       104.58 o                         
  10  15   0       1500.62       1419.33       127.62 o                         
  11  15   0         19.46         72.45        90.70 o                         
  12  15   0         72.36         78.09        97.40 o                         
  13  15   0        859.24        772.11       137.13 o                         
  14  15   0        116.21         43.49       106.09 o                         
  15  15   0        195.92        147.29       215.93 o                         
   0  16   0       2698.45       2910.84       203.64 o                         
   1  16   0         12.89        119.72        43.71 o                         
   2  16   0       1275.44       1322.16        75.37 o                         
   3  16   0         43.10        -26.61        38.86 o                         
   4  16   0       4243.11       4265.62       132.49 o                         
   5  16   0       9690.08       9845.76       203.65 o                         
   6  16   0         41.96        176.41        54.98 o                         
   7  16   0       7958.90       7921.19       254.56 o                         
   8  16   0       4384.84       4302.79       179.84 o                         
   9  16   0       2805.45       2524.96       164.25 o                         
  10  16   0       2262.40       2159.24       163.32 o                         
  11  16   0      16441.94      16154.96       362.65 o                         
  12  16   0        395.48        333.29       109.88 o                         
  13  16   0       3697.91       4173.53       202.71 o                         
  14  16   0       3100.12       3085.66       206.64 o                         
  15  16   0        462.75        361.81       305.51 o                         
   1  17   0       9239.70       9817.87       188.00 o                         
   2  17   0      14462.49      14235.22       235.90 o                         
   3  17   0         99.38         75.42        50.52 o                         
   4  17   0        285.44        369.50        64.55 o                         
   5  17   0       3440.01       3161.17       125.24 o                         
   6  17   0       8386.75       8389.35       354.49 o                         
   7  17   0      11565.10      11603.64       374.17 o                         
   8  17   0       6783.61       7235.12       251.17 o                         
   9  17   0       2039.84       2374.57       225.71 o                         
  10  17   0       2688.11       2603.45       178.90 o                         
  11  17   0          4.22         32.23       103.82 o                         
  12  17   0       5507.26       5187.62       510.58 o                         
  13  17   0        535.78        513.37       142.02 o                         
  14  17   0          2.13        -59.34       139.19 o                         
   0  18   0      27627.68      27440.15       606.88 o                         
   1  18   0       2562.06       2576.16       134.50 o                         
   2  18   0       4299.23       4425.35       142.06 o                         
   3  18   0      12150.70      12145.03       307.74 o                         
   4  18   0      12263.96      12719.50       278.75 o                         
   5  18   0       2245.16       2343.87       223.25 o                         
   6  18   0       6079.73       5642.16       262.21 o                         
   7  18   0         52.35         36.95       108.68 o                         
   8  18   0       1030.39        822.46       125.54 o                         
   9  18   0       3806.49       3795.92       201.97 o                         
  10  18   0       2072.72       1890.05       168.48 o                         
  11  18   0        703.28        711.63       136.91 o                         
  12  18   0        598.67        433.60       134.63 o                         
  13  18   0       1518.89       1188.51       181.04 o                         
   1  19   0       1960.84       1750.71       188.24 o                         
   2  19   0         90.08        200.25       119.15 o                         
   3  19   0       4364.78       4635.57       266.24 o                         
   4  19   0       4938.22       5079.75       247.09 o                         
   5  19   0       4244.83       4617.98       243.52 o                         
   6  19   0      10215.66       9575.41       342.54 o                         
   7  19   0        319.11        261.89       129.98 o                         
   8  19   0        413.12        511.11       139.55 o                         
   9  19   0       5576.17       5769.64       330.45 o                         
  10  19   0       9020.13       9770.97       341.74 o                         
  11  19   0         33.01       -119.67       119.67 o                         
  12  19   0       9500.04      10437.62       417.35 o                         
  13  19   0       2890.72       3021.44       219.38 o                         
   0  20   0       6292.90       7006.47       609.96 o                         
   1  20   0        710.08        843.13       193.04 o                         
   2  20   0       1651.75       1672.03       192.46 o                         
   3  20   0       5925.99       5517.21       261.05 o                         
   4  20   0        691.65        581.07       136.87 o                         
   5  20   0       2125.67       2327.40       199.30 o                         
   6  20   0       4598.59       4396.92       336.07 o                         
   7  20   0       6986.30       6716.13       307.19 o                         
   8  20   0       1732.94       1859.52       212.14 o                         
   9  20   0         64.73        152.60       132.82 o                         
  10  20   0        779.89        679.05       165.19 o                         
  11  20   0       6294.25       6252.77       329.11 o                         
  12  20   0        238.44        207.80       145.81 o                         
   1  21   0       9283.42       9876.18       512.26 o                         
   2  21   0       4698.33       4719.77       379.29 o                         
   3  21   0       1222.89       1362.43       188.64 o                         
   4  21   0       7321.70       7137.19       325.77 o                         
   5  21   0       9960.29       9888.48       460.71 o                         
   6  21   0          7.52        273.61       133.47 o                         
   7  21   0        933.26        640.78       160.46 o                         
   8  21   0        375.92        505.84       152.96 o                         
   9  21   0       1467.78       1498.42       198.46 o                         
  10  21   0        442.11        467.16       163.02 o                         
  11  21   0          8.16        -54.03       142.80 o                         
   0  22   0        375.44        347.49       264.49 o                         
   1  22   0         65.32        -40.02       217.08 o                         
   2  22   0        679.07       1003.04       286.32 o                         
   3  22   0       1226.04       1255.19       260.60 o                         
   4  22   0       2069.46       2477.80       245.16 o                         
   5  22   0       4902.21       5276.51       529.22 o                         
   6  22   0        108.46        120.20       151.67 o                         
   7  22   0       2661.06       2588.45       235.39 o                         
   8  22   0       4367.68       4206.96       274.82 o                         
   9  22   0        598.04        500.39       170.07 o                         
  10  22   0       3017.83       2641.02       265.43 o                         
   1  23   0       7083.30       6509.57       465.83 o                         
   2  23   0       4226.62       5020.95       422.98 o                         
   3  23   0        798.99       1155.84       515.66 o                         
   4  23   0        493.77        467.03       211.06 o                         
   5  23   0       2480.00       2472.55       258.40 o                         
   6  23   0       2482.42       2805.11       426.86 o                         
   7  23   0       3882.18       4197.35       420.79 o                         
   8  23   0       1192.14       1385.18       231.85 o                         
   9  23   0       2028.23       1448.90       314.86 o                         
   0  24   0      11406.71      12386.43       891.21 o                         
   1  24   0       4006.35       4007.72       634.83 o                         
   2  24   0       2924.22       2682.50       353.08 o                         
   3  24   0       5089.22       4876.35       429.76 o                         
   4  24   0       2376.46       1873.69       324.95 o                         
   5  24   0       1712.47       1851.28       298.73 o                         
   6  24   0       4348.02       3907.71       313.08 o                         
   7  24   0        529.73        557.82       200.07 o                         
   8  24   0        212.83         36.53       211.54 o                         
   1  25   0         84.03        523.82       357.84 o                         
   2  25   0         83.66        116.26       319.79 o                         
   3  25   0        513.17        627.54       256.86 o                         
   4  25   0       1001.28        581.42       330.09 o                         
   5  25   0       1145.68       1292.36       499.01 o                         
   6  25   0       2788.76       2672.23       361.68 o                         
   0  26   0       4486.68       3807.82       584.68 o                         
   1  26   0       3413.43       3081.13       388.40 o                         
   2  26   0       1702.51       1700.44       327.37 o                         
   3  26   0       3527.89       3541.70       408.18 o                         
 -17   0   1      12184.69      11710.43       769.37 o                         
 -15   0   1       8204.56       8911.54       635.85 o                         
 -13   0   1       9949.90       9999.14       282.33 o                         
 -11   0   1      52366.21      51878.14       747.30 o                         
  -9   0   1       3907.99       4031.33       132.70 o                         
  -7   0   1      52094.21      51363.48       855.29 o                         
  -5   0   1      80049.00      82438.55      1134.43 o                         
  -3   0   1        960.72       1155.96        87.83 o                         
  -1   0   1       6478.01       5553.50       443.26 o                         
   1   0   1       8598.30       9266.39       132.51 o                         
   3   0   1      22303.38      23660.70       385.78 o                         
   5   0   1      22174.75      21941.34       386.86 o                         
   7   0   1      84293.12      81029.53      1277.76 o                         
   9   0   1       1834.99       1834.84        94.76 o                         
  11   0   1      49350.72      48799.93       713.06 o                         
  13   0   1      31944.24      32592.34       550.79 o                         
  15   0   1       5514.35       5638.56       501.02 o                         
  17   0   1      11757.39      11918.04       799.90 o                         
 -18   1   1        315.37        461.19       230.13 o                         
 -17   1   1       9834.15      10852.88       519.12 o                         
 -16   1   1       4701.27       4402.19       290.57 o                         
 -15   1   1       2249.46       2181.30       218.97 o                         
 -14   1   1         41.85        -38.71        99.38 o                         
 -13   1   1       1256.44       1181.72        82.82 o                         
 -12   1   1       4554.33       4554.21       122.26 o                         
 -11   1   1        346.15        404.11        51.65 o                         
 -10   1   1      11289.25      11282.31       173.65 o                         
  -9   1   1        924.70        992.44        50.98 o                         
  -8   1   1       3973.82       3961.50        84.11 o                         
  -7   1   1       6510.15       6553.47       173.44 o                         
  -6   1   1      35845.17      35257.86       428.80 o                         
  -5   1   1      79435.33      80453.84       785.62 o                         
  -4   1   1       2023.36       2024.87        45.59 o                         
  -3   1   1      11511.34      11889.06       136.29 o                         
  -2   1   1         12.46         51.59        12.65 o                         
  -1   1   1     149310.42     143326.19      1501.27 o                         
   1   1   1     298460.47     281755.72      3400.18 o                         
   2   1   1       2499.44       2647.76        36.90 o                         
   3   1   1        324.21        430.49        17.54 o                         
   4   1   1       7529.13       8141.96       107.83 o                         
   5   1   1      22840.48      22199.91       276.44 o                         
   6   1   1      26152.53      26143.77       327.55 o                         
   7   1   1      19793.67      19042.29       248.37 o                         
   8   1   1        126.39        158.21        29.49 o                         
   9   1   1        321.59        366.48        42.23 o                         
  10   1   1       4172.47       4145.34       149.31 o                         
  11   1   1         21.38        -12.53        40.00 o                         
  12   1   1       9968.55       9942.73       177.67 o                         
  13   1   1        535.29        619.32        76.63 o                         
  14   1   1         43.91         59.16        95.57 o                         
  15   1   1       1415.63       1540.12       156.80 o                         
  16   1   1       4140.53       4351.64       256.46 o                         
  17   1   1       8125.28       7470.70       463.75 o                         
  18   1   1       1748.71       1789.61       297.97 o                         
 -18   2   1       2069.86       2025.78       295.14 o                         
 -17   2   1       5055.26       5146.02       350.99 o                         
 -16   2   1       4800.78       4734.93       297.21 o                         
 -15   2   1       1053.45       1067.28       183.56 o                         
 -14   2   1         58.21          5.63       103.10 o                         
 -13   2   1       2156.64       2324.94       103.08 o                         
 -12   2   1        826.74        991.12        71.18 o                         
 -11   2   1      46655.35      46015.96       499.13 o                         
 -10   2   1       1909.95       1953.58        75.85 o                         
  -9   2   1        162.31        171.84        34.22 o                         
  -8   2   1        977.58       1025.71        57.43 o                         
  -7   2   1        265.20        397.05        40.03 o                         
  -6   2   1      62427.12      61907.30       759.13 o                         
  -5   2   1      38102.52      38131.07       394.40 o                         
  -4   2   1      68513.16      67757.57       660.52 o                         
  -3   2   1        442.30        548.33        35.40 o                         
  -2   2   1        133.38        252.35        25.50 o                         
  -1   2   1        328.90        404.13        12.41 o                         
   0   2   1     262232.78     251840.05      3598.82 o                         
   1   2   1       1609.23       1802.29        32.56 o                         
   2   2   1      89661.62      92379.15       968.76 o                         
   3   2   1        472.31        512.11        18.89 o                         
   4   2   1        495.27        542.65        29.95 o                         
   5   2   1      22395.51      22220.97       257.47 o                         
   6   2   1      67710.64      67675.95       758.12 o                         
   7   2   1      15951.68      15663.88       353.06 o                         
   8   2   1        737.95        768.76        45.53 o                         
   9   2   1        396.63        432.99        44.58 o                         
  10   2   1       1958.48       1830.39        93.62 o                         
  11   2   1      33668.16      33368.34       389.78 o                         
  12   2   1         23.74         76.37        52.78 o                         
  13   2   1       9657.87       9424.04       200.39 o                         
  14   2   1        300.56        337.83       108.28 o                         
  15   2   1         19.29        -36.12       102.45 o                         
  16   2   1       3723.88       3872.56       218.67 o                         
  17   2   1       2372.60       2193.34       465.86 o                         
  18   2   1       5961.33       5836.43       424.17 o                         
 -18   3   1       4501.07       4563.69       347.94 o                         
 -17   3   1        398.34        352.63       181.66 o                         
 -16   3   1      17643.72      17583.93       799.01 o                         
 -15   3   1        237.50        -20.55       136.61 o                         
 -14   3   1       1003.03       1091.11       326.08 o                         
 -13   3   1        156.03        109.04        59.18 o                         
 -12   3   1      42390.52      42821.38       510.67 o                         
 -11   3   1        123.50         45.70        43.42 o                         
 -10   3   1      63392.08      61274.26       571.56 o                         
  -9   3   1       1261.19       1337.16        62.23 o                         
  -8   3   1         60.90         92.51        28.59 o                         
  -7   3   1       8616.97       8312.20       165.27 o                         
  -6   3   1      70435.41      70340.67       700.30 o                         
  -5   3   1       2549.28       2753.68        56.11 o                         
  -4   3   1      21433.13      21007.38       228.59 o                         
  -3   3   1      14619.90      15522.82       171.61 o                         
  -2   3   1         31.35         88.79        11.27 o                         
  -1   3   1      32096.49      34017.70       312.53 o                         
   0   3   1         25.32        105.38        17.77 o                         
   1   3   1       5578.97       6321.63        79.59 o                         
   2   3   1      12214.97      13164.75       150.66 o                         
   3   3   1      14807.98      15433.97       180.42 o                         
   4   3   1      22856.91      22533.86       311.76 o                         
   5   3   1       2909.90       3049.59        55.84 o                         
   6   3   1     100763.73     100606.02      1099.58 o                         
   7   3   1       1102.23        954.96        47.27 o                         
   8   3   1      25012.40      24691.71       295.60 o                         
   9   3   1        203.67        174.84        33.71 o                         
  10   3   1      27301.54      27013.36       329.86 o                         
  11   3   1       2803.08       2862.17       101.03 o                         
  12   3   1      59046.04      59349.50       669.14 o                         
  13   3   1       1595.35       1591.87       103.38 o                         
  14   3   1       2556.11       2842.87       177.81 o                         
  15   3   1        242.58        138.81        97.38 o                         
  16   3   1       8513.84       8525.90       298.12 o                         
  17   3   1        431.46        187.89       172.29 o                         
  18   3   1       6885.22       6708.43      1434.96 o                         
 -18   4   1       5419.37       5381.01       482.88 o                         
 -17   4   1       1414.56       1198.46       213.31 o                         
 -16   4   1       2679.87       2711.72       260.87 o                         
 -15   4   1       6195.79       6290.27       321.78 o                         
 -14   4   1        568.78        370.67       143.07 o                         
 -13   4   1       2142.50       2178.77       106.43 o                         
 -12   4   1        225.89        212.33        60.10 o                         
 -11   4   1       8003.54       8445.17       155.48 o                         
 -10   4   1       1785.87       1687.75        66.07 o                         
  -9   4   1      12982.26      12862.10       157.40 o                         
  -8   4   1        196.43        202.13        38.45 o                         
  -7   4   1      24550.75      24695.27       310.42 o                         
  -6   4   1      36492.52      35624.25       379.44 o                         
  -5   4   1      15810.10      16599.57       194.54 o                         
  -4   4   1      63410.38      64471.82       775.12 o                         
  -3   4   1      16655.60      17114.40       176.72 o                         
  -2   4   1      33479.88      34688.68       326.13 o                         
  -1   4   1       4291.04       4455.08        58.33 o                         
   0   4   1      96624.20      98591.01       880.49 o                         
   1   4   1       8476.95       9294.19       110.72 o                         
   2   4   1      69417.63      70285.66       707.31 o                         
   3   4   1       1055.44       1105.81        38.42 o                         
   4   4   1      41809.90      40215.62       432.00 o                         
   5   4   1       6702.26       6884.27       106.45 o                         
   6   4   1      73525.43      72596.26       812.72 o                         
   7   4   1      18991.29      18945.88       219.39 o                         
   8   4   1       6533.06       6495.61       114.63 o                         
   9   4   1         58.42        129.80        34.15 o                         
  10   4   1        752.99        679.09        57.41 o                         
  11   4   1       8865.67       9035.46       180.65 o                         
  12   4   1          2.54         62.34        53.07 o                         
  13   4   1       2761.84       2956.75       135.79 o                         
  14   4   1        179.47        237.74        95.56 o                         
  15   4   1       1160.63       1036.52       130.05 o                         
  16   4   1       1215.47       1049.26       158.02 o                         
  17   4   1       2945.94       3267.78       278.22 o                         
  18   4   1       6053.09       5598.94       481.73 o                         
 -18   5   1       1762.86       1223.72       455.18 o                         
 -17   5   1       5755.26       5836.76       343.06 o                         
 -16   5   1       3595.05       3918.48       279.83 o                         
 -15   5   1         54.57         19.13       139.61 o                         
 -14   5   1        117.36        -21.00       124.44 o                         
 -13   5   1        826.75        914.50        92.73 o                         
 -12   5   1      11699.62      11909.54       215.99 o                         
 -11   5   1        611.09        745.10        66.30 o                         
 -10   5   1      20000.00      19791.79       228.65 o                         
  -9   5   1       7845.60       7793.92       121.77 o                         
  -8   5   1       4786.54       4526.05        85.67 o                         
  -7   5   1       8130.15       7845.27       140.10 o                         
  -6   5   1      14774.83      14303.67       194.60 o                         
  -5   5   1      79931.92      79836.92       781.85 o                         
  -4   5   1       2801.02       2884.35        51.08 o                         
  -3   5   1       9988.03       9836.19       113.66 o                         
  -2   5   1        144.02        156.23        18.75 o                         
  -1   5   1      53574.60      54881.41       502.46 o                         
   0   5   1       7697.45       8075.86        94.53 o                         
   1   5   1      65694.81      65668.94       690.49 o                         
   2   5   1       1274.07       1583.97        32.60 o                         
   3   5   1       1334.41       1528.13        42.31 o                         
   4   5   1      23851.38      24082.04       276.20 o                         
   5   5   1     144173.30     138653.59      1399.52 o                         
   6   5   1      14302.11      14450.07       208.40 o                         
   7   5   1       8891.04       9124.65       142.38 o                         
   8   5   1       4564.73       4565.29        86.91 o                         
   9   5   1       1387.18       1422.24        65.39 o                         
  10   5   1      11282.40      11257.27       176.99 o                         
  11   5   1       2754.95       2828.77       104.40 o                         
  12   5   1      13993.47      14353.94       235.94 o                         
  13   5   1        867.01        733.27        88.09 o                         
  14   5   1       1717.43       1867.67       144.33 o                         
  15   5   1        113.54        -31.34        94.64 o                         
  16   5   1       2358.45       1831.64       177.86 o                         
  17   5   1       4403.18       4257.27       314.80 o                         
  18   5   1       1669.73       1519.57       238.99 o                         
 -18   6   1        294.85        865.17       261.35 o                         
 -17   6   1       9008.57       8870.23       500.38 o                         
 -16   6   1        175.47        111.30       162.11 o                         
 -15   6   1      11547.43      11158.11       419.44 o                         
 -14   6   1       1707.32       1554.26       198.75 o                         
 -13   6   1       6147.78       6081.03       190.91 o                         
 -12   6   1        821.71        990.35        79.78 o                         
 -11   6   1      77044.24      75616.15       728.74 o                         
 -10   6   1         25.95         -2.41        34.21 o                         
  -9   6   1      24664.20      24914.43       273.49 o                         
  -8   6   1       8482.32       8519.16       130.35 o                         
  -7   6   1      22656.04      22692.41       273.03 o                         
  -6   6   1       9171.16       9070.45       130.68 o                         
  -5   6   1      55609.57      56035.57       534.67 o                         
  -4   6   1       1750.88       2099.52        52.63 o                         
  -3   6   1       6127.93       6519.00        91.62 o                         
  -2   6   1        512.40        561.70        22.23 o                         
  -1   6   1       9240.61       9710.38       119.56 o                         
   0   6   1      10166.87      11051.44       127.17 o                         
   1   6   1        791.78        872.72        42.51 o                         
   3   6   1         92.68         99.49        22.40 o                         
   4   6   1       7007.48       7357.66       110.33 o                         
   5   6   1      60033.52      59616.52       633.56 o                         
   6   6   1       1813.80       2024.53        59.23 o                         
   7   6   1      45891.19      45557.70       426.07 o                         
   8   6   1       5997.88       5926.45       105.92 o                         
   9   6   1        680.19        719.14        49.22 o                         
  10   6   1       1821.23       1853.94        75.91 o                         
  11   6   1      62300.80      61625.66       648.70 o                         
  12   6   1        172.79         78.94        56.21 o                         
  13   6   1      11148.44      11298.44       451.96 o                         
  14   6   1       1334.02       1415.95       134.18 o                         
  15   6   1        942.95       1130.29       132.26 o                         
  16   6   1        772.09        700.98       189.13 o                         
  17   6   1      11172.63      11558.77       561.15 o                         
  18   6   1          6.76        -13.90       183.41 o                         
 -18   7   1        307.33         -0.56       224.60 o                         
 -17   7   1       5949.46       5628.96       796.67 o                         
 -16   7   1       2302.40       2006.31       296.17 o                         
 -15   7   1       5425.34       5387.76       309.50 o                         
 -14   7   1        575.11        428.68       155.59 o                         
 -13   7   1        878.33        925.66       105.06 o                         
 -12   7   1      12863.04      13401.26       233.75 o                         
 -11   7   1       4085.63       4059.40       105.74 o                         
 -10   7   1       6403.29       6415.86       123.59 o                         
  -9   7   1       1560.21       1635.67        64.93 o                         
  -8   7   1       2140.82       2158.56        67.60 o                         
  -7   7   1      33152.64      32904.97       353.76 o                         
  -6   7   1       5309.10       5660.96        93.41 o                         
  -5   7   1      74311.67      74251.92       782.53 o                         
  -4   7   1       1510.93       1761.14        42.53 o                         
  -3   7   1       9378.87       9386.69       156.09 o                         
  -2   7   1      17196.52      17459.42       184.23 o                         
  -1   7   1     111073.08     111762.67      1120.75 o                         
   0   7   1        120.77        136.05        14.54 o                         
   1   7   1     153109.62     155270.56      1458.66 o                         
   2   7   1      18770.11      19812.63       215.72 o                         
   3   7   1       3089.33       3278.28        57.45 o                         
   4   7   1       1123.53       1214.83        41.43 o                         
   5   7   1      93232.15      91838.32      1014.83 o                         
   6   7   1       5614.98       5537.98        88.14 o                         
   7   7   1      40311.82      39390.21       380.85 o                         
   8   7   1      15789.32      15172.60       190.66 o                         
   9   7   1       1502.90       1542.57        64.37 o                         
  10   7   1       5380.11       5119.23       111.69 o                         
  11   7   1        153.37        119.41        51.61 o                         
  12   7   1      10480.14      10920.12       219.41 o                         
  13   7   1        736.23        836.57       116.00 o                         
  14   7   1        215.82        296.07       101.78 o                         
  15   7   1       1015.22       1192.01       146.28 o                         
  16   7   1       1389.24       1135.19       206.93 o                         
  17   7   1       5092.35       4664.24       444.12 o                         
  18   7   1        342.64        229.67       310.44 o                         
 -18   8   1       4823.62       4649.71       576.46 o                         
 -17   8   1       2619.59       2444.42       330.72 o                         
 -16   8   1       5305.64       5582.78       838.78 o                         
 -15   8   1       4278.91       4303.63       356.54 o                         
 -14   8   1         30.05         71.43       131.66 o                         
 -13   8   1       3535.12       3510.07       167.94 o                         
 -12   8   1         37.12        127.51        55.85 o                         
 -11   8   1       9523.33       9810.08       178.93 o                         
 -10   8   1       5217.25       5149.40       113.06 o                         
  -9   8   1      19386.78      19009.63       230.74 o                         
  -8   8   1        559.71        620.50        45.22 o                         
  -7   8   1      19187.69      19398.29       220.22 o                         
  -6   8   1      16482.72      17060.82       210.96 o                         
  -5   8   1      15404.85      15685.03       199.46 o                         
  -4   8   1      68069.65      67911.23       639.61 o                         
  -3   8   1      23522.50      24537.54       254.05 o                         
  -2   8   1       4373.32       4400.73        79.32 o                         
  -1   8   1        105.09        129.66        17.51 o                         
   0   8   1     104177.15     105381.62      1004.28 o                         
   1   8   1         88.05         88.79        15.54 o                         
   2   8   1      35236.77      36934.99       401.33 o                         
   3   8   1       9857.70       9643.13       134.39 o                         
   4   8   1      24168.94      23570.15       301.20 o                         
   5   8   1      14865.02      14921.96       163.65 o                         
   6   8   1      28451.82      28223.96       273.87 o                         
   7   8   1      12429.98      12934.03       331.18 o                         
   8   8   1       5606.15       5492.46       106.63 o                         
   9   8   1      10701.38      10412.73       165.30 o                         
  10   8   1       1800.19       1901.34        80.03 o                         
  11   8   1       6690.75       6735.10       143.70 o                         
  12   8   1       1763.25       1739.04       115.56 o                         
  13   8   1       3558.74       3333.07       170.33 o                         
  14   8   1       1510.79       1515.48       140.21 o                         
  15   8   1       1276.85       1360.49       166.82 o                         
  16   8   1       1506.50       1193.67       217.26 o                         
  17   8   1       3124.84       3438.04       412.92 o                         
 -17   9   1          9.91        154.86       225.69 o                         
 -16   9   1      11889.98      12317.16       656.67 o                         
 -15   9   1        722.58        597.70       210.63 o                         
 -14   9   1         47.15        125.18       178.91 o                         
 -13   9   1       3162.92       3255.48       180.26 o                         
 -12   9   1      24637.13      24977.91       386.63 o                         
 -11   9   1         55.88         58.94        49.10 o                         
 -10   9   1      34815.87      34248.59       380.13 o                         
  -9   9   1       1574.17       1441.50        65.74 o                         
  -8   9   1       1012.02       1086.52        56.45 o                         
  -7   9   1       8900.50       9177.73       129.59 o                         
  -6   9   1      48576.15      48785.91       434.48 o                         
  -5   9   1          6.15        117.07        23.85 o                         
  -4   9   1      12844.21      12992.75       190.54 o                         
  -3   9   1        324.49        354.59        27.68 o                         
  -2   9   1       4669.38       5015.55        81.38 o                         
  -1   9   1      11782.30      12343.06       161.00 o                         
   0   9   1        321.28        344.32        22.88 o                         
   1   9   1        516.50        645.05        31.48 o                         
   2   9   1       2368.80       2323.98        55.91 o                         
   3   9   1       3944.60       3862.84        76.14 o                         
   4   9   1        257.24        391.34        27.47 o                         
   5   9   1       3397.58       3579.40        67.01 o                         
   6   9   1      38507.36      37598.62       363.36 o                         
   7   9   1        439.83        476.04        43.35 o                         
   8   9   1       7311.17       7421.52       133.13 o                         
   9   9   1       3268.91       3428.23        96.92 o                         
  10   9   1      16079.30      16020.03       226.58 o                         
  11   9   1       2414.98       2332.17        95.04 o                         
  12   9   1      38576.31      38875.75       621.20 o                         
  13   9   1        619.26        661.38       116.09 o                         
  14   9   1       1651.30       1689.57       148.06 o                         
  15   9   1       2981.74       3045.98       206.67 o                         
  16   9   1       9295.10       8715.12       492.80 o                         
  17   9   1         21.24       -115.10       208.34 o                         
 -17  10   1       1072.94        998.60       279.00 o                         
 -16  10   1       6412.03       6637.93       908.06 o                         
 -15  10   1        495.83        419.85       212.87 o                         
 -14  10   1         26.46       -159.79       159.79 o                         
 -13  10   1        546.84        543.37       117.21 o                         
 -12  10   1        148.12        126.14        81.59 o                         
 -11  10   1       4178.43       4306.20       124.21 o                         
 -10  10   1         46.34         23.86        43.24 o                         
  -9  10   1         88.94        103.82        41.50 o                         
  -8  10   1        223.25        311.34        43.48 o                         
  -7  10   1       6897.76       6708.48       110.00 o                         
  -6  10   1      32699.92      32771.08       303.23 o                         
  -5  10   1        168.78        268.82        38.26 o                         
  -4  10   1      22193.30      22281.93       233.22 o                         
  -3  10   1      35271.01      35681.86       334.31 o                         
  -2  10   1       6379.56       6532.66        98.78 o                         
  -1  10   1      11272.54      11292.51       154.33 o                         
   0  10   1     157409.42     157728.27      1938.99 o                         
   1  10   1       1506.47       1574.97        51.11 o                         
   2  10   1      18744.52      19397.26       218.45 o                         
   3  10   1      27511.44      26995.64       294.18 o                         
   4  10   1       3790.42       3710.62        69.22 o                         
   5  10   1        623.05        725.68        37.35 o                         
   6  10   1      28721.03      28397.67       293.84 o                         
   7  10   1      14413.35      14176.08       192.33 o                         
   8  10   1       3862.60       3862.70        99.40 o                         
   9  10   1        613.60        469.34        55.14 o                         
  10  10   1        606.10        637.68        60.82 o                         
  11  10   1       3564.08       3732.48       115.56 o                         
  12  10   1         24.04         -5.17        78.20 o                         
  13  10   1       4584.93       5181.03       295.67 o                         
  14  10   1         47.08         59.95       104.02 o                         
  15  10   1        574.42        540.84       123.74 o                         
  16  10   1       3961.17       4063.32       862.30 o                         
  17  10   1       1220.37       1138.76       263.39 o                         
 -17  11   1       3242.41       3319.80       518.50 o                         
 -16  11   1       3304.85       3395.69       347.43 o                         
 -15  11   1         94.69         54.55       189.27 o                         
 -14  11   1         79.06        -67.04       351.75 o                         
 -13  11   1       5473.33       5397.75       201.20 o                         
 -12  11   1       8872.03       8934.46       328.87 o                         
 -11  11   1         77.02         81.82        58.08 o                         
 -10  11   1      13545.78      13358.04       225.50 o                         
  -9  11   1       5269.11       5198.74       119.93 o                         
  -8  11   1        221.39        247.71        47.93 o                         
  -7  11   1       1106.33       1185.40        61.16 o                         
  -6  11   1       5870.44       5992.53        98.50 o                         
  -5  11   1      23004.61      22935.54       219.52 o                         
  -4  11   1      41618.50      41565.62       388.27 o                         
  -3  11   1      14247.86      14557.03       175.25 o                         
  -2  11   1       7611.65       8008.80       107.51 o                         
  -1  11   1      24846.75      25440.97       277.88 o                         
   0  11   1       7892.38       8094.62       126.19 o                         
   1  11   1      62723.18      63265.45       643.08 o                         
   2  11   1       2094.05       2049.70        54.76 o                         
   3  11   1         27.41         36.19        20.89 o                         
   4  11   1      10242.92      10417.75       128.10 o                         
   5  11   1      12108.66      11672.03       142.92 o                         
   6  11   1      18061.02      18007.98       204.87 o                         
   7  11   1       8109.87       7978.80       138.09 o                         
   8  11   1       1548.99       1565.26        71.41 o                         
   9  11   1       5126.03       4975.04       120.22 o                         
  10  11   1       3919.17       3730.95       110.87 o                         
  11  11   1         33.09         49.79        68.67 o                         
  12  11   1      19546.80      20296.42       369.77 o                         
  13  11   1       1669.91       1610.77       143.69 o                         
  14  11   1        733.63        751.13       127.90 o                         
  15  11   1        136.94        129.30       116.73 o                         
  16  11   1        815.48        641.80       242.58 o                         
 -16  12   1        275.69       -139.18       200.10 o                         
 -15  12   1       6858.92       6696.42       526.14 o                         
 -14  12   1       3021.05       3168.98       323.02 o                         
 -13  12   1       5470.20       4981.45       199.57 o                         
 -12  12   1        957.40       1175.74       121.21 o                         
 -11  12   1      35981.55      35412.62       609.94 o                         
 -10  12   1       2940.26       2920.81       111.04 o                         
  -9  12   1       6582.09       6705.17       169.58 o                         
  -8  12   1       3184.30       3202.30       100.53 o                         
  -7  12   1      17524.43      17191.65       225.07 o                         
  -6  12   1       1539.57       1757.60        58.78 o                         
  -5  12   1      25479.54      25462.64       259.02 o                         
  -4  12   1        126.92        139.83        27.09 o                         
  -3  12   1        812.81        937.11        47.50 o                         
  -2  12   1       5237.44       5242.64        87.80 o                         
  -1  12   1        396.36        526.23        35.82 o                         
   0  12   1        623.82        816.07        40.05 o                         
   1  12   1       5424.86       5529.11        92.50 o                         
   2  12   1       5382.70       5272.34        95.49 o                         
   3  12   1       1688.33       1623.18        50.50 o                         
   4  12   1        412.02        459.29        35.22 o                         
   5  12   1      20541.53      19780.26       210.23 o                         
   6  12   1        179.94        280.43        37.88 o                         
   7  12   1      43332.72      41674.89       416.27 o                         
   8  12   1       5158.24       5198.45       114.58 o                         
   9  12   1        202.90        213.87        51.35 o                         
  10  12   1       3075.08       2848.28       109.33 o                         
  11  12   1      28382.85      28621.05       456.79 o                         
  12  12   1        405.89        187.67        99.12 o                         
  13  12   1      18247.30      18729.85       477.06 o                         
  14  12   1       2809.12       2434.89       255.16 o                         
  15  12   1       1542.08       1715.31       173.50 o                         
  16  12   1        561.25        381.28       239.22 o                         
 -16  13   1       2336.98       2445.26       325.42 o                         
 -15  13   1        580.31        337.41       212.37 o                         
 -14  13   1        539.46        483.32       166.12 o                         
 -13  13   1        118.31         49.37        93.58 o                         
 -12  13   1       2223.27       2254.19       149.76 o                         
 -11  13   1        706.40        854.45       110.44 o                         
 -10  13   1       3886.71       3794.96       151.68 o                         
  -9  13   1         89.80         56.43        51.98 o                         
  -8  13   1       1509.53       1397.49        76.74 o                         
  -7  13   1       4992.16       5121.30       114.81 o                         
  -6  13   1      11279.39      11348.44       185.58 o                         
  -5  13   1      39436.68      38927.05       421.89 o                         
  -4  13   1         15.73        118.26        33.40 o                         
  -3  13   1       1187.65       1280.17        59.83 o                         
  -2  13   1       5664.57       5380.85       108.51 o                         
  -1  13   1      25798.93      26071.25       298.68 o                         
   0  13   1         20.64         48.77        25.80 o                         
   1  13   1      64655.20      65219.54       582.31 o                         
   2  13   1      11291.63      11170.76       147.76 o                         
   3  13   1       2937.65       2834.12       103.53 o                         
   4  13   1       1922.20       1962.90        60.38 o                         
   5  13   1      14530.66      14451.48       178.22 o                         
   6  13   1       7944.57       7877.22       129.06 o                         
   7  13   1       7064.04       6766.23       127.46 o                         
   8  13   1       5936.84       5842.29       131.48 o                         
   9  13   1         10.60         -7.02        42.91 o                         
  10  13   1        575.70        520.51        79.65 o                         
  11  13   1          1.63         13.86        77.47 o                         
  12  13   1       2929.77       3170.46       170.65 o                         
  13  13   1        129.94         33.66        95.04 o                         
  14  13   1          0.21         -1.13       114.77 o                         
  15  13   1        575.86        491.26       137.55 o                         
  16  13   1       1243.13        809.81       246.13 o                         
 -16  14   1        624.80        456.46       366.22 o                         
 -15  14   1        328.21        174.53       213.32 o                         
 -14  14   1       2175.36       2090.36       229.11 o                         
 -13  14   1        632.43        663.40       115.89 o                         
 -12  14   1        707.88        841.68       118.03 o                         
 -11  14   1      13915.96      14149.35       327.75 o                         
 -10  14   1       1533.74       1500.08       126.09 o                         
  -9  14   1       1057.82       1172.90        90.02 o                         
  -8  14   1       4226.83       3956.63       116.57 o                         
  -7  14   1         22.04         42.56        49.21 o                         
  -6  14   1      12856.44      12603.28       220.39 o                         
  -5  14   1      12074.57      11984.95       197.00 o                         
  -4  14   1      14566.66      14541.60       218.18 o                         
  -3  14   1        764.92        845.43        59.40 o                         
  -2  14   1       5070.01       5191.80       159.41 o                         
  -1  14   1       1765.33       1858.07        69.87 o                         
   0  14   1      36281.29      36465.20       397.15 o                         
   1  14   1        764.92        914.42        55.09 o                         
   2  14   1      13343.54      13662.51       197.62 o                         
   3  14   1       2307.17       2548.73        72.45 o                         
   4  14   1      14851.27      14711.67       189.71 o                         
   5  14   1      15245.36      14905.37       195.99 o                         
   6  14   1      17138.63      17080.31       233.25 o                         
   7  14   1       3450.35       3759.08       120.20 o                         
   8  14   1       3510.60       3491.74       102.30 o                         
   9  14   1        489.55        437.94        63.54 o                         
  10  14   1       4554.05       4404.22       183.43 o                         
  11  14   1      12645.17      12639.72       309.66 o                         
  12  14   1        161.90        101.18        95.61 o                         
  13  14   1       3294.02       3703.12       191.81 o                         
  14  14   1       2553.77       2733.44       209.25 o                         
  15  14   1         19.93        147.95       130.87 o                         
 -15  15   1       2861.81       2805.29       339.33 o                         
 -14  15   1       1098.72        836.32       311.46 o                         
 -13  15   1       2511.14       2493.99       169.85 o                         
 -12  15   1      13720.47      13543.57       327.20 o                         
 -11  15   1         64.66         12.79        88.73 o                         
 -10  15   1      18372.74      18717.15       408.37 o                         
  -9  15   1       4806.66       5177.40       206.85 o                         
  -8  15   1        751.28        722.63        91.40 o                         
  -7  15   1       6192.67       6220.75       158.58 o                         
  -6  15   1      26902.53      26415.61       369.57 o                         
  -5  15   1       1447.23       1583.21        89.58 o                         
  -4  15   1      11844.13      11453.96       209.79 o                         
  -3  15   1        448.16        549.79        59.68 o                         
  -2  15   1       1239.75       1349.25        68.69 o                         
  -1  15   1       1039.42       1108.47        67.01 o                         
   0  15   1        175.51        273.98        41.61 o                         
   1  15   1       4927.15       5175.75       116.84 o                         
   2  15   1       3280.95       3440.47        98.08 o                         
   3  15   1        610.08        702.51        57.51 o                         
   4  15   1       2653.11       2639.73        99.77 o                         
   5  15   1       1892.41       1988.67        79.37 o                         
   6  15   1      12720.90      12729.45       214.02 o                         
   7  15   1       7652.12       7473.01       155.73 o                         
   8  15   1       6210.03       6214.36       165.91 o                         
   9  15   1       6437.79       6365.57       216.50 o                         
  10  15   1      10887.11      10321.32       276.53 o                         
  11  15   1       4047.20       4080.06       218.26 o                         
  12  15   1      13182.28      13030.86       326.29 o                         
  13  15   1       1293.97       1011.96       134.56 o                         
  14  15   1        195.77        113.37       112.31 o                         
  15  15   1       2751.09       2385.57       197.36 o                         
 -15  16   1       1535.57       1881.71       283.77 o                         
 -14  16   1       1946.55       1905.22       312.43 o                         
 -13  16   1         77.34        148.36       115.90 o                         
 -12  16   1        197.92        236.98       114.61 o                         
 -11  16   1       2165.86       2454.51       174.55 o                         
 -10  16   1       1309.19       1320.18       139.35 o                         
  -9  16   1        483.83        582.49       109.62 o                         
  -8  16   1       3667.70       3738.38       181.86 o                         
  -7  16   1       6236.57       6206.51       194.79 o                         
  -6  16   1      19460.22      19170.52       302.25 o                         
  -5  16   1       2957.93       3162.49       119.91 o                         
  -4  16   1      22668.69      22516.85       335.53 o                         
  -3  16   1       2250.96       2212.64        97.96 o                         
  -2  16   1       8226.37       8523.55       179.61 o                         
  -1  16   1       7306.26       7342.76       163.45 o                         
   0  16   1      41262.05      41337.83       588.83 o                         
   1  16   1       7325.14       7387.42       154.52 o                         
   2  16   1      25864.61      25856.82       324.42 o                         
   3  16   1       7999.32       8016.56       156.63 o                         
   4  16   1       6698.98       6824.56       146.86 o                         
   5  16   1        586.25        727.54        60.46 o                         
   6  16   1      16943.57      17107.72       262.96 o                         
   7  16   1       1841.12       1732.52       125.04 o                         
   8  16   1       7363.76       7586.46       249.41 o                         
   9  16   1       1571.18       1578.91       146.18 o                         
  10  16   1         47.11        215.31       138.93 o                         
  11  16   1       2234.40       2221.44       195.17 o                         
  12  16   1         19.80        208.50       107.02 o                         
  13  16   1         42.24         29.49       107.58 o                         
  14  16   1         89.80         96.56       112.12 o                         
 -14  17   1         72.63        119.79       164.85 o                         
 -13  17   1       1068.08       1060.91       177.95 o                         
 -12  17   1       4181.41       3719.21       210.77 o                         
 -11  17   1        705.80        713.34       130.53 o                         
 -10  17   1      11592.94      11326.13       351.86 o                         
  -9  17   1       2938.95       2828.93       177.04 o                         
  -8  17   1       2765.37       2593.54       162.73 o                         
  -7  17   1        141.65        255.57       100.64 o                         
  -6  17   1       7196.90       7387.32       277.42 o                         
  -5  17   1      14876.34      14365.12       281.19 o                         
  -4  17   1       6252.61       6131.10       161.73 o                         
  -3  17   1       5044.28       4980.54       143.98 o                         
  -2  17   1       7314.20       7468.81       173.30 o                         
  -1  17   1      16810.04      17276.28       334.64 o                         
   0  17   1         27.18        141.10        59.76 o                         
   1  17   1      25285.02      25846.02       347.86 o                         
   2  17   1       3258.01       3572.78       140.65 o                         
   3  17   1         18.99         32.89        46.40 o                         
   4  17   1      11906.04      12004.43       207.26 o                         
   5  17   1      14262.30      14048.97       292.78 o                         
   6  17   1       5791.58       5669.62       197.56 o                         
   7  17   1       2588.42       2442.68       158.51 o                         
   8  17   1         50.50         65.67        90.74 o                         
   9  17   1       2115.77       2260.12       179.25 o                         
  10  17   1       7202.15       7602.22       273.97 o                         
  11  17   1       1265.72       1293.88       156.52 o                         
  12  17   1       3445.53       3360.79       208.61 o                         
  13  17   1       2412.90       2281.64       189.42 o                         
  14  17   1       1371.86       1128.44       162.89 o                         
 -13  18   1       1771.40       1822.53       252.75 o                         
 -12  18   1       2236.24       2371.74       281.39 o                         
 -11  18   1      13847.04      14850.14       424.32 o                         
 -10  18   1        897.12        804.36       157.66 o                         
  -9  18   1       3835.55       3961.72       201.65 o                         
  -8  18   1       5510.94       5757.29       276.63 o                         
  -7  18   1       6371.82       6327.72       279.82 o                         
  -6  18   1       1379.80       1339.05       156.66 o                         
  -5  18   1      11746.05      11470.33       292.69 o                         
  -4  18   1       1096.38       1273.19        96.38 o                         
  -3  18   1        248.85        204.39        61.74 o                         
  -2  18   1       1780.19       1698.32        99.03 o                         
  -1  18   1        903.14       1054.45       100.04 o                         
   0  18   1       1853.47       1826.06       118.32 o                         
   1  18   1         32.42        162.56        56.20 o                         
   2  18   1        232.97        246.32        57.79 o                         
   3  18   1        973.57       1038.40        76.31 o                         
   4  18   1        374.65        374.83        71.79 o                         
   5  18   1       7412.41       7366.64       288.17 o                         
   6  18   1       3061.34       3313.70       214.01 o                         
   7  18   1       8843.24       9005.10       296.94 o                         
   8  18   1       5906.87       6208.54       308.32 o                         
   9  18   1         68.39        156.95       108.76 o                         
  10  18   1       1618.44       1805.83       184.13 o                         
  11  18   1      10436.48      10254.97       351.72 o                         
  12  18   1        948.80       1032.54       210.43 o                         
  13  18   1       4268.43       4259.67       260.54 o                         
 -13  19   1         16.57         83.63       176.06 o                         
 -12  19   1        465.72        418.74       133.26 o                         
 -11  19   1        418.55        727.21       143.21 o                         
 -10  19   1        172.38        208.60       117.49 o                         
  -9  19   1        195.12        146.27       123.08 o                         
  -8  19   1       3311.67       3766.68       270.77 o                         
  -7  19   1       4206.29       4036.96       532.47 o                         
  -6  19   1       2374.16       2512.03       198.27 o                         
  -5  19   1       7561.75       7636.96       299.22 o                         
  -4  19   1       4745.94       4982.16       243.97 o                         
  -3  19   1       1943.21       1772.37       142.13 o                         
  -2  19   1      12982.27      12925.64       341.10 o                         
  -1  19   1      17212.90      18027.75       477.39 o                         
   0  19   1       1031.98        867.45       140.34 o                         
   1  19   1      17742.31      18638.59       613.67 o                         
   2  19   1       7521.92       7557.25       266.93 o                         
   3  19   1        123.83        124.95       109.39 o                         
   4  19   1      10847.24      10570.89       343.31 o                         
   5  19   1       9772.07       9701.69       508.30 o                         
   6  19   1       1915.89       2289.47       307.21 o                         
   7  19   1       8561.42       8218.66       425.48 o                         
   8  19   1       2842.48       2879.41       184.99 o                         
   9  19   1         73.43        195.97       115.20 o                         
  10  19   1         10.08        158.69       119.40 o                         
  11  19   1         22.50        117.69       122.44 o                         
  12  19   1        929.18       1147.99       161.85 o                         
  13  19   1         58.80        160.03       209.96 o                         
 -12  20   1       2348.45       1952.36       209.67 o                         
 -11  20   1       5018.36       4797.11       311.12 o                         
 -10  20   1       1999.93       2045.48       211.21 o                         
  -9  20   1       5747.34       6738.75       509.94 o                         
  -8  20   1       3106.09       3041.23       321.57 o                         
  -7  20   1         91.66        -88.05       118.19 o                         
  -6  20   1        987.90        870.90       156.89 o                         
  -5  20   1       4500.90       4770.82       250.78 o                         
  -4  20   1       8315.26       8391.88       315.97 o                         
  -3  20   1      12492.12      13519.87       397.34 o                         
  -2  20   1         92.03        231.38       135.36 o                         
  -1  20   1       1270.90       1609.71       202.60 o                         
   0  20   1      11399.28      12067.13       442.22 o                         
   1  20   1          8.96        132.94       148.97 o                         
   2  20   1        242.45        194.58       122.32 o                         
   3  20   1       6597.10       6954.95       546.68 o                         
   4  20   1       6134.23       5417.11       297.94 o                         
   5  20   1       6431.96       6671.68       567.82 o                         
   6  20   1       3486.58       3457.64       234.30 o                         
   7  20   1       1787.33       1736.20       197.12 o                         
   8  20   1        589.30        423.33       151.01 o                         
   9  20   1       1173.08       1295.20       183.31 o                         
  10  20   1       2748.15       2725.67       198.42 o                         
  11  20   1       4653.19       4194.05       232.57 o                         
  12  20   1       1010.23       1009.91       161.20 o                         
 -11  21   1         14.65        -46.26       139.67 o                         
 -10  21   1       6985.88       6940.34       363.79 o                         
  -9  21   1       3045.56       3041.15       259.88 o                         
  -8  21   1        260.85        245.69       161.12 o                         
  -7  21   1       5021.74       5211.40       284.76 o                         
  -6  21   1       5444.82       5737.09       327.05 o                         
  -5  21   1        829.76        643.24       153.64 o                         
  -4  21   1        669.75        516.20       143.21 o                         
  -3  21   1        853.89       1038.76       166.32 o                         
  -2  21   1       2460.37       2830.94       258.45 o                         
  -1  21   1       1941.91       2334.28       300.12 o                         
   0  21   1         83.59        123.37       229.65 o                         
   1  21   1       1495.52       1742.67       270.87 o                         
   2  21   1       1106.54       1434.68       402.75 o                         
   3  21   1       2485.83       2382.99       225.43 o                         
   4  21   1        115.31        251.13       145.94 o                         
   5  21   1         56.14        132.13       138.02 o                         
   6  21   1      12681.66      12676.15       508.39 o                         
   7  21   1        925.93       1018.62       172.24 o                         
   8  21   1       3843.34       3869.98       263.44 o                         
   9  21   1       5560.78       5543.62       390.27 o                         
  10  21   1       1842.00       1906.99       295.14 o                         
  11  21   1        424.63        402.09       163.38 o                         
 -10  22   1        387.35        315.47       157.65 o                         
  -9  22   1         12.95         -5.28       139.40 o                         
  -8  22   1         64.17        100.93       143.40 o                         
  -7  22   1       2380.11       2036.81       214.36 o                         
  -6  22   1       6564.31       6391.59       357.38 o                         
  -5  22   1         27.35        162.00       135.55 o                         
  -4  22   1       3557.59       3430.07       238.21 o                         
  -3  22   1       6603.54       6597.32       461.79 o                         
  -2  22   1        715.30        567.19       209.55 o                         
  -1  22   1       4164.99       4586.64       419.82 o                         
   0  22   1      13564.79      14157.31       633.02 o                         
   1  22   1       1164.72       1229.58       253.54 o                         
   2  22   1       4644.77       4532.94       390.40 o                         
   3  22   1       5987.32       5641.03       490.25 o                         
   4  22   1        491.21        751.60       181.52 o                         
   5  22   1        326.18        288.45       220.00 o                         
   6  22   1       4726.04       4533.83       310.03 o                         
   7  22   1       3383.55       3694.11       294.78 o                         
   8  22   1        670.47        698.34       189.16 o                         
   9  22   1        436.37        342.42       181.65 o                         
  10  22   1        290.88        529.37       189.06 o                         
  -9  23   1       2716.70       2669.53       268.43 o                         
  -8  23   1         28.50         61.25       147.81 o                         
  -7  23   1        330.11        449.10       162.75 o                         
  -6  23   1        864.25       1037.34       184.93 o                         
  -5  23   1       4249.32       4000.16       301.22 o                         
  -4  23   1       4120.41       4060.08       485.12 o                         
  -3  23   1        873.60        451.27       244.71 o                         
  -2  23   1       1032.37       1344.31       479.93 o                         
  -1  23   1       1604.25       1263.11       255.56 o                         
   0  23   1        506.27        630.51       224.47 o                         
   1  23   1       4107.69       4180.86       388.33 o                         
   2  23   1       1200.19        986.66       369.27 o                         
   3  23   1        155.61        297.06       195.25 o                         
   4  23   1       2819.95       2669.38       299.20 o                         
   5  23   1       5842.95       5551.18       385.66 o                         
   6  23   1       1844.61       1453.17       222.79 o                         
   7  23   1          1.85        -47.63       156.78 o                         
   8  23   1          2.95         97.18       164.96 o                         
   9  23   1       2442.82       2368.23       272.09 o                         
  -8  24   1       4281.81       4483.59       333.30 o                         
  -7  24   1       3331.70       2915.14       285.44 o                         
  -6  24   1       1201.14       1244.71       292.67 o                         
  -5  24   1       2520.73       2547.89       268.60 o                         
  -4  24   1          5.68         35.29       190.04 o                         
  -3  24   1         91.01         34.55       261.96 o                         
  -2  24   1        506.22        432.67       253.18 o                         
  -1  24   1       2204.21       2193.85       321.35 o                         
   0  24   1        531.12        544.21       221.49 o                         
   1  24   1        861.72        592.98       434.07 o                         
   2  24   1       1564.11       1796.88       459.76 o                         
   3  24   1        561.78        666.79       237.62 o                         
   4  24   1       1122.46       1231.33       282.28 o                         
   5  24   1        344.42        174.51       170.76 o                         
   6  24   1         14.27         87.24       171.33 o                         
   7  24   1       3656.39       3731.08       313.21 o                         
   8  24   1       4169.23       5134.43       655.40 o                         
  -6  25   1       1255.36        965.87       274.57 o                         
  -5  25   1       3773.07       4006.57       422.93 o                         
  -4  25   1        971.87        698.28       256.45 o                         
  -3  25   1         35.59        143.25       272.35 o                         
  -2  25   1       8021.24       7652.52       621.83 o                         
  -1  25   1       4613.58       4355.71       423.74 o                         
   0  25   1        409.57        526.73       271.92 o                         
   1  25   1       8499.86       8593.68       564.89 o                         
   2  25   1       5330.91       5365.69       460.54 o                         
   3  25   1        626.08        268.82       219.49 o                         
   4  25   1       2116.39       1825.82       330.71 o                         
   5  25   1       1673.51       1955.09       261.08 o                         
   6  25   1         19.05         14.91       178.43 o                         
  -3  26   1       2472.31       2560.72       369.13 o                         
  -2  26   1          7.18         45.41       215.97 o                         
  -1  26   1       1698.73       1875.46       391.91 o                         
   0  26   1       3899.92       2679.12       523.64 o                         
   1  26   1        433.65        500.24       257.29 o                         
   2  26   1        751.90        688.91       262.63 o                         
   3  26   1       1344.08        794.64       267.54 o                         
 -18   0   2        719.50        878.42       343.54 o                         
 -16   0   2      12681.80      12700.08       874.60 o                         
 -14   0   2         53.83         33.97       167.52 o                         
 -12   0   2        426.17        399.68        82.13 o                         
 -10   0   2       3201.68       3229.88       132.23 o                         
  -8   0   2       2007.19       2086.71        92.38 o                         
  -6   0   2     110459.82     112015.85      2043.69 o                         
  -4   0   2     205171.62     205195.61      2729.36 o                         
  -2   0   2      19681.14      20593.67       401.88 o                         
   0   0   2     368067.03     336167.25      5019.62 o                         
   2   0   2      52232.83      53237.71       650.51 o                         
   4   0   2       2395.96       2212.45        70.31 o                         
   6   0   2      61535.58      60822.71       969.11 o                         
   8   0   2       7871.97       8275.49       181.60 o                         
  10   0   2       8927.20       8215.50       203.62 o                         
  12   0   2        493.68        444.82        86.33 o                         
  14   0   2        215.78         72.66       170.05 o                         
  16   0   2       1406.38       1087.36       254.83 o                         
  18   0   2       7733.72       7713.16       685.87 o                         
 -18   1   2       1312.08       1281.30       261.95 o                         
 -17   1   2       1326.28       1282.39       204.40 o                         
 -16   1   2      24989.15      25359.82      1100.70 o                         
 -15   1   2        761.79        446.92       216.53 o                         
 -14   1   2       1419.42       1347.16       155.83 o                         
 -13   1   2        466.80        391.74        91.20 o                         
 -12   1   2      19539.85      19371.54       345.73 o                         
 -11   1   2        256.36        225.92        47.34 o                         
 -10   1   2      86555.19      85937.85       796.36 o                         
  -9   1   2       1573.01       1692.05        63.56 o                         
  -8   1   2         39.44        115.72        27.12 o                         
  -7   1   2      10104.36       9631.87       167.79 o                         
  -6   1   2      52028.35      53066.75       573.88 o                         
  -5   1   2      43922.62      44799.28       489.77 o                         
  -4   1   2      82378.12      84608.13      1195.05 o                         
  -3   1   2      68059.15      70165.25       679.99 o                         
  -2   1   2       2439.40       2598.55        48.51 o                         
  -1   1   2      22270.35      23086.12       362.98 o                         
   0   1   2          5.15        126.53        27.74 o                         
   1   1   2      94824.46      97637.52       868.34 o                         
   2   1   2       7073.82       7312.66        74.75 o                         
   3   1   2      15118.90      15951.73       183.14 o                         
   4   1   2         53.19        118.60        22.47 o                         
   5   1   2       7694.77       7794.38       109.10 o                         
   6   1   2      49001.85      48836.70       562.69 o                         
   7   1   2       7089.91       7014.27       116.76 o                         
   8   1   2       6454.16       6196.11       115.89 o                         
   9   1   2         17.70         48.92        30.01 o                         
  10   1   2      13512.31      13423.69       201.51 o                         
  11   1   2        883.11        882.03        64.97 o                         
  12   1   2      52747.03      52093.98       575.02 o                         
  13   1   2       1289.74       1150.23        90.41 o                         
  14   1   2       1782.53       1610.77       151.93 o                         
  15   1   2        413.26        312.85       137.20 o                         
  16   1   2       4136.45       4432.12       263.23 o                         
  17   1   2       1453.04       1036.31       193.65 o                         
  18   1   2       3114.11       2942.08       554.41 o                         
 -18   2   2        716.43        496.00       180.87 o                         
 -17   2   2       5585.15       5898.44       619.76 o                         
 -16   2   2       2861.45       2651.67       245.15 o                         
 -15   2   2       9297.70       8817.71       403.23 o                         
 -14   2   2        616.92        595.45       115.62 o                         
 -13   2   2       3977.61       3735.10       147.31 o                         
 -12   2   2         49.44         84.20        49.89 o                         
 -11   2   2      46638.29      47688.61       511.70 o                         
 -10   2   2         75.80         13.22        34.56 o                         
  -9   2   2      28023.94      28210.76       312.32 o                         
  -8   2   2        581.40        676.92        46.15 o                         
  -7   2   2      30977.84      30648.39       393.39 o                         
  -6   2   2      24026.76      24231.58       275.92 o                         
  -5   2   2      55658.45      56096.09       564.85 o                         
  -4   2   2      34734.56      35801.96       388.62 o                         
  -3   2   2      20125.30      21189.90       226.60 o                         
  -2   2   2      41804.52      43559.62       424.69 o                         
  -1   2   2        807.37        964.56        22.10 o                         
   0   2   2     102813.98     104562.28       987.42 o                         
   1   2   2       5009.67       5332.34        63.96 o                         
   2   2   2      43557.82      45130.99       460.71 o                         
   3   2   2       7900.87       8186.64       100.97 o                         
   4   2   2      19436.42      19648.84       210.94 o                         
   5   2   2      12321.65      12256.20       156.63 o                         
   6   2   2      15734.25      15900.49       218.32 o                         
   7   2   2      44332.41      43785.46       449.73 o                         
   8   2   2       3942.51       3870.74        85.72 o                         
   9   2   2        384.00        418.34        42.27 o                         
  10   2   2       2650.51       2668.31        96.85 o                         
  11   2   2      27316.07      26779.61       353.69 o                         
  12   2   2        447.46        419.17        63.76 o                         
  13   2   2      26016.89      26341.61       375.25 o                         
  14   2   2          7.25        -68.37        94.86 o                         
  15   2   2        617.56        699.59       135.36 o                         
  16   2   2         56.38         29.35       117.98 o                         
  17   2   2       9884.88      10594.58       383.36 o                         
  18   2   2       1649.39       1222.36       521.33 o                         
 -18   3   2        286.23        112.62       170.09 o                         
 -17   3   2       8880.06       9385.98       451.25 o                         
 -16   3   2       1430.00       1353.29       207.90 o                         
 -15   3   2       2741.04       2446.55       227.68 o                         
 -14   3   2        704.36        524.51       145.59 o                         
 -13   3   2        195.07        300.10        69.53 o                         
 -12   3   2        239.01        253.16        55.65 o                         
 -11   3   2         29.17         35.06        42.00 o                         
 -10   3   2        607.25        739.63        52.63 o                         
  -9   3   2       4234.76       4081.82        91.08 o                         
  -8   3   2        556.69        773.38        50.85 o                         
  -7   3   2       4735.16       4883.98       102.81 o                         
  -6   3   2       7239.63       7294.21       121.91 o                         
  -5   3   2     114995.52     115504.22      1111.35 o                         
  -4   3   2      11639.40      12059.02       147.96 o                         
  -3   3   2      16446.49      16005.21       195.77 o                         
  -2   3   2        310.21        354.50        18.44 o                         
  -1   3   2      59286.02      61482.32       556.65 o                         
   0   3   2        291.95        420.15        39.25 o                         
   1   3   2     286235.38     273982.25      2539.82 o                         
   2   3   2       8723.31       9008.92       111.15 o                         
   3   3   2       7266.83       7897.48       152.48 o                         
   4   3   2      10297.01      10807.55       139.65 o                         
   5   3   2      95957.05      95264.51       972.87 o                         
   6   3   2          6.87         91.60        26.90 o                         
   7   3   2      41428.82      41249.16       406.60 o                         
   8   3   2        241.53        381.34        43.10 o                         
   9   3   2        182.31        197.99        35.94 o                         
  10   3   2         46.44         19.45        36.00 o                         
  11   3   2       1929.36       2068.28        97.73 o                         
  12   3   2          6.62         22.28        52.84 o                         
  13   3   2        478.43        496.94        86.12 o                         
  14   3   2         43.62        -22.37        85.71 o                         
  15   3   2          1.38         45.81        96.02 o                         
  16   3   2        354.48        270.14       115.25 o                         
  17   3   2       7647.87       6949.28       338.31 o                         
  18   3   2        216.69        -57.25       226.14 o                         
 -18   4   2       2366.22       2954.24       329.48 o                         
 -17   4   2       8749.41       9528.87       406.36 o                         
 -16   4   2        690.09        847.77       192.51 o                         
 -15   4   2      12688.81      13101.05       448.08 o                         
 -14   4   2        836.48       1051.20       175.35 o                         
 -13   4   2        262.65        169.18        80.65 o                         
 -12   4   2       2201.55       2146.30        94.25 o                         
 -11   4   2      67656.45      66998.86       648.01 o                         
 -10   4   2        370.12        346.92        43.24 o                         
  -9   4   2      24296.39      24057.44       244.35 o                         
  -8   4   2       3137.65       3089.22        75.15 o                         
  -7   4   2        190.46        253.41        40.76 o                         
  -6   4   2       9395.99       9234.91       132.40 o                         
  -5   4   2      62850.35      62955.92       628.75 o                         
  -4   4   2      18642.88      19044.40       214.00 o                         
  -3   4   2       2618.73       2640.18        49.89 o                         
  -2   4   2         64.78        188.48        25.15 o                         
  -1   4   2         67.61        102.06        11.16 o                         
   0   4   2      11747.71      12016.50       123.24 o                         
   1   4   2       6919.90       7340.15        88.26 o                         
   2   4   2      21045.88      21549.82       224.38 o                         
   3   4   2       1814.43       1939.77        46.00 o                         
   4   4   2       1188.12       1167.61        36.89 o                         
   5   4   2      52244.06      51317.11       548.83 o                         
   6   4   2      21513.48      21512.73       282.06 o                         
   7   4   2      79068.06      78260.25       713.49 o                         
   8   4   2         55.10         75.32        27.41 o                         
   9   4   2       6477.25       6199.72       118.32 o                         
  10   4   2        306.10        256.65        49.51 o                         
  11   4   2      40470.15      39910.75       483.26 o                         
  12   4   2         40.57         19.44        53.48 o                         
  13   4   2      19113.92      18832.37       357.34 o                         
  14   4   2        502.97        485.45       103.59 o                         
  15   4   2        126.89        109.10       100.60 o                         
  16   4   2       1225.06       1334.79       148.10 o                         
  17   4   2       8723.09       9059.98       386.99 o                         
  18   4   2       1871.42       1647.98       301.03 o                         
 -18   5   2       1732.18       1553.30       689.37 o                         
 -17   5   2       1964.34       1759.46       290.03 o                         
 -16   5   2       7224.82       6710.77       344.69 o                         
 -15   5   2       1315.67       1214.48       277.71 o                         
 -14   5   2       7056.79       6797.59       315.13 o                         
 -13   5   2       2038.58       1926.04       143.33 o                         
 -12   5   2      29409.45      29600.35       383.22 o                         
 -11   5   2        886.98       1051.63        70.54 o                         
 -10   5   2      36531.54      36998.17       349.37 o                         
  -9   5   2       1133.78       1098.14        50.92 o                         
  -8   5   2       2294.05       2402.79        70.52 o                         
  -7   5   2       1774.83       1763.67        68.49 o                         
  -6   5   2      54451.36      53971.44       555.03 o                         
  -5   5   2      31646.53      31846.99       342.22 o                         
  -4   5   2       5394.59       5380.78        78.04 o                         
  -3   5   2       2666.62       2665.52        47.52 o                         
  -2   5   2        120.59        167.29        15.44 o                         
  -1   5   2       8234.80       8440.85       155.25 o                         
   0   5   2       1101.35       1277.94        43.25 o                         
   1   5   2      89531.87      93061.40       922.88 o                         
   2   5   2      53120.49      53663.84       552.34 o                         
   3   5   2      10804.72      10992.07       139.58 o                         
   4   5   2       5507.61       5607.86        90.44 o                         
   5   5   2      10942.96      10771.02       149.99 o                         
   6   5   2      34434.50      34279.47       340.95 o                         
   7   5   2      19602.84      19897.73       222.38 o                         
   8   5   2      63266.98      62003.15       564.07 o                         
   9   5   2       3690.75       3550.34        87.59 o                         
  10   5   2       9798.64       9881.91       176.10 o                         
  11   5   2       1118.97       1073.56        74.68 o                         
  12   5   2      29950.91      29838.14       400.49 o                         
  13   5   2         30.28          0.93        75.71 o                         
  14   5   2       5888.60       5783.17       218.52 o                         
  15   5   2        194.60        251.99       108.10 o                         
  16   5   2       4269.39       4451.79       248.62 o                         
  17   5   2       3108.99       3355.31       283.94 o                         
  18   5   2       5367.00       5710.65       429.04 o                         
 -18   6   2       6805.87       7331.70       467.16 o                         
 -17   6   2         15.09        -36.93       199.08 o                         
 -16   6   2       5720.28       5754.32       405.83 o                         
 -15   6   2        559.15        499.28       208.27 o                         
 -14   6   2        738.26        728.45       166.14 o                         
 -13   6   2         51.63        -18.60        81.21 o                         
 -12   6   2        924.78       1049.08        80.86 o                         
 -11   6   2         21.05        105.11        44.57 o                         
 -10   6   2       8024.93       7923.67       135.82 o                         
  -9   6   2        857.02        961.13        50.39 o                         
  -8   6   2       3405.48       3508.60        77.69 o                         
  -7   6   2         68.68        133.07        33.95 o                         
  -6   6   2      28653.56      28519.37       326.48 o                         
  -5   6   2        790.41        951.38        34.31 o                         
  -4   6   2      65982.08      65334.40       612.81 o                         
  -3   6   2        355.90        372.46        20.96 o                         
  -2   6   2       8066.05       9052.23       107.34 o                         
  -1   6   2       2612.81       2659.86        44.09 o                         
   0   6   2     117380.72     118365.09      1061.89 o                         
   1   6   2       5416.73       5651.86        83.30 o                         
   2   6   2     134715.59     137330.56      1570.21 o                         
   3   6   2       1023.45       1077.04        31.51 o                         
   4   6   2      11273.05      11285.70       156.57 o                         
   5   6   2       3609.52       3506.11        73.39 o                         
   6   6   2      66457.70      64764.70       548.43 o                         
   7   6   2        523.94        619.78        40.53 o                         
   8   6   2       7927.72       7857.70       125.81 o                         
   9   6   2       1551.48       1525.31        63.14 o                         
  10   6   2        272.15        263.77        43.08 o                         
  11   6   2         11.27         89.95        50.91 o                         
  12   6   2        147.90        181.47        61.68 o                         
  13   6   2        277.20        241.25        93.62 o                         
  14   6   2       1728.23       2434.94       192.34 o                         
  15   6   2         14.56        101.69       101.02 o                         
  16   6   2       2881.64       2783.16       182.37 o                         
  17   6   2        513.64        350.15       184.65 o                         
  18   6   2       6929.26       6474.46       623.62 o                         
 -18   7   2       2292.78       1897.27       576.30 o                         
 -17   7   2       2560.04       2623.99       387.66 o                         
 -16   7   2       8443.34       9012.54       575.10 o                         
 -15   7   2        488.89        208.74       187.18 o                         
 -14   7   2       1274.28       1708.87       243.53 o                         
 -13   7   2       1538.48       1664.58       183.79 o                         
 -12   7   2      21591.12      22074.05       301.43 o                         
 -11   7   2         85.76         64.90        44.53 o                         
 -10   7   2      37211.40      36814.67       378.26 o                         
  -9   7   2       2465.28       2468.91        75.73 o                         
  -8   7   2        511.83        592.88        44.89 o                         
  -7   7   2       3904.63       4080.75        84.52 o                         
  -6   7   2      52927.60      53894.57       504.58 o                         
  -5   7   2      20651.99      20313.37       223.46 o                         
  -4   7   2       3350.93       3471.39        98.45 o                         
  -3   7   2        257.06        323.39        21.64 o                         
  -2   7   2       2830.57       3054.51        61.28 o                         
  -1   7   2      19140.43      20374.99       208.80 o                         
   0   7   2       2760.65       3040.70        49.09 o                         
   1   7   2      40200.77      40331.17       429.09 o                         
   2   7   2       5996.83       6452.35       110.13 o                         
   3   7   2       1326.60       1428.04        43.97 o                         
   4   7   2      16113.28      15753.48       215.50 o                         
   5   7   2      20666.03      19995.78       208.42 o                         
   6   7   2      57788.05      56640.22       489.65 o                         
   7   7   2       4593.73       4576.98        90.98 o                         
   8   7   2      16211.46      16023.08       200.15 o                         
   9   7   2       3116.31       2974.75        87.47 o                         
  10   7   2      13114.53      13096.68       219.50 o                         
  11   7   2       1288.02       1312.31        86.38 o                         
  12   7   2      32355.59      31881.78       477.93 o                         
  13   7   2        647.18        525.33       106.67 o                         
  14   7   2       5791.15       6009.01       229.02 o                         
  15   7   2       3262.37       3419.46       191.01 o                         
  16   7   2       6037.44       6054.91       241.18 o                         
  17   7   2        627.56        251.28       183.58 o                         
 -18   8   2        257.64       -197.66       298.03 o                         
 -17   8   2       6690.18       6872.74       822.76 o                         
 -16   8   2       3621.95       3455.01       444.88 o                         
 -15   8   2       8670.49       8583.51       467.58 o                         
 -14   8   2       1348.34       1093.94       222.05 o                         
 -13   8   2       1519.05       1903.68       349.18 o                         
 -12   8   2         86.65         73.97        52.33 o                         
 -11   8   2      34189.77      33866.96       379.18 o                         
 -10   8   2       2094.11       1972.95        82.93 o                         
  -9   8   2      10334.26      10395.89       155.61 o                         
  -8   8   2       1324.33       1532.53        63.92 o                         
  -7   8   2      19497.06      19442.92       249.96 o                         
  -6   8   2      12852.99      13027.84       152.92 o                         
  -5   8   2      43858.81      44104.68       441.78 o                         
  -4   8   2      16982.76      17471.38       196.52 o                         
  -3   8   2          2.49         77.83        16.38 o                         
  -2   8   2       2669.34       2901.15        53.36 o                         
  -1   8   2      20493.84      20573.38       271.68 o                         
   0   8   2      64113.76      65445.24       638.85 o                         
   1   8   2        487.30        539.16        32.83 o                         
   2   8   2      16941.67      17407.41       211.09 o                         
   3   8   2        956.53        943.98        46.42 o                         
   4   8   2       5733.00       6023.97        99.59 o                         
   5   8   2       6949.35       7265.33       114.48 o                         
   6   8   2      23712.14      23447.01       237.51 o                         
   7   8   2      28311.42      28202.40       307.43 o                         
   8   8   2       4411.51       4369.53       100.89 o                         
   9   8   2        624.31        704.51        56.04 o                         
  10   8   2       3688.55       3594.55       103.90 o                         
  11   8   2      22179.37      22101.12       288.17 o                         
  12   8   2        472.06        343.75        93.37 o                         
  13   8   2      13288.94      13441.87       321.87 o                         
  14   8   2         78.21          4.23        98.54 o                         
  15   8   2       1323.94       1302.36       145.15 o                         
  16   8   2       3926.69       3396.80       197.94 o                         
  17   8   2       4690.86       4740.48       466.29 o                         
 -17   9   2       5653.19       6157.54       448.79 o                         
 -16   9   2         16.52       -135.61       202.87 o                         
 -15   9   2       3902.27       4417.23       468.30 o                         
 -14   9   2        309.65        515.22       199.39 o                         
 -13   9   2        103.15        115.30       195.48 o                         
 -12   9   2        335.90        382.14        71.43 o                         
 -11   9   2       2430.43       2588.65       126.53 o                         
 -10   9   2        171.00        281.64        54.58 o                         
  -9   9   2       3161.86       3078.80        86.88 o                         
  -8   9   2       2056.40       2032.51        69.28 o                         
  -7   9   2       6643.17       6777.18       108.39 o                         
  -6   9   2        176.63        308.25        31.04 o                         
  -5   9   2      61621.34      60709.17       517.51 o                         
  -4   9   2        314.12        511.10        29.30 o                         
  -3   9   2      48564.30      48860.20       473.73 o                         
  -2   9   2      25945.10      26347.65       271.93 o                         
  -1   9   2      88278.73      88982.26      1109.89 o                         
   0   9   2      11507.88      12009.59       147.11 o                         
   1   9   2     136549.72     135870.06      1367.77 o                         
   2   9   2       1754.00       1785.79        49.16 o                         
   3   9   2       8727.20       8970.62       118.79 o                         
   4   9   2       3493.16       3507.66        65.80 o                         
   5   9   2      21972.11      21952.28       224.62 o                         
   6   9   2       1760.71       1818.01        58.44 o                         
   7   9   2      30340.83      29453.73       321.41 o                         
   8   9   2       1178.66       1245.46        63.27 o                         
   9   9   2         34.84        111.12        39.16 o                         
  10   9   2        260.63        271.19        48.68 o                         
  11   9   2        534.99        497.96        61.86 o                         
  12   9   2       1817.49       2207.72       147.04 o                         
  13   9   2       2107.35       2230.37       158.79 o                         
  14   9   2        340.17        317.69       111.47 o                         
  15   9   2          5.52        -85.11       102.72 o                         
  16   9   2        343.94        335.41       126.37 o                         
  17   9   2       2963.66       2607.79       266.24 o                         
 -17  10   2       6475.28       6497.03       459.54 o                         
 -16  10   2       1054.08       1158.01       381.34 o                         
 -15  10   2      11028.91      12042.71       575.68 o                         
 -14  10   2        746.22        518.22       192.57 o                         
 -13  10   2       3399.89       3494.08       338.50 o                         
 -12  10   2        219.20        223.52        76.05 o                         
 -11  10   2      28226.51      27981.32       368.54 o                         
 -10  10   2       5085.08       5188.41       133.74 o                         
  -9  10   2      31573.33      31144.29       455.23 o                         
  -8  10   2       4540.14       4394.82       102.57 o                         
  -7  10   2       7990.29       7881.16       144.71 o                         
  -6  10   2       2340.38       2607.78        65.83 o                         
  -5  10   2      35195.02      36039.76       334.39 o                         
  -4  10   2      19031.83      19686.63       220.03 o                         
  -3  10   2      25427.34      26094.25       287.29 o                         
  -2  10   2         77.66        173.84        24.76 o                         
  -1  10   2         61.29         95.64        26.52 o                         
   0  10   2      24575.63      24771.34       291.00 o                         
   1  10   2       4202.02       4232.16        82.76 o                         
   2  10   2       8084.65       8393.55       120.61 o                         
   3  10   2         89.24        114.03        21.24 o                         
   4  10   2       6927.22       6446.27        93.33 o                         
   5  10   2      12580.76      12298.66       145.56 o                         
   6  10   2       4876.48       4649.31        96.54 o                         
   7  10   2      34060.56      32976.79       355.18 o                         
   8  10   2         80.01         97.06        38.91 o                         
   9  10   2        413.17        342.38        51.77 o                         
  10  10   2       6015.37       6003.66       135.13 o                         
  11  10   2      22943.01      22537.85       348.84 o                         
  12  10   2        825.39        823.56       103.20 o                         
  13  10   2      23234.90      23102.31       453.90 o                         
  14  10   2       3343.73       3460.99       192.29 o                         
  15  10   2        569.22        424.78       123.20 o                         
  16  10   2        528.01        610.26       135.42 o                         
  17  10   2       3684.64       2742.46       468.28 o                         
 -17  11   2       1124.64        778.44       363.14 o                         
 -16  11   2      10552.64      11671.05       571.66 o                         
 -15  11   2       2580.25       3098.36       496.03 o                         
 -14  11   2       1079.00        966.88       221.07 o                         
 -13  11   2       1170.61       1350.29       182.30 o                         
 -12  11   2       7138.29       6758.37       212.49 o                         
 -11  11   2         14.40         24.73        53.88 o                         
 -10  11   2      38840.87      38937.54       465.78 o                         
  -9  11   2       2521.83       2514.87       103.46 o                         
  -8  11   2        768.23        881.50        60.93 o                         
  -7  11   2      10067.35       9998.57       149.15 o                         
  -6  11   2      16271.63      16398.11       190.28 o                         
  -5  11   2      17140.59      17155.81       196.94 o                         
  -4  11   2      12473.45      12670.29       163.62 o                         
  -3  11   2       1356.78       1582.34        55.40 o                         
  -2  11   2       7897.45       8293.21       117.52 o                         
  -1  11   2      19593.19      20114.03       246.49 o                         
   0  11   2        288.79        367.63        29.43 o                         
   1  11   2      35524.52      35689.28       336.59 o                         
   2  11   2        271.24        244.12        26.27 o                         
   3  11   2       1746.50       1859.68        52.98 o                         
   4  11   2       3269.52       3078.80        66.01 o                         
   5  11   2      11339.30      10984.08       142.51 o                         
   6  11   2      34318.89      32866.78       322.73 o                         
   7  11   2       8276.61       8140.63       140.67 o                         
   8  11   2       7548.07       7255.49       138.76 o                         
   9  11   2       3543.91       3542.22       104.88 o                         
  10  11   2       1765.48       1867.22        86.57 o                         
  11  11   2        342.11        346.21        79.60 o                         
  12  11   2      18381.52      18725.05       355.48 o                         
  13  11   2        901.84        827.76       126.42 o                         
  14  11   2       1387.57       1438.54       148.87 o                         
  15  11   2       1411.11       1613.03       161.32 o                         
  16  11   2       3962.90       3539.15       222.63 o                         
 -16  12   2       4082.46       4699.60       398.34 o                         
 -15  12   2        165.99         93.12       230.45 o                         
 -14  12   2        205.72        254.40       220.41 o                         
 -13  12   2        136.42        146.11       133.04 o                         
 -12  12   2        645.72        552.69       100.09 o                         
 -11  12   2       1331.19       1496.14       130.79 o                         
 -10  12   2         54.38         87.09        58.29 o                         
  -9  12   2        886.40       1023.88        73.91 o                         
  -8  12   2        890.16        863.86        63.23 o                         
  -7  12   2       7323.94       7473.62       134.90 o                         
  -6  12   2      39269.50      38674.47       418.29 o                         
  -5  12   2       2423.40       2582.14        80.28 o                         
  -4  12   2      44240.81      44290.99       434.71 o                         
  -3  12   2      19831.24      20096.02       257.19 o                         
  -2  12   2        424.10        449.32        48.51 o                         
  -1  12   2       4478.53       4667.04        91.76 o                         
   0  12   2      84255.35      82954.27       746.80 o                         
   1  12   2        169.93        177.46        27.50 o                         
   2  12   2      42674.80      42755.81       402.91 o                         
   3  12   2      10889.87      11036.97       146.00 o                         
   4  12   2      11706.25      11369.59       141.27 o                         
   5  12   2       3119.49       3186.73        73.03 o                         
   6  12   2      35123.46      34312.18       339.13 o                         
   7  12   2         41.65        109.25        37.94 o                         
   8  12   2       1745.01       1743.30        74.23 o                         
   9  12   2        704.26        741.23        64.29 o                         
  10  12   2       3987.29       4058.06       129.93 o                         
  11  12   2       2317.31       2178.14       132.58 o                         
  12  12   2        433.47        491.50        98.69 o                         
  13  12   2        203.59        213.36        98.19 o                         
  14  12   2        200.17        107.58       108.08 o                         
  15  12   2        217.23        108.11       123.21 o                         
  16  12   2       1024.98        854.92       154.49 o                         
 -16  13   2       7496.71       7111.78       880.53 o                         
 -15  13   2        949.27        997.78       279.63 o                         
 -14  13   2       2290.63       2192.63       226.59 o                         
 -13  13   2       5169.51       5419.93       328.73 o                         
 -12  13   2      14390.48      14654.42       497.45 o                         
 -11  13   2       2091.30       2013.18       137.23 o                         
 -10  13   2      31190.40      30659.68       629.22 o                         
  -9  13   2       7284.29       7275.73       161.45 o                         
  -8  13   2       1545.84       1533.64        98.37 o                         
  -7  13   2        524.04        436.85        50.89 o                         
  -6  13   2       9330.61       9441.85       178.01 o                         
  -5  13   2        860.52        909.35        60.08 o                         
  -4  13   2      28936.04      29022.91       348.79 o                         
  -3  13   2       6303.35       6468.49       138.06 o                         
  -2  13   2        866.43        910.59        49.28 o                         
  -1  13   2       4521.99       4424.25        88.69 o                         
   0  13   2       4920.48       5045.40        96.25 o                         
   1  13   2       1529.01       1557.65        54.12 o                         
   2  13   2        140.74        145.22        33.48 o                         
   3  13   2          5.40         35.73        25.11 o                         
   4  13   2       3928.51       3890.87        82.02 o                         
   5  13   2      14310.34      14262.01       185.96 o                         
   6  13   2      21504.89      20852.26       237.90 o                         
   7  13   2         20.42        102.55        40.53 o                         
   8  13   2       9719.45       9776.17       163.26 o                         
   9  13   2       5294.82       5307.89       126.75 o                         
  10  13   2       8319.09       8061.02       201.95 o                         
  11  13   2       2451.49       2558.69       152.22 o                         
  12  13   2      20403.97      20492.38       385.32 o                         
  13  13   2       1274.17       1284.51       131.11 o                         
  14  13   2       1899.09       2023.23       251.62 o                         
  15  13   2        921.14        775.98       149.76 o                         
  16  13   2       1366.22       1056.09       210.24 o                         
 -16  14   2       1071.50       1401.19       285.27 o                         
 -15  14   2       5854.31       5899.17       453.69 o                         
 -14  14   2       2989.08       3087.69       270.91 o                         
 -13  14   2        397.65        316.26       156.09 o                         
 -12  14   2       1902.39       1899.52       154.28 o                         
 -11  14   2      17503.19      17913.89       369.28 o                         
 -10  14   2         16.07         61.55        70.22 o                         
  -9  14   2       4570.89       4659.68       152.77 o                         
  -8  14   2       2864.31       2677.25       155.25 o                         
  -7  14   2       7037.91       7254.42       165.85 o                         
  -6  14   2      20869.37      21237.02       294.54 o                         
  -5  14   2      13260.86      12964.16       205.85 o                         
  -4  14   2      17952.50      18099.36       274.68 o                         
  -3  14   2        999.43       1100.73        68.42 o                         
  -2  14   2       3253.85       3172.69       100.65 o                         
  -1  14   2       3760.96       3826.05        99.87 o                         
   0  14   2      17158.10      17317.05       206.93 o                         
   1  14   2       8206.86       8105.57       133.24 o                         
   2  14   2      30267.14      29863.20       309.82 o                         
   3  14   2      14044.73      13920.45       181.26 o                         
   4  14   2        547.42        634.55        47.42 o                         
   5  14   2       2654.64       2678.25        78.67 o                         
   6  14   2       3369.80       3414.40        88.70 o                         
   7  14   2      16968.53      16554.59       221.75 o                         
   8  14   2       8145.32       7898.31       196.02 o                         
   9  14   2       3135.87       3280.49       121.86 o                         
  10  14   2        721.27        774.07        94.90 o                         
  11  14   2      14184.68      14272.74       288.74 o                         
  12  14   2        265.31        212.98       102.89 o                         
  13  14   2       7166.11       7085.16       250.02 o                         
  14  14   2       1120.36       1487.51       167.76 o                         
  15  14   2         20.73        154.92       129.90 o                         
 -15  15   2        513.40        520.73       202.72 o                         
 -14  15   2         44.23         85.87       156.00 o                         
 -13  15   2        519.22        482.79       168.33 o                         
 -12  15   2         91.35        154.87        99.21 o                         
 -11  15   2          3.39         50.43        97.69 o                         
 -10  15   2       2226.48       2464.60       161.33 o                         
  -9  15   2       2581.53       2484.77       155.35 o                         
  -8  15   2       2499.99       2208.03       133.13 o                         
  -7  15   2       1660.19       1627.97        93.08 o                         
  -6  15   2        173.09        232.48        56.79 o                         
  -5  15   2      31074.13      31142.80       430.27 o                         
  -4  15   2       2025.43       2098.41        94.12 o                         
  -3  15   2      11890.95      11698.17       242.87 o                         
  -2  15   2       9505.44       9732.60       185.40 o                         
  -1  15   2       9155.52       9050.08       163.38 o                         
   0  15   2        131.92        212.84        45.24 o                         
   1  15   2      53494.96      53132.52       552.97 o                         
   2  15   2      14657.96      14524.59       213.63 o                         
   3  15   2       5480.50       5503.58       119.65 o                         
   4  15   2      13842.82      13630.13       241.54 o                         
   5  15   2      15080.83      15044.52       203.74 o                         
   6  15   2       3416.38       3529.96       103.74 o                         
   7  15   2       5947.18       5755.46       134.47 o                         
   8  15   2        732.99        714.36        69.05 o                         
   9  15   2         27.01        -15.86        66.64 o                         
  10  15   2       2211.10       2395.50       131.81 o                         
  11  15   2         29.30         44.29        95.53 o                         
  12  15   2         39.33        151.69       102.75 o                         
  13  15   2        231.25        115.39       105.02 o                         
  14  15   2        360.01        273.41       116.89 o                         
  15  15   2        189.22        177.41       130.85 o                         
 -15  16   2       2004.84       1717.97       243.94 o                         
 -14  16   2       2432.93       1884.72       233.99 o                         
 -13  16   2        697.35        751.56       217.74 o                         
 -12  16   2       3202.34       3314.57       196.39 o                         
 -11  16   2      16866.75      17273.85       406.34 o                         
 -10  16   2        223.48        282.11       105.02 o                         
  -9  16   2       5771.31       5707.73       220.24 o                         
  -8  16   2       8396.29       8579.15       345.37 o                         
  -7  16   2       3379.25       3355.44       139.29 o                         
  -6  16   2         18.92         55.62        59.30 o                         
  -5  16   2      18363.31      17813.70       291.84 o                         
  -4  16   2       6784.87       6695.60       162.57 o                         
  -3  16   2        942.57       1036.93        76.46 o                         
  -2  16   2       1503.90       1695.32       109.30 o                         
  -1  16   2         57.86         95.12        48.10 o                         
   0  16   2       1964.61       2090.83       106.08 o                         
   1  16   2        528.39        624.29        66.46 o                         
   2  16   2       2145.52       2282.58        88.06 o                         
   3  16   2       1174.30       1196.51        79.55 o                         
   4  16   2       3135.03       3269.67        98.61 o                         
   5  16   2      18092.21      18609.43       310.90 o                         
   6  16   2       2572.28       2495.33        98.57 o                         
   7  16   2       8261.00       7957.13       196.79 o                         
   8  16   2       2440.80       2504.31       133.65 o                         
   9  16   2         33.37         -3.96        76.72 o                         
  10  16   2       3921.44       4129.47       288.73 o                         
  11  16   2      14213.33      13842.12       342.10 o                         
  12  16   2         45.25        118.17       107.43 o                         
  13  16   2       7281.99       7107.89       329.52 o                         
  14  16   2       3974.47       4002.99       212.96 o                         
 -14  17   2        661.23        195.45       170.73 o                         
 -13  17   2       1394.44       1799.09       226.95 o                         
 -12  17   2       6587.91       6647.80       388.62 o                         
 -11  17   2        588.08        446.10       121.64 o                         
 -10  17   2       3910.53       3838.07       200.06 o                         
  -9  17   2        253.64        341.24       157.31 o                         
  -8  17   2        404.37        478.27       104.57 o                         
  -7  17   2       5749.09       5565.37       250.75 o                         
  -6  17   2      19046.05      19372.11       432.25 o                         
  -5  17   2       2242.79       2346.51       112.08 o                         
  -4  17   2        113.67        200.49        57.36 o                         
  -3  17   2       2696.30       2751.27       118.94 o                         
  -2  17   2       5162.55       5173.01       146.10 o                         
  -1  17   2       9567.38      10049.00       252.87 o                         
   0  17   2       2132.00       2206.61       108.34 o                         
   1  17   2      17910.88      18493.49       291.76 o                         
   2  17   2       9906.69       9810.10       244.02 o                         
   3  17   2       4770.61       4718.23       127.34 o                         
   4  17   2       1059.40       1114.48       106.04 o                         
   5  17   2        565.47        515.46        63.97 o                         
   6  17   2       2697.28       3027.33       143.57 o                         
   7  17   2       9256.46       9328.82       302.47 o                         
   8  17   2       8738.90       8619.97       295.01 o                         
   9  17   2       2408.75       2497.32       192.68 o                         
  10  17   2       2172.80       2207.44       178.66 o                         
  11  17   2       1299.67       1283.34       154.39 o                         
  12  17   2       7907.39       8001.09       297.18 o                         
  13  17   2         99.94          7.49       125.81 o                         
  14  17   2        570.13        599.49       152.65 o                         
 -13  18   2        116.66        142.86       170.38 o                         
 -12  18   2        341.92        271.23       161.54 o                         
 -11  18   2         52.97         41.19       110.10 o                         
 -10  18   2       2968.30       3001.75       187.33 o                         
  -9  18   2       3815.68       3731.98       230.95 o                         
  -8  18   2        864.88        749.93       181.66 o                         
  -7  18   2       2056.75       2134.35       185.48 o                         
  -6  18   2       1540.61       1645.68       167.05 o                         
  -5  18   2         34.44        140.88        81.96 o                         
  -4  18   2      18139.69      17646.31       338.92 o                         
  -3  18   2       7794.02       8160.77       190.74 o                         
  -2  18   2         18.74         24.37        57.63 o                         
  -1  18   2       9756.74       9603.29       241.68 o                         
   0  18   2      30304.63      31209.93       505.47 o                         
   1  18   2         79.17        118.27        53.07 o                         
   2  18   2      12170.59      12407.85       223.84 o                         
   3  18   2       6097.80       6203.90       157.96 o                         
   4  18   2        963.82       1028.67        87.44 o                         
   5  18   2       8927.35       9228.61       255.97 o                         
   6  18   2      12499.02      12567.52       351.17 o                         
   7  18   2        158.31        169.79        98.17 o                         
   8  18   2       2030.35       2103.49       301.79 o                         
   9  18   2        366.78         60.15       109.19 o                         
  10  18   2        524.12        416.62       124.21 o                         
  11  18   2        365.40        288.74       126.20 o                         
  12  18   2        838.14        613.00       143.54 o                         
  13  18   2        934.88        545.36       195.80 o                         
 -13  19   2       5202.57       4368.17       311.78 o                         
 -12  19   2       4776.60       4560.74       314.87 o                         
 -11  19   2        112.19         19.67       116.76 o                         
 -10  19   2      11282.95      11317.23       431.38 o                         
  -9  19   2       3713.63       3844.72       268.21 o                         
  -8  19   2       1277.51       1241.48       170.60 o                         
  -7  19   2       3077.49       2865.39       234.76 o                         
  -6  19   2       5828.25       5805.41       269.40 o                         
  -5  19   2       4021.07       4421.76       279.72 o                         
  -4  19   2       4211.85       4191.49       282.09 o                         
  -3  19   2       2604.35       2561.85       150.80 o                         
  -2  19   2       1079.31       1016.37       150.14 o                         
  -1  19   2         91.43        447.94       119.86 o                         
   0  19   2        250.95        351.86       113.84 o                         
   1  19   2       4706.80       5385.43       290.41 o                         
   2  19   2        621.75        636.37       101.14 o                         
   3  19   2       2007.93       2222.18       154.57 o                         
   4  19   2       1500.78       1853.35       148.93 o                         
   5  19   2       1074.45       1033.06       209.14 o                         
   6  19   2      15964.55      15430.21       497.18 o                         
   7  19   2         54.86        195.71       103.87 o                         
   8  19   2       4814.34       4484.40       285.36 o                         
   9  19   2       5429.66       5168.02       260.12 o                         
  10  19   2       1609.09       1702.77       171.81 o                         
  11  19   2        827.57        888.95       148.53 o                         
  12  19   2       9905.34      10100.90       413.42 o                         
 -12  20   2        863.22        723.40       325.28 o                         
 -11  20   2       5996.09       6360.91       865.16 o                         
 -10  20   2         92.31         56.76       144.57 o                         
  -9  20   2       1990.14       2191.69       236.70 o                         
  -8  20   2       1236.21       1097.11       173.71 o                         
  -7  20   2       4094.74       4511.93       259.03 o                         
  -6  20   2       5818.12       5236.18       267.84 o                         
  -5  20   2       2380.83       2103.53       189.12 o                         
  -4  20   2        769.30       1140.60       153.73 o                         
  -3  20   2       1501.47       1742.81       171.12 o                         
  -2  20   2        632.62        679.51       164.27 o                         
  -1  20   2       4378.59       3616.87       271.57 o                         
   0  20   2      11128.11      11984.81       445.42 o                         
   1  20   2        187.70         95.53       122.62 o                         
   2  20   2       5044.24       5286.61       433.92 o                         
   3  20   2       5215.79       5235.06       334.66 o                         
   4  20   2        134.99        182.66       131.90 o                         
   5  20   2        612.70        736.09       229.15 o                         
   6  20   2       4159.39       4296.31       282.88 o                         
   7  20   2      11839.49      11060.02       533.88 o                         
   8  20   2       3537.08       3362.07       245.47 o                         
   9  20   2        671.78        481.17       133.19 o                         
  10  20   2       2764.76       2789.89       201.09 o                         
  11  20   2       1624.68       1615.78       180.00 o                         
  12  20   2         27.60        -93.28       160.20 o                         
 -11  21   2         29.56        158.62       144.50 o                         
 -10  21   2        479.39        424.16       153.68 o                         
  -9  21   2       1573.99       1251.96       186.02 o                         
  -8  21   2       1162.52        748.20       166.47 o                         
  -7  21   2         31.70        242.28       145.46 o                         
  -6  21   2        508.13        491.33       149.02 o                         
  -5  21   2       7606.41       8173.31       331.65 o                         
  -4  21   2       6394.91       7064.18       302.68 o                         
  -3  21   2       2490.93       2937.97       258.00 o                         
  -2  21   2       6756.89       7800.34       376.97 o                         
  -1  21   2       8050.81       8853.97       388.45 o                         
   0  21   2       3543.65       3810.37       310.49 o                         
   1  21   2      16301.56      16777.59       776.76 o                         
   2  21   2       2087.80       1593.04       496.98 o                         
   3  21   2         39.17         31.85       123.20 o                         
   4  21   2       5940.36       6085.47       325.72 o                         
   5  21   2       9119.30       9670.48       516.80 o                         
   6  21   2        586.69        665.04       223.29 o                         
   7  21   2       2957.33       3576.67       554.88 o                         
   8  21   2        336.94        379.33       171.23 o                         
   9  21   2        233.66        190.34       160.09 o                         
  10  21   2       1110.57        809.58       203.26 o                         
  11  21   2        412.35        355.30       230.32 o                         
 -10  22   2        511.70        420.12       161.33 o                         
  -9  22   2       3633.76       3514.94       398.12 o                         
  -8  22   2       4171.99       4271.52       303.98 o                         
  -7  22   2        406.56        493.76       182.97 o                         
  -6  22   2        777.86        818.02       171.84 o                         
  -5  22   2       4087.56       4099.43       260.37 o                         
  -4  22   2        955.62       1024.15       168.91 o                         
  -3  22   2       2907.52       2918.57       274.75 o                         
  -2  22   2        232.90        224.29       160.76 o                         
  -1  22   2        188.57        476.54       173.13 o                         
   0  22   2       1453.31       1757.78       275.84 o                         
   1  22   2        517.98        616.90       342.19 o                         
   2  22   2          4.10         46.83       176.61 o                         
   3  22   2       1402.71       1068.47       434.59 o                         
   4  22   2       2796.07       2517.44       281.04 o                         
   5  22   2       2368.59       3082.35       498.73 o                         
   6  22   2       1934.60       1702.00       273.02 o                         
   7  22   2       6442.57       6890.97       376.32 o                         
   8  22   2       2927.82       2633.77       267.95 o                         
   9  22   2         71.99        155.62       174.75 o                         
  10  22   2       4751.05       4865.71       367.68 o                         
  -9  23   2       1083.28       1171.62       192.32 o                         
  -8  23   2        715.86        515.76       173.97 o                         
  -7  23   2       3380.94       3287.10       257.47 o                         
  -6  23   2       3580.30       3541.40       345.64 o                         
  -5  23   2       8020.64       8492.23       450.51 o                         
  -4  23   2        314.56        455.89       194.92 o                         
  -3  23   2        301.01        247.76       175.86 o                         
  -2  23   2       6393.30       7163.25       525.70 o                         
  -1  23   2       2056.45       2227.65       353.22 o                         
   0  23   2        790.41        781.75       228.28 o                         
   1  23   2       8197.29       8161.66       517.52 o                         
   2  23   2       2834.42       2828.15       348.59 o                         
   3  23   2       2274.84       1892.06       297.83 o                         
   4  23   2       2410.03       2590.53       261.93 o                         
   5  23   2        325.22        267.28       168.45 o                         
   6  23   2       1855.98       2032.13       246.28 o                         
   7  23   2       1532.81       1266.00       227.63 o                         
   8  23   2       3019.83       2886.63       290.10 o                         
   9  23   2       2164.05       1768.42       470.02 o                         
  -8  24   2        534.37        484.57       169.61 o                         
  -7  24   2        825.27        713.41       186.05 o                         
  -6  24   2       2885.68       2770.09       248.02 o                         
  -5  24   2        418.29        418.78       164.40 o                         
  -4  24   2       5114.40       5402.34       443.59 o                         
  -3  24   2       7216.32       7287.38       501.69 o                         
  -2  24   2         45.79         65.37       201.34 o                         
  -1  24   2       4463.73       4422.61       542.53 o                         
   0  24   2       6419.61       6709.87       518.48 o                         
   1  24   2        633.40        558.09       225.64 o                         
   2  24   2       5691.69       5229.71       445.60 o                         
   3  24   2       5030.34       4898.71       437.55 o                         
   4  24   2        962.79        636.80       270.87 o                         
   5  24   2       2112.72       2150.68       255.00 o                         
   6  24   2       2783.06       2649.33       281.00 o                         
   7  24   2         14.72         -9.31       173.63 o                         
  -6  25   2       2864.50       2763.54       369.59 o                         
  -5  25   2        130.31        195.15       230.30 o                         
  -4  25   2       2284.97       1971.20       515.70 o                         
  -3  25   2       2128.18       2612.55       387.66 o                         
  -2  25   2        220.04        239.60       223.18 o                         
  -1  25   2          2.00         12.63       213.86 o                         
   0  25   2        101.84         98.48       205.46 o                         
   1  25   2        112.28        189.47       221.43 o                         
   2  25   2         18.01          1.18       219.17 o                         
   3  25   2         35.67         80.14       216.60 o                         
   4  25   2        374.69        366.18       242.13 o                         
   5  25   2       1890.46       1789.96       252.50 o                         
   6  25   2       2186.28       2527.01       434.92 o                         
  -4  26   2        763.41        437.73       366.17 o                         
  -3  26   2       2159.88       1604.09       322.31 o                         
  -2  26   2        635.92        731.10       264.75 o                         
  -1  26   2       2511.16       2296.26       382.39 o                         
   0  26   2       2759.11       2887.21       381.28 o                         
   1  26   2        840.03        483.85       239.52 o                         
   2  26   2       1958.49       1517.86       312.00 o                         
   3  26   2       4112.51       3686.40       415.21 o                         
 -19   0   3        129.86         64.94       307.29 o                         
 -17   0   3       7194.39       7443.10       431.38 o                         
 -15   0   3      15281.49      14262.24       561.11 o                         
 -13   0   3       4378.60       4507.30       220.97 o                         
 -11   0   3      49141.51      48386.90       778.05 o                         
  -9   0   3      68475.38      67192.68       920.76 o                         
  -7   0   3      20100.72      20125.59       405.20 o                         
  -5   0   3      63292.14      62672.03       894.41 o                         
  -3   0   3      18277.03      18847.73       299.57 o                         
  -1   0   3       3165.43       3370.96        78.83 o                         
   1   0   3      38049.18      39445.24       490.18 o                         
   3   0   3       2049.44       2223.77        48.72 o                         
   5   0   3      14520.50      13983.96       226.89 o                         
   7   0   3     101487.92      98650.77      1243.23 o                         
   9   0   3        255.20        298.38        52.16 o                         
  11   0   3      42127.63      41669.81       631.58 o                         
  13   0   3      60933.38      61144.17      1315.06 o                         
  15   0   3         25.47        292.23       192.08 o                         
  17   0   3       7618.91       7206.23       470.60 o                         
 -19   1   3          7.82        252.31       317.18 o                         
 -18   1   3         43.87        -55.97       151.36 o                         
 -17   1   3       6497.37       6938.14       341.67 o                         
 -16   1   3       4596.09       4462.93       242.60 o                         
 -15   1   3       3920.03       3965.75       223.02 o                         
 -14   1   3         78.78        -66.15        98.43 o                         
 -13   1   3        476.94        368.95        74.85 o                         
 -12   1   3       3717.03       4134.55       143.29 o                         
 -11   1   3        299.62        355.72        58.63 o                         
 -10   1   3      34757.54      35146.56       378.87 o                         
  -9   1   3       6280.96       6445.02       135.16 o                         
  -8   1   3        163.28        183.43        31.85 o                         
  -7   1   3         97.14        151.94        31.94 o                         
  -6   1   3      11938.72      11939.51       162.72 o                         
  -5   1   3     108403.80     110336.65      1070.65 o                         
  -4   1   3      21799.99      22460.61       299.26 o                         
  -3   1   3     124601.53     125916.92      1199.21 o                         
  -2   1   3          0.57         28.06        11.84 o                         
  -1   1   3      18964.90      20240.34       361.90 o                         
   0   1   3       1121.83       1259.57        23.61 o                         
   1   1   3     135976.83     139889.25      1293.79 o                         
   2   1   3        171.54        189.17        16.57 o                         
   3   1   3      13199.56      13299.26       138.07 o                         
   4   1   3       1869.15       1972.01        38.42 o                         
   5   1   3       9588.36       9235.51       124.64 o                         
   6   1   3      28032.21      28381.56       349.10 o                         
   7   1   3      40798.39      39823.02       415.27 o                         
   8   1   3        884.17       1049.71        53.97 o                         
   9   1   3       5993.70       5731.17       111.23 o                         
  10   1   3        691.37        708.39        54.32 o                         
  11   1   3        203.84        136.23        49.22 o                         
  12   1   3      21913.08      22113.44       309.99 o                         
  13   1   3       1753.49       1641.79       107.77 o                         
  14   1   3       3112.04       3319.04       350.19 o                         
  15   1   3        427.85        436.52       144.85 o                         
  16   1   3       1273.20       1091.87       201.25 o                         
  17   1   3       2898.96       3253.24       224.66 o                         
  18   1   3       2077.13       2077.55       327.25 o                         
 -18   2   3        605.12        376.72       212.09 o                         
 -17   2   3       1952.83       2452.97       233.87 o                         
 -16   2   3       8709.01       9467.65       385.47 o                         
 -15   2   3       7700.65       8062.44       298.35 o                         
 -14   2   3         14.95         33.88       105.73 o                         
 -13   2   3          3.09        -12.10        60.60 o                         
 -12   2   3         69.80         10.31        57.49 o                         
 -11   2   3       6412.20       6483.99       156.44 o                         
 -10   2   3       3308.80       3250.42        92.39 o                         
  -9   2   3       3563.35       3631.47        98.28 o                         
  -8   2   3       1761.14       1930.35        94.15 o                         
  -7   2   3         35.32        202.47        66.08 o                         
  -6   2   3      41815.08      41443.25       500.48 o                         
  -5   2   3      16928.19      18143.28       228.00 o                         
  -4   2   3     143584.83     144243.30      1373.17 o                         
  -3   2   3       2182.47       2133.96        48.32 o                         
  -2   2   3      52790.41      54085.85       631.19 o                         
  -1   2   3         54.60        144.16        22.37 o                         
   0   2   3     210546.45     209525.34      1854.16 o                         
   1   2   3      57097.57      58987.62       562.47 o                         
   2   2   3      92704.84      94759.02       850.49 o                         
   3   2   3        369.35        460.04        18.02 o                         
   4   2   3        279.44        378.51        36.37 o                         
   5   2   3       2733.28       2805.79        63.26 o                         
   6   2   3      60523.12      60489.73       738.42 o                         
   7   2   3      46897.26      46759.82       451.55 o                         
   8   2   3       5946.06       5983.37       107.67 o                         
   9   2   3       4974.25       4955.56       112.12 o                         
  10   2   3        893.70       1032.27        67.59 o                         
  11   2   3       7988.98       8250.10       170.92 o                         
  12   2   3         45.59        120.99        58.72 o                         
  13   2   3       9124.13       9158.01       242.08 o                         
  14   2   3        928.05        918.75       128.95 o                         
  15   2   3         81.95        -54.50       125.91 o                         
  16   2   3        763.31        461.99       138.40 o                         
  17   2   3       1577.15       1766.46       187.77 o                         
  18   2   3       6721.92       6822.51       672.09 o                         
 -18   3   3        984.54       1036.66       249.73 o                         
 -17   3   3          2.35         29.07       190.58 o                         
 -16   3   3      18817.77      18774.40       556.32 o                         
 -15   3   3        657.90        288.97       153.21 o                         
 -14   3   3      12661.79      12920.21       408.29 o                         
 -13   3   3        165.02        120.96        65.08 o                         
 -12   3   3      18872.90      18229.87       309.06 o                         
 -11   3   3        225.48        226.89        54.52 o                         
 -10   3   3      85707.77      86251.35       766.91 o                         
  -9   3   3       1244.51       1304.71        54.75 o                         
  -8   3   3      15879.05      18263.53       610.59 o                         
  -7   3   3       3915.08       4031.00        87.72 o                         
  -6   3   3      26550.21      25975.37       296.35 o                         
  -5   3   3       4714.66       5031.45        86.73 o                         
  -4   3   3      51649.53      51501.93       518.53 o                         
  -3   3   3      26744.30      28186.68       294.51 o                         
  -2   3   3         21.88         44.33        23.75 o                         
  -1   3   3         81.55         97.70        20.70 o                         
   0   3   3        480.01        534.86        24.44 o                         
   1   3   3      23682.08      25359.93       272.20 o                         
   2   3   3      11014.61      11544.26       122.61 o                         
   4   3   3        570.50        723.89        29.85 o                         
   5   3   3       4895.76       4986.94        93.67 o                         
   6   3   3      66324.98      65612.91       797.06 o                         
   7   3   3        130.75        221.55        38.11 o                         
   8   3   3      49828.33      49314.32       484.40 o                         
   9   3   3       3138.19       3149.94        91.27 o                         
  10   3   3       4201.76       4443.98       114.22 o                         
  11   3   3        195.06        180.93        52.68 o                         
  12   3   3      50248.84      49972.02       590.08 o                         
  13   3   3        374.15        354.77       101.06 o                         
  14   3   3      11246.58      10768.14       318.59 o                         
  15   3   3        245.80        320.68       107.18 o                         
  16   3   3       2699.18       2655.06       225.81 o                         
  17   3   3        355.40        342.96       143.77 o                         
  18   3   3       6937.68       6123.84       626.54 o                         
 -18   4   3       1770.21       1932.08       291.56 o                         
 -17   4   3       1284.92       1036.49       242.10 o                         
 -16   4   3       5806.28       5204.95       379.12 o                         
 -15   4   3       5370.90       5506.81       299.57 o                         
 -14   4   3       2864.60       2662.77       218.85 o                         
 -13   4   3          7.58         -3.99        70.97 o                         
 -12   4   3         45.66        -54.71        54.76 o                         
 -11   4   3      23152.64      23292.12       317.25 o                         
 -10   4   3        847.31        978.59        54.43 o                         
  -9   4   3      19530.72      19422.93       217.06 o                         
  -8   4   3       1030.62       1150.95        54.90 o                         
  -7   4   3       1703.86       1705.48        56.68 o                         
  -6   4   3      36748.67      36410.35       393.72 o                         
  -5   4   3      19528.91      19590.68       229.38 o                         
  -4   4   3      79578.11      80413.64       784.65 o                         
  -3   4   3       2167.74       2396.62        60.42 o                         
  -1   4   3        636.49        663.37        21.72 o                         
   0   4   3     130425.25     130655.23      1226.52 o                         
   1   4   3       1166.03       1309.28        35.50 o                         
   2   4   3     230165.31     229178.95      2097.48 o                         
   3   4   3      13488.36      13629.13       177.60 o                         
   4   4   3       3668.76       3790.37        69.50 o                         
   5   4   3       1816.41       1924.07        51.47 o                         
   6   4   3      55559.02      55285.22       570.55 o                         
   7   4   3       6369.19       6353.17       107.04 o                         
   8   4   3       9823.02       9788.93       148.25 o                         
   9   4   3       1485.96       1675.65        72.16 o                         
  10   4   3          7.94         34.48        41.95 o                         
  11   4   3       6185.46       6188.80       152.59 o                         
  12   4   3        569.25        461.00        69.98 o                         
  13   4   3       5100.57       5245.45       269.06 o                         
  14   4   3        263.50        186.87        99.23 o                         
  15   4   3         52.76        -94.26        94.46 o                         
  16   4   3       1745.40       1588.88       151.93 o                         
  17   4   3       1592.78       1520.47       181.08 o                         
  18   4   3       6539.83       7126.55       675.32 o                         
 -18   5   3       1508.89       1248.11       272.99 o                         
 -17   5   3       5261.74       4912.96       387.89 o                         
 -16   5   3       5427.85       5330.97       387.80 o                         
 -15   5   3       1611.41       1463.83       252.89 o                         
 -14   5   3       5040.44       5127.86       277.85 o                         
 -13   5   3        277.94        304.85        85.02 o                         
 -12   5   3       5202.49       5442.58       172.80 o                         
 -11   5   3        345.48        447.93        76.23 o                         
 -10   5   3      22982.14      22741.72       250.19 o                         
  -9   5   3       3785.72       3896.69        82.37 o                         
  -8   5   3       4810.37       4853.46        93.86 o                         
  -7   5   3       2147.74       2070.55        63.73 o                         
  -6   5   3      15891.76      15768.77       200.62 o                         
  -5   5   3      64880.98      64168.00       643.74 o                         
  -4   5   3      11993.02      11834.90       150.02 o                         
  -3   5   3       7852.62       8055.16       101.28 o                         
  -2   5   3       8534.74       8655.42       103.05 o                         
  -1   5   3      49473.44      50921.70       496.84 o                         
   0   5   3       4987.34       5411.14        67.90 o                         
   1   5   3     280184.09     278887.50      3146.38 o                         
   2   5   3        183.63        307.08        25.28 o                         
   3   5   3      15793.10      16455.83       196.58 o                         
   4   5   3      13309.24      13447.11       173.01 o                         
   5   5   3      46288.43      45947.20       500.55 o                         
   6   5   3      26977.63      27458.48       276.92 o                         
   7   5   3      33398.76      32939.73       346.81 o                         
   8   5   3      19231.96      18959.83       222.30 o                         
   9   5   3        141.64         88.03        33.99 o                         
  10   5   3       3004.25       2839.85        99.04 o                         
  11   5   3       1254.09       1392.23        86.62 o                         
  12   5   3      10015.99      10195.39       206.82 o                         
  13   5   3         38.61        157.75       123.90 o                         
  14   5   3       2503.66       2246.34       160.22 o                         
  15   5   3       1691.16       1799.02       171.04 o                         
  16   5   3        926.66        798.13       136.10 o                         
  17   5   3       4040.87       3888.24       210.92 o                         
 -18   6   3       1491.16       1511.62       282.37 o                         
 -17   6   3       8921.77       9852.32       952.16 o                         
 -16   6   3          1.29       -190.40       297.92 o                         
 -15   6   3      21224.98      21030.79       743.50 o                         
 -14   6   3        946.86        989.59       221.94 o                         
 -13   6   3        239.97        178.91       110.58 o                         
 -12   6   3       2513.49       2629.94       121.21 o                         
 -11   6   3      71422.98      72640.16       930.57 o                         
 -10   6   3        439.86        500.50        48.96 o                         
  -9   6   3      32519.28      32248.88       349.54 o                         
  -8   6   3       4537.65       4388.95        83.50 o                         
  -7   6   3       1734.79       1744.42        60.32 o                         
  -6   6   3       1675.53       1798.31        54.01 o                         
  -5   6   3     112472.24     111791.16      1028.45 o                         
  -4   6   3        706.96        827.93        32.66 o                         
  -3   6   3       2575.71       2762.34        51.75 o                         
  -2   6   3         10.57         36.50        20.21 o                         
  -1   6   3        182.30        275.62        17.18 o                         
   0   6   3        825.95        900.70        48.49 o                         
   1   6   3        717.25        856.87        30.14 o                         
   2   6   3       4338.05       4877.50        78.26 o                         
   3   6   3       5755.13       6039.02        83.89 o                         
   4   6   3      12505.17      12431.34       163.88 o                         
   5   6   3      29661.60      28778.35       360.02 o                         
   6   6   3        210.68        340.37        69.01 o                         
   7   6   3      43536.19      43645.32       415.14 o                         
   8   6   3         64.67         67.25        32.81 o                         
   9   6   3       9720.98       9907.25       158.55 o                         
  10   6   3        727.17        659.97        66.62 o                         
  11   6   3      24494.06      24048.92       341.55 o                         
  12   6   3         87.93         95.15        59.84 o                         
  13   6   3      19168.96      19333.00       398.61 o                         
  14   6   3        547.97        332.06       111.65 o                         
  15   6   3        134.11         21.50        99.50 o                         
  16   6   3        272.81        383.76       121.69 o                         
  17   6   3       8466.38       9087.81       385.29 o                         
 -18   7   3         14.72        142.31       219.57 o                         
 -17   7   3       3105.65       3396.19       349.44 o                         
 -16   7   3       1736.56       2500.12       311.35 o                         
 -15   7   3       2938.82       3556.95       518.20 o                         
 -14   7   3       4712.35       5592.32       369.80 o                         
 -13   7   3       1113.71       1193.64       163.32 o                         
 -12   7   3       5115.50       5655.09       177.89 o                         
 -11   7   3       2980.16       2924.31       117.88 o                         
 -10   7   3       1463.05       1465.10        72.31 o                         
  -9   7   3       6127.99       6183.81       118.62 o                         
  -8   7   3        780.53        779.86        60.79 o                         
  -7   7   3       4718.54       4905.44        88.17 o                         
  -6   7   3      14877.62      14998.15       189.72 o                         
  -5   7   3      47597.95      47377.00       465.66 o                         
  -4   7   3       4614.37       4927.27        92.24 o                         
  -3   7   3      35398.04      35259.22       348.31 o                         
  -2   7   3       7201.42       7504.25        97.24 o                         
  -1   7   3      47941.56      49204.19       464.23 o                         
   0   7   3        238.50        282.84        21.28 o                         
   1   7   3     163873.77     160919.00      1514.67 o                         
   2   7   3      16729.23      17192.49       224.79 o                         
   3   7   3      17479.80      17611.16       230.58 o                         
   4   7   3        890.74        899.46        42.46 o                         
   5   7   3      12141.81      11826.72       136.65 o                         
   6   7   3        937.32       1067.98        42.99 o                         
   7   7   3      24995.07      24402.11       274.15 o                         
   8   7   3      27088.54      26924.96       304.73 o                         
   9   7   3         88.75        100.92        37.59 o                         
  10   7   3        960.54       1098.23        65.93 o                         
  11   7   3         76.91         37.43        52.87 o                         
  12   7   3       3313.02       3171.13       164.24 o                         
  13   7   3       1557.04       1510.95       137.84 o                         
  14   7   3       2038.63       2067.64       160.89 o                         
  15   7   3        242.39        102.31       144.50 o                         
  16   7   3       1513.18       1559.60       160.32 o                         
  17   7   3       3274.30       2988.47       196.72 o                         
 -18   8   3       2329.22       2345.16       323.70 o                         
 -17   8   3       3961.29       3200.42       349.98 o                         
 -16   8   3       3254.13       3627.28       355.11 o                         
 -15   8   3       3275.61       3567.89       335.96 o                         
 -14   8   3         16.56        204.72       172.17 o                         
 -13   8   3        629.54        373.61       170.41 o                         
 -12   8   3       1623.13       1731.70       109.22 o                         
 -11   8   3      24035.05      24105.84       367.75 o                         
 -10   8   3       7476.48       7402.68       169.77 o                         
  -9   8   3      26061.77      26558.82       316.22 o                         
  -8   8   3       9828.55       9842.57       150.92 o                         
  -7   8   3        832.24        963.84        58.38 o                         
  -6   8   3       2446.92       2577.44        75.01 o                         
  -5   8   3      24066.00      24567.35       244.69 o                         
  -4   8   3      76345.09      77506.77       727.17 o                         
  -3   8   3      14992.42      15060.02       172.51 o                         
  -2   8   3        411.40        535.98        46.02 o                         
  -1   8   3       9638.39       9799.83       146.83 o                         
   0   8   3      77574.71      77385.28       753.70 o                         
   1   8   3       3390.17       3371.10        65.03 o                         
   2   8   3      82904.97      81356.85       881.45 o                         
   3   8   3        233.23        251.25        25.97 o                         
   4   8   3        407.63        469.86        30.25 o                         
   5   8   3      15433.23      15053.69       167.77 o                         
   6   8   3      14409.90      13949.03       170.99 o                         
   7   8   3       2941.27       3014.31        81.27 o                         
   8   8   3       5151.67       5014.83       109.70 o                         
   9   8   3        434.47        493.63        50.48 o                         
  10   8   3       3194.81       3233.81       100.10 o                         
  11   8   3       6807.42       6664.21       165.52 o                         
  12   8   3        843.09        896.88       116.77 o                         
  13   8   3      10058.46      10690.51       337.61 o                         
  14   8   3       2620.92       2446.04       171.36 o                         
  15   8   3         91.20         64.14       108.52 o                         
  16   8   3          4.46         49.02       115.56 o                         
  17   8   3       1612.48       1349.44       161.64 o                         
 -17   9   3         10.37         87.37       217.21 o                         
 -16   9   3      14191.22      15877.59       662.63 o                         
 -15   9   3        275.77         68.76       183.58 o                         
 -14   9   3       3243.59       3005.73       350.15 o                         
 -13   9   3       6433.12       6142.76       693.90 o                         
 -12   9   3      10384.12      10425.64       333.00 o                         
 -11   9   3         19.73        -48.75        48.75 o                         
 -10   9   3      50492.92      48656.62       545.25 o                         
  -9   9   3       1057.84       1191.72        66.39 o                         
  -8   9   3       1277.62       1428.72        71.42 o                         
  -7   9   3      22246.88      22630.84       249.19 o                         
  -6   9   3      47261.41      47465.91       424.36 o                         
  -5   9   3        152.09        251.42        32.13 o                         
  -4   9   3      33280.17      34351.47       322.60 o                         
  -3   9   3        102.20        238.28        31.51 o                         
  -2   9   3        684.03        784.69        31.87 o                         
  -1   9   3      10900.01      11144.74       141.79 o                         
   0   9   3        828.21        880.87        36.97 o                         
   1   9   3         44.06        108.54        33.37 o                         
   2   9   3       6429.72       6554.08       117.55 o                         
   3   9   3        359.45        479.35        30.29 o                         
   4   9   3        485.04        580.03        32.54 o                         
   5   9   3       2957.19       2865.55        65.19 o                         
   6   9   3      49979.73      48790.12       455.69 o                         
   7   9   3       1617.90       1603.69        64.77 o                         
   8   9   3      27896.13      27035.38       312.08 o                         
   9   9   3       3616.97       3752.16       103.18 o                         
  10   9   3       3933.38       3985.68       111.39 o                         
  11   9   3        664.20        560.23        65.00 o                         
  12   9   3      36528.33      36453.56       716.66 o                         
  13   9   3         18.14         77.10        98.31 o                         
  14   9   3       7492.98       7790.34       261.73 o                         
  15   9   3       1749.16       1999.37       194.19 o                         
  16   9   3       4520.09       4444.08       218.84 o                         
  17   9   3        146.33        118.47       126.39 o                         
 -17  10   3        710.48        423.02       250.22 o                         
 -16  10   3       6546.62       6975.79       453.29 o                         
 -15  10   3       1683.07       1205.05       254.86 o                         
 -14  10   3       1379.26       1717.19       265.04 o                         
 -13  10   3         14.29       -107.74       107.74 o                         
 -12  10   3         17.59         50.38        97.44 o                         
 -11  10   3       2901.11       3111.57       113.45 o                         
 -10  10   3       1345.07       1558.58        80.12 o                         
  -9  10   3       2141.05       2005.98        81.66 o                         
  -8  10   3        224.14        235.56        42.56 o                         
  -7  10   3      11483.02      12104.67       163.97 o                         
  -6  10   3      16054.58      16061.11       184.26 o                         
  -5  10   3       4816.45       4957.15        87.88 o                         
  -4  10   3      63243.51      64258.78       544.20 o                         
  -3  10   3        243.54        227.87        23.41 o                         
  -2  10   3        972.28       1000.88        40.20 o                         
  -1  10   3      19190.86      19174.80       260.95 o                         
   0  10   3      66198.48      66218.05       704.15 o                         
   1  10   3        435.39        530.77        32.15 o                         
   2  10   3      53199.62      52308.69       448.68 o                         
   3  10   3       5775.81       5682.53        86.81 o                         
   4  10   3          0.65         35.02        21.82 o                         
   5  10   3       2722.81       2686.56        63.47 o                         
   6  10   3      31574.82      31199.34       319.90 o                         
   7  10   3      18418.79      18183.12       231.23 o                         
   8  10   3      15016.84      14758.43       208.72 o                         
   9  10   3       1749.25       1733.54        79.29 o                         
  10  10   3         32.64         58.41        46.49 o                         
  11  10   3       2546.66       2707.39       120.59 o                         
  12  10   3        279.58        367.30       103.10 o                         
  13  10   3       6741.29       6826.55       241.05 o                         
  14  10   3         14.83         -3.65       101.21 o                         
  15  10   3        536.39        455.37       127.19 o                         
  16  10   3       1407.17       1320.16       159.61 o                         
 -17  11   3       4194.16       4392.33       397.67 o                         
 -16  11   3       4955.23       4691.79       396.63 o                         
 -15  11   3       1388.83       1464.82       299.33 o                         
 -14  11   3       1211.82       1089.55       226.76 o                         
 -13  11   3       4783.71       4271.65       294.16 o                         
 -12  11   3       4366.97       4443.38       251.44 o                         
 -11  11   3         21.02        191.36        56.71 o                         
 -10  11   3      17581.75      17854.62       268.16 o                         
  -9  11   3       5884.35       6080.79       154.10 o                         
  -8  11   3       8220.81       8079.40       147.73 o                         
  -7  11   3        197.13        173.49        35.39 o                         
  -6  11   3         61.75        140.55        31.22 o                         
  -5  11   3      26568.34      26718.19       275.75 o                         
  -4  11   3      15918.18      16936.94       201.95 o                         
  -3  11   3      61265.00      61754.68       572.75 o                         
  -2  11   3       4371.34       4485.79        87.93 o                         
  -1  11   3      15324.22      15162.87       190.97 o                         
   0  11   3       5724.78       5878.59        96.22 o                         
   1  11   3      48716.62      48545.83       422.16 o                         
   2  11   3       1986.85       2049.03        54.21 o                         
   3  11   3      12974.22      12995.20       148.51 o                         
   4  11   3       1877.02       1898.54        54.03 o                         
   5  11   3      16185.55      15367.10       174.72 o                         
   6  11   3      10265.56      10213.47       143.10 o                         
   7  11   3       9350.18       9247.01       153.32 o                         
   8  11   3       8024.63       7755.73       144.69 o                         
   9  11   3         41.03        160.06        46.56 o                         
  10  11   3       3845.88       4109.00       119.36 o                         
  11  11   3       2601.55       2637.73       140.40 o                         
  12  11   3      14222.88      14129.12       305.39 o                         
  13  11   3       1088.48       1333.83       143.05 o                         
  14  11   3       3177.75       3035.68       188.81 o                         
  15  11   3         74.67        -68.34       110.79 o                         
  16  11   3         19.48        -40.06       118.71 o                         
 -16  12   3         98.94         14.04       223.41 o                         
 -15  12   3      12039.77      12717.88       747.06 o                         
 -14  12   3       3390.78       3720.17       450.29 o                         
 -13  12   3        118.31        104.44       137.52 o                         
 -12  12   3       2039.19       2137.32       284.99 o                         
 -11  12   3      20116.39      20678.73       387.38 o                         
 -10  12   3         94.00         41.67        52.90 o                         
  -9  12   3      29326.92      29550.94       395.74 o                         
  -8  12   3       5056.66       5056.85       126.66 o                         
  -7  12   3       2480.72       2492.45        83.99 o                         
  -6  12   3       4488.99       4677.78        95.75 o                         
  -5  12   3       9380.31       9566.30       152.04 o                         
  -4  12   3       1344.76       1491.02        60.29 o                         
  -3  12   3       4191.28       4282.77        91.97 o                         
  -2  12   3        778.78        744.21        43.76 o                         
  -1  12   3       4166.95       4204.69        83.45 o                         
   0  12   3        161.16        253.05        30.31 o                         
   1  12   3       8488.30       8416.04       124.76 o                         
   2  12   3       5007.84       4938.13        85.45 o                         
   3  12   3       3928.96       4053.91        79.07 o                         
   4  12   3        179.63        243.39        30.27 o                         
   5  12   3       5086.35       4718.06        89.97 o                         
   6  12   3         63.75        185.27        37.17 o                         
   7  12   3      46159.27      44581.75       443.75 o                         
   8  12   3       6664.96       6624.30       137.32 o                         
   9  12   3       5256.96       5368.69       130.84 o                         
  10  12   3       5442.34       5639.76       192.93 o                         
  11  12   3      16403.71      16075.63       360.42 o                         
  12  12   3          4.55         68.01        83.14 o                         
  13  12   3      20999.48      21518.11       485.18 o                         
  14  12   3       1040.13       1088.84       143.19 o                         
  15  12   3        199.98        -20.91       112.92 o                         
  16  12   3       1899.68       2040.20       195.99 o                         
 -16  13   3       1568.48        773.31       257.04 o                         
 -15  13   3       3406.71       2636.54       326.23 o                         
 -14  13   3       1190.26       1387.46       203.19 o                         
 -13  13   3        107.18         53.05       140.12 o                         
 -12  13   3        869.87        994.37       166.40 o                         
 -11  13   3         17.25        -48.17        77.07 o                         
 -10  13   3       9256.07       9601.88       227.66 o                         
  -9  13   3        406.40        333.86        64.60 o                         
  -8  13   3        290.93        224.82        57.98 o                         
  -7  13   3       3832.56       3649.63       121.46 o                         
  -6  13   3       5544.10       5586.69       128.13 o                         
  -5  13   3      58171.21      57954.03       618.89 o                         
  -4  13   3        178.36        226.41        40.64 o                         
  -3  13   3      16272.46      16190.22       226.70 o                         
  -2  13   3      17079.92      17032.67       218.68 o                         
  -1  13   3       8985.40       8777.80       132.37 o                         
   0  13   3        239.88        321.38        31.27 o                         
   1  13   3      59878.39      59257.68       557.21 o                         
   2  13   3       3592.11       3668.91        81.14 o                         
   3  13   3      16969.81      16777.17       192.65 o                         
   4  13   3      17690.70      17275.99       194.73 o                         
   5  13   3      15173.79      14832.10       179.73 o                         
   6  13   3       2896.08       2958.47        81.58 o                         
   7  13   3      10779.23      10934.94       171.97 o                         
   8  13   3       1323.75       1197.78        69.61 o                         
   9  13   3       4245.62       4415.34       135.88 o                         
  10  13   3       1036.96        994.71        97.20 o                         
  11  13   3         64.00         16.03        82.63 o                         
  12  13   3       3401.73       3856.50       176.55 o                         
  13  13   3         50.69         60.16        92.96 o                         
  14  13   3         76.97        161.67       114.27 o                         
  15  13   3        594.75        426.72       167.27 o                         
 -16  14   3       2758.98       2425.90       353.91 o                         
 -15  14   3       2005.24       1997.37       259.90 o                         
 -14  14   3        233.55        318.07       166.45 o                         
 -13  14   3        238.59        200.52       146.93 o                         
 -12  14   3       1035.19        938.67       173.33 o                         
 -11  14   3       8439.83       8413.48       243.28 o                         
 -10  14   3         86.21         59.56       108.92 o                         
  -9  14   3      10278.02      10239.77       277.40 o                         
  -8  14   3       5416.67       5753.93       237.22 o                         
  -7  14   3         11.24         40.12        50.47 o                         
  -6  14   3      11770.55      11860.65       200.89 o                         
  -5  14   3       3700.88       3760.53       118.12 o                         
  -4  14   3      14144.84      14463.41       236.80 o                         
  -3  14   3      12352.94      12218.68       209.28 o                         
  -2  14   3       3421.72       3411.87        96.81 o                         
  -1  14   3       2540.84       2494.94        72.54 o                         
   0  14   3      25529.60      25042.08       295.74 o                         
   1  14   3        287.22        379.63        39.74 o                         
   2  14   3      18244.31      17859.65       213.05 o                         
   3  14   3       8864.53       8667.33       144.05 o                         
   4  14   3       8283.82       8128.26       127.49 o                         
   5  14   3      13974.45      13294.49       171.21 o                         
   6  14   3      25379.67      24674.23       284.54 o                         
   7  14   3      13577.84      13680.95       205.01 o                         
   8  14   3        229.77        254.37        51.94 o                         
   9  14   3          5.21         72.75        68.96 o                         
  10  14   3       1790.41       1840.92       119.65 o                         
  11  14   3      10142.87      10632.38       250.13 o                         
  12  14   3        477.37        326.92        93.94 o                         
  13  14   3       5766.78       5822.29       202.04 o                         
  14  14   3       2391.29       2298.79       196.55 o                         
  15  14   3        476.56        373.99       143.10 o                         
 -15  15   3       1523.55       1186.23       213.22 o                         
 -14  15   3       4495.64       5061.52       361.70 o                         
 -13  15   3       2102.08       2220.06       230.50 o                         
 -12  15   3      13762.01      14924.27       486.18 o                         
 -11  15   3       3591.89       3714.14       190.67 o                         
 -10  15   3      27402.72      27359.42       522.50 o                         
  -9  15   3       1688.33       1788.25       155.77 o                         
  -8  15   3       1698.37       1783.10       123.45 o                         
  -7  15   3       2454.49       2260.93       149.79 o                         
  -6  15   3      19674.26      19475.83       306.44 o                         
  -5  15   3       3461.61       3489.86       120.01 o                         
  -4  15   3      14734.91      14494.92       244.10 o                         
  -3  15   3         21.64         77.97        45.96 o                         
  -2  15   3       1010.08       1022.43        70.71 o                         
  -1  15   3         73.37         64.35        38.24 o                         
   0  15   3        477.77        569.74        54.71 o                         
   1  15   3       1483.10       1773.96        80.64 o                         
   2  15   3       2787.79       2847.27        82.10 o                         
   3  15   3       4812.84       4822.81       104.38 o                         
   4  15   3        100.21        148.92        39.15 o                         
   5  15   3       6539.41       6380.15       129.74 o                         
   6  15   3       9541.45       9580.76       166.06 o                         
   7  15   3        797.40        762.82        62.58 o                         
   8  15   3      10927.37      11076.55       251.97 o                         
   9  15   3       4151.51       4453.44       161.60 o                         
  10  15   3       2903.62       2677.97       140.25 o                         
  11  15   3       3474.30       3907.79       166.36 o                         
  12  15   3      15017.67      15372.54       316.47 o                         
  13  15   3        767.10        775.25       134.11 o                         
  14  15   3       3659.27       3266.87       304.13 o                         
  15  15   3       2550.68       2511.71       265.26 o                         
 -15  16   3       1362.21       1608.56       231.04 o                         
 -14  16   3        995.67        790.17       211.40 o                         
 -13  16   3         26.75       -141.33       141.33 o                         
 -12  16   3        746.73        680.78       178.31 o                         
 -11  16   3       4017.85       4106.06       264.78 o                         
 -10  16   3       1136.76        967.76       128.40 o                         
  -9  16   3        253.91        319.98       100.09 o                         
  -8  16   3          9.21         54.62        85.80 o                         
  -7  16   3       2172.62       2151.25       213.17 o                         
  -6  16   3      11759.82      12022.45       261.82 o                         
  -5  16   3       9257.74       9533.95       200.97 o                         
  -4  16   3      14699.25      14522.17       255.79 o                         
  -3  16   3       3273.69       3153.21       114.57 o                         
  -2  16   3        583.09        678.99        66.12 o                         
  -1  16   3      11411.67      11554.98       231.32 o                         
   0  16   3      35289.43      35508.47       453.73 o                         
   1  16   3        194.21        155.88        46.68 o                         
   2  16   3      28712.86      28053.52       362.46 o                         
   3  16   3       9588.45       9375.84       166.70 o                         
   4  16   3         88.41         97.09        43.20 o                         
   5  16   3       6096.37       6518.86       136.55 o                         
   6  16   3      11345.44      11251.53       197.10 o                         
   7  16   3        716.40        772.78        83.64 o                         
   8  16   3       2647.21       2605.31       133.25 o                         
   9  16   3       2196.06       2281.79       155.44 o                         
  10  16   3          6.16         86.15        84.13 o                         
  11  16   3       1596.09       1706.11       142.41 o                         
  12  16   3        255.79        129.88       113.04 o                         
  13  16   3        643.91        712.36       135.34 o                         
  14  16   3        454.53        481.53       128.69 o                         
 -14  17   3        848.69        834.81       203.73 o                         
 -13  17   3       1658.07       1608.08       218.40 o                         
 -12  17   3       1816.64       1676.29       213.76 o                         
 -11  17   3         12.84        137.77       143.39 o                         
 -10  17   3      10264.44      10519.27       304.96 o                         
  -9  17   3       4440.21       4602.29       208.02 o                         
  -8  17   3       2683.60       2921.09       201.82 o                         
  -7  17   3       2839.98       2735.83       175.58 o                         
  -6  17   3       3445.07       3693.35       180.54 o                         
  -5  17   3      11535.60      11699.69       233.24 o                         
  -4  17   3       7688.53       7719.26       182.35 o                         
  -3  17   3      10563.32      10482.99       211.74 o                         
  -2  17   3      13071.95      13161.09       268.10 o                         
  -1  17   3       1240.51       1261.52       104.88 o                         
   0  17   3        549.90        663.74        68.32 o                         
   1  17   3      21826.56      21784.67       309.59 o                         
   2  17   3        955.06        960.86        72.80 o                         
   3  17   3        104.12        136.86        50.55 o                         
   4  17   3       3966.93       3897.83       114.81 o                         
   5  17   3       6545.80       6588.68       178.62 o                         
   6  17   3      10675.61      10534.54       321.10 o                         
   7  17   3       4677.95       4885.00       173.55 o                         
   8  17   3        650.16        504.04        93.62 o                         
   9  17   3       4214.36       4072.09       174.51 o                         
  10  17   3        546.27        410.96       120.25 o                         
  11  17   3        598.15        719.51       127.90 o                         
  12  17   3       4047.02       3924.98       208.14 o                         
  13  17   3       1781.38       1913.27       168.60 o                         
 -14  18   3       3045.49       3325.86       488.66 o                         
 -13  18   3          6.06        187.08       173.97 o                         
 -12  18   3       3337.83       3676.16       276.04 o                         
 -11  18   3      13879.90      13929.66       554.16 o                         
 -10  18   3        389.28        267.30       127.85 o                         
  -9  18   3      10316.33      10501.85       357.60 o                         
  -8  18   3       5233.63       5380.57       330.78 o                         
  -7  18   3       3374.27       3424.02       213.98 o                         
  -6  18   3       4755.75       4900.76       241.54 o                         
  -5  18   3      16604.30      16905.88       391.14 o                         
  -4  18   3       1047.21       1130.85        95.66 o                         
  -3  18   3        840.26        787.95        80.29 o                         
  -2  18   3       1507.00       1497.09       103.39 o                         
  -1  18   3        739.78        664.08        86.82 o                         
   0  18   3       5007.61       4975.84       187.52 o                         
   1  18   3        271.35        411.07        64.33 o                         
   2  18   3       1220.81       1253.44        83.96 o                         
   3  18   3       3402.75       3402.23       121.74 o                         
   4  18   3       1781.64       1909.99       117.73 o                         
   5  18   3       2106.72       2478.35       137.32 o                         
   6  18   3       1321.29       1392.18       118.17 o                         
   7  18   3      10512.07      10358.82       461.01 o                         
   8  18   3       2523.16       2503.11       145.63 o                         
   9  18   3       1584.97       1503.07       217.61 o                         
  10  18   3       3341.23       3695.05       213.67 o                         
  11  18   3       5663.50       5382.88       252.95 o                         
  12  18   3        223.60        189.91       134.95 o                         
  13  18   3       7459.68       7464.85       407.20 o                         
 -13  19   3        278.68        161.15       176.81 o                         
 -12  19   3        317.36        343.82       211.19 o                         
 -11  19   3        296.22        303.08       210.02 o                         
 -10  19   3        660.39        662.32       156.94 o                         
  -9  19   3         33.91        110.34       128.58 o                         
  -8  19   3       1259.18       1138.19       159.32 o                         
  -7  19   3       2066.03       2235.31       196.11 o                         
  -6  19   3       6749.98       7154.34       340.45 o                         
  -5  19   3       7824.36       7682.79       298.68 o                         
  -4  19   3        789.15        586.50       128.20 o                         
  -3  19   3       4071.49       4351.62       213.57 o                         
  -2  19   3       6143.67       6349.61       279.86 o                         
  -1  19   3      15357.33      15695.14       443.86 o                         
   0  19   3       7683.47       7418.87       453.90 o                         
   1  19   3      26693.98      26615.38       594.23 o                         
   2  19   3       6863.38       7441.49       246.99 o                         
   3  19   3       4794.48       4892.63       207.66 o                         
   4  19   3       2747.47       3167.34       177.58 o                         
   5  19   3       3072.03       3105.45       179.93 o                         
   6  19   3        125.18        224.00        87.66 o                         
   7  19   3       9640.88       9618.94       472.89 o                         
   8  19   3       5146.26       5893.97       491.34 o                         
   9  19   3        376.58        250.37       118.42 o                         
  10  19   3         19.51        -10.54       110.34 o                         
  11  19   3         40.52        -18.25       119.55 o                         
  12  19   3        392.30        263.64       139.95 o                         
 -12  20   3       3823.36       3419.14       360.41 o                         
 -11  20   3       3726.09       3801.77       489.00 o                         
 -10  20   3       1591.65       1466.27       185.56 o                         
  -9  20   3       4895.81       5071.08       275.66 o                         
  -8  20   3       2178.27       2257.40       207.00 o                         
  -7  20   3        871.19        783.21       154.81 o                         
  -6  20   3        183.59        174.14       122.88 o                         
  -5  20   3       3144.56       3315.43       220.72 o                         
  -4  20   3      10819.61      11174.21       363.50 o                         
  -3  20   3       5972.75       5670.53       263.85 o                         
  -2  20   3         43.00         86.22       132.60 o                         
  -1  20   3       3858.69       4810.14       291.44 o                         
   0  20   3       9655.69      10270.20       404.32 o                         
   1  20   3        943.86       1159.87       183.18 o                         
   2  20   3       6995.69       7319.20       372.16 o                         
   3  20   3       1361.66       1464.21       178.46 o                         
   4  20   3        725.27        959.58       131.99 o                         
   5  20   3       5898.70       5860.38       330.05 o                         
   6  20   3       4405.97       4261.39       286.43 o                         
   7  20   3       2843.12       2636.80       402.32 o                         
   8  20   3          6.05        -75.88       113.12 o                         
   9  20   3        129.77          3.38       123.96 o                         
  10  20   3       2975.19       3125.55       603.66 o                         
  11  20   3       2838.95       3215.42       235.98 o                         
 -11  21   3        756.89        812.15       265.43 o                         
 -10  21   3       8608.78       8907.30       695.57 o                         
  -9  21   3       1320.21       1541.27       195.31 o                         
  -8  21   3        174.60         -2.80       130.53 o                         
  -7  21   3       6258.13       6706.34       313.41 o                         
  -6  21   3       2814.78       2540.74       215.25 o                         
  -5  21   3       1635.12       2027.12       235.95 o                         
  -4  21   3       1755.39       2034.03       209.97 o                         
  -3  21   3         82.87         59.93       139.31 o                         
  -2  21   3        542.90        451.19       163.14 o                         
  -1  21   3        714.83        578.48       164.88 o                         
   0  21   3        153.33        302.59       166.63 o                         
   1  21   3        631.92        549.73       160.71 o                         
   2  21   3       2129.08       2210.63       241.79 o                         
   3  21   3       2049.23       1993.86       185.94 o                         
   4  21   3        308.63        346.79       145.31 o                         
   5  21   3        444.41        533.79       160.52 o                         
   6  21   3       6730.21       6410.35       349.30 o                         
   7  21   3        258.80        267.78       161.89 o                         
   8  21   3       8486.81       8443.53       410.36 o                         
   9  21   3       6241.92       6795.67       399.24 o                         
  10  21   3        152.14        384.94       152.57 o                         
 -10  22   3        243.13        100.56       145.27 o                         
  -9  22   3         22.02         22.04       134.80 o                         
  -8  22   3         51.14        185.21       152.56 o                         
  -7  22   3       3880.66       3883.24       262.31 o                         
  -6  22   3       5148.71       5161.02       288.16 o                         
  -5  22   3        528.04        559.04       153.29 o                         
  -4  22   3       9632.95       9489.21       355.26 o                         
  -3  22   3       4111.38       4344.25       309.50 o                         
  -2  22   3          2.64         -2.64       142.57 o                         
  -1  22   3       7563.29       7860.32       589.26 o                         
   0  22   3       5827.86       6839.66       385.88 o                         
   1  22   3         32.27        -51.41       140.11 o                         
   2  22   3      13738.87      13961.30       637.16 o                         
   3  22   3       9289.61       9615.63       409.30 o                         
   4  22   3         43.44        140.81       146.46 o                         
   5  22   3       2399.81       2694.65       495.56 o                         
   6  22   3       2658.95       2321.10       247.42 o                         
   7  22   3       2223.40       1703.50       316.13 o                         
   8  22   3       1767.60       1302.42       363.03 o                         
   9  22   3       2198.09       1979.95       255.05 o                         
  -9  23   3       2572.45       2191.10       304.81 o                         
  -8  23   3       1395.29       1486.92       240.09 o                         
  -7  23   3       1105.89       1119.50       193.86 o                         
  -6  23   3          6.12         91.11       147.46 o                         
  -5  23   3       1203.52       1233.74       184.69 o                         
  -4  23   3       3612.14       3634.68       304.09 o                         
  -3  23   3       3233.89       3377.40       295.65 o                         
  -2  23   3       3833.56       4061.12       341.51 o                         
  -1  23   3        430.21        249.21       177.29 o                         
   0  23   3        989.16        678.66       242.50 o                         
   1  23   3       5533.04       5405.38       436.12 o                         
   2  23   3        624.72        916.44       243.63 o                         
   3  23   3        617.39        543.03       170.76 o                         
   4  23   3       3427.48       3677.87       294.11 o                         
   5  23   3       5937.97       5405.89       342.02 o                         
   6  23   3       3470.62       3352.38       289.41 o                         
   7  23   3        151.66        187.76       169.14 o                         
   8  23   3        831.90        836.70       209.83 o                         
  -8  24   3       3120.01       2752.99       246.77 o                         
  -7  24   3       1464.11       1336.93       213.86 o                         
  -6  24   3       1916.81       2055.39       227.50 o                         
  -5  24   3       5308.73       5030.07       360.74 o                         
  -4  24   3        560.93        479.53       197.20 o                         
  -3  24   3         37.29        -20.24       170.22 o                         
  -2  24   3        191.59        413.03       186.04 o                         
  -1  24   3       1808.68       1844.70       314.82 o                         
   0  24   3         98.82        -61.71       255.61 o                         
   1  24   3        163.29       -187.43       187.43 o                         
   2  24   3       1537.27       1609.48       295.72 o                         
   3  24   3        885.31       1198.16       278.23 o                         
   4  24   3       1398.14       1217.52       215.19 o                         
   5  24   3        121.40        272.01       170.91 o                         
   6  24   3        241.74        297.52       192.16 o                         
   7  24   3       4100.84       4082.58       422.70 o                         
  -6  25   3       2824.13       2910.85       311.77 o                         
  -5  25   3       3942.01       3912.42       445.84 o                         
  -4  25   3         27.64        -32.31       243.70 o                         
  -3  25   3       2596.75       2127.64       340.23 o                         
  -2  25   3       8438.80       8940.24       557.92 o                         
  -1  25   3        263.86        320.13       277.43 o                         
   0  25   3       1274.97       1582.72       305.58 o                         
   1  25   3       5452.66       5130.09       453.48 o                         
   2  25   3        863.00       1025.80       278.21 o                         
   3  25   3       1172.78       1088.75       443.49 o                         
   4  25   3       4442.11       4842.20       449.47 o                         
   5  25   3        741.21        762.96       203.61 o                         
  -4  26   3       2587.34       2549.41       530.51 o                         
  -3  26   3       1987.25       1317.41       493.98 o                         
  -2  26   3        670.28        496.85       249.15 o                         
  -1  26   3       2257.39       2081.96       488.30 o                         
   0  26   3       1807.94       2429.39       503.43 o                         
   1  26   3         53.87         26.21       224.68 o                         
   2  26   3        722.26        557.24       256.94 o                         
 -18   0   4        638.79        688.80       329.55 o                         
 -16   0   4      12166.89      12456.11       529.20 o                         
 -14   0   4       3189.88       3351.85       277.81 o                         
 -12   0   4         32.31         69.11        79.23 o                         
 -10   0   4      11636.45      11290.78       306.99 o                         
  -8   0   4        239.83        270.93        62.91 o                         
  -6   0   4       7318.51       7048.49       163.72 o                         
  -4   0   4     264572.84     248079.48      3724.92 o                         
  -2   0   4      37688.58      38808.36       618.59 o                         
   0   0   4      27837.62      28940.66       437.78 o                         
   2   0   4      53840.79      53721.93       732.59 o                         
   4   0   4        492.29        454.38        30.15 o                         
   6   0   4      72746.34      71435.22      1126.69 o                         
   8   0   4      14700.18      14985.51       270.45 o                         
  10   0   4        742.33        743.23        76.13 o                         
  12   0   4        389.31        453.96       105.57 o                         
  14   0   4       2852.25       2975.83       323.79 o                         
  16   0   4         34.08        119.49       199.94 o                         
  18   0   4       7160.45       7532.20       479.57 o                         
 -18   1   4        545.95        947.67       287.51 o                         
 -17   1   4       2148.82       2287.75       193.70 o                         
 -16   1   4      22586.73      23887.08       546.94 o                         
 -15   1   4        727.56        633.81       136.15 o                         
 -14   1   4       7538.39       7196.32       345.27 o                         
 -13   1   4         10.86        -44.46        57.36 o                         
 -12   1   4       8582.65       8448.88       198.13 o                         
 -11   1   4        237.92        151.02        56.00 o                         
 -10   1   4      75458.64      76517.44       858.85 o                         
  -9   1   4       7662.22       7596.32       130.74 o                         
  -8   1   4      10231.02      10532.97       159.39 o                         
  -7   1   4          4.06         51.27        23.64 o                         
  -6   1   4      30981.34      31412.90       437.61 o                         
  -5   1   4       3209.14       3410.41        86.23 o                         
  -4   1   4      87792.79      90970.95      1359.00 o                         
  -3   1   4      67154.96      69253.21       767.16 o                         
  -2   1   4       3536.90       3653.96        64.06 o                         
  -1   1   4      26207.91      26930.12       272.07 o                         
   0   1   4      15072.73      15494.34       163.15 o                         
   1   1   4      10364.57      10627.30       113.06 o                         
   2   1   4       4456.45       4618.66        56.78 o                         
   3   1   4      12749.97      12844.02       135.91 o                         
   4   1   4          2.80         51.34        11.87 o                         
   5   1   4      11095.04      11178.46       148.06 o                         
   6   1   4      36636.23      36312.57       432.64 o                         
   7   1   4      10086.92      10179.95       150.22 o                         
   8   1   4      38924.94      38506.90       414.02 o                         
   9   1   4         90.64        160.24        34.60 o                         
  10   1   4        192.33        260.93        46.07 o                         
  11   1   4        284.37        246.37        53.74 o                         
  12   1   4      28059.13      27892.09       398.91 o                         
  13   1   4       2021.74       2196.80       152.34 o                         
  14   1   4       9854.17      10550.23       370.84 o                         
  15   1   4        114.15        -88.84       129.12 o                         
  16   1   4        175.62         90.86       157.07 o                         
  17   1   4         62.67        -14.86       131.05 o                         
  18   1   4       3692.71       4402.35       327.53 o                         
 -19   2   4        542.11        417.67       213.41 o                         
 -18   2   4        348.57        361.06       199.89 o                         
 -17   2   4       4587.29       5296.27       796.26 o                         
 -16   2   4       2865.81       2707.94       241.82 o                         
 -15   2   4      15830.05      16319.08       424.64 o                         
 -14   2   4       4150.87       4109.35       213.43 o                         
 -13   2   4        281.42        253.49        70.01 o                         
 -12   2   4        114.49         29.48        54.26 o                         
 -11   2   4      49545.04      49948.20       624.34 o                         
 -10   2   4        389.01        339.59        51.12 o                         
  -9   2   4      75670.96      76269.71       809.94 o                         
  -8   2   4       1642.10       1578.36        65.38 o                         
  -7   2   4         39.52         80.26        28.79 o                         
  -6   2   4      16905.96      17447.82       271.03 o                         
  -5   2   4      44529.53      45006.33       498.69 o                         
  -4   2   4      51369.27      53586.48       543.37 o                         
  -3   2   4       8754.99       9156.38       119.59 o                         
  -2   2   4       2881.21       3214.63        55.01 o                         
  -1   2   4       1953.78       2163.51        40.88 o                         
   0   2   4      33908.59      35126.15       345.57 o                         
   1   2   4       6716.51       7301.82        89.58 o                         
   2   2   4      42367.63      43421.50       404.94 o                         
   3   2   4      17160.42      17987.94       180.58 o                         
   4   2   4        917.52       1111.20        33.81 o                         
   5   2   4      15509.59      15399.68       177.91 o                         
   6   2   4      12611.14      12342.38       171.60 o                         
   7   2   4      55427.60      54552.90       517.42 o                         
   8   2   4       6200.88       6360.73       119.98 o                         
   9   2   4      11182.88      10902.30       174.83 o                         
  10   2   4        167.20        184.89        45.29 o                         
  11   2   4      19022.56      18613.16       282.72 o                         
  12   2   4        550.47        391.93        69.44 o                         
  13   2   4      38796.30      39568.96       698.72 o                         
  14   2   4        980.12        831.58       162.39 o                         
  15   2   4        859.22        643.77       156.23 o                         
  16   2   4        704.61        642.54       142.65 o                         
  17   2   4       4606.25       4432.68       254.19 o                         
  18   2   4       2162.45       2315.40       268.32 o                         
 -18   3   4        169.14        242.28       203.40 o                         
 -17   3   4       5430.58       6186.74       398.62 o                         
 -16   3   4        247.78       -174.41       174.41 o                         
 -15   3   4       7202.23       7407.78       499.98 o                         
 -14   3   4       1487.00       1652.69       159.76 o                         
 -13   3   4        175.16         38.21        75.56 o                         
 -12   3   4         40.62        -51.74        51.74 o                         
 -11   3   4          5.42         11.12        45.54 o                         
 -10   3   4       6816.40       6948.22       146.61 o                         
  -9   3   4       9502.29       9429.00       155.25 o                         
  -8   3   4        648.87        693.10        46.28 o                         
  -7   3   4       1067.06       1020.85        49.84 o                         
  -6   3   4       5608.11       5807.54       103.28 o                         
  -5   3   4     103554.59     103079.82      1005.60 o                         
  -3   3   4      82105.66      80636.15       826.51 o                         
  -2   3   4       5292.00       5395.99        79.30 o                         
  -1   3   4      16184.75      16678.65       184.19 o                         
   0   3   4         97.28        113.68        13.16 o                         
   1   3   4     315486.16     313858.19      2773.22 o                         
   2   3   4       9088.12       9511.82       107.59 o                         
   3   3   4      68836.55      68818.64       630.87 o                         
   4   3   4       8021.83       8086.10       105.24 o                         
   5   3   4      22031.26      21950.75       260.19 o                         
   6   3   4       9557.25       9497.12       155.49 o                         
   7   3   4      52218.86      51519.73       494.48 o                         
   8   3   4       8406.36       8077.21       130.83 o                         
   9   3   4       2836.36       2780.21        93.30 o                         
  10   3   4        410.92        476.39        57.19 o                         
  11   3   4        116.61        132.85        54.58 o                         
  12   3   4       3754.77       3871.98       132.78 o                         
  13   3   4        548.05        488.60       118.90 o                         
  14   3   4         30.47        121.54       107.23 o                         
  15   3   4        230.90        219.88       118.77 o                         
  16   3   4          0.62        -29.41       115.54 o                         
  17   3   4       5000.49       5108.10       264.52 o                         
  18   3   4         80.32        -62.17       248.07 o                         
 -18   4   4        574.02        549.62       227.75 o                         
 -17   4   4       2654.18       2630.04       294.91 o                         
 -16   4   4       2310.06       2272.77       286.47 o                         
 -15   4   4      21864.92      22380.12       755.62 o                         
 -14   4   4         13.72       -150.18       150.18 o                         
 -13   4   4       1359.70       1354.01       100.87 o                         
 -12   4   4        677.24        580.68        75.86 o                         
 -11   4   4      37531.45      37459.58       468.81 o                         
 -10   4   4        168.31        150.25        43.54 o                         
  -9   4   4      44119.77      44500.09       488.68 o                         
  -8   4   4       8679.04       8583.84       149.50 o                         
  -7   4   4        299.71        479.39        38.41 o                         
  -6   4   4       3121.43       3196.65        73.27 o                         
  -5   4   4      55756.48      56149.76       573.29 o                         
  -4   4   4      10400.75       9872.89       133.13 o                         
  -3   4   4       9964.57       9736.69       125.94 o                         
  -2   4   4      19010.51      19576.31       214.78 o                         
  -1   4   4        532.30        579.79        26.52 o                         
   0   4   4      42224.78      43713.66       433.93 o                         
   1   4   4       6188.47       6506.81        87.20 o                         
   2   4   4      74216.79      76550.15       699.97 o                         
   3   4   4       7317.40       7573.54        86.42 o                         
   4   4   4        139.70        278.25        30.77 o                         
   5   4   4       1273.62       1369.81        53.47 o                         
   6   4   4      21248.97      20655.72       249.26 o                         
   7   4   4      61586.52      60677.08       571.92 o                         
   8   4   4       4044.99       3855.81        98.30 o                         
   9   4   4       8508.26       8508.55       164.70 o                         
  10   4   4         25.66         25.18        42.20 o                         
  11   4   4      15262.04      14717.12       265.55 o                         
  12   4   4         24.56         79.07        61.27 o                         
  13   4   4      23674.77      23351.70       447.57 o                         
  14   4   4        244.43        310.45       108.36 o                         
  15   4   4        748.35        585.36       179.18 o                         
  16   4   4         41.25         -0.83       114.84 o                         
  17   4   4       4976.68       4639.18       255.14 o                         
 -18   5   4          2.40         28.63       198.55 o                         
 -17   5   4         42.15        287.21       204.49 o                         
 -16   5   4       7292.21       7094.01       804.63 o                         
 -15   5   4       2438.31       2417.65       285.29 o                         
 -14   5   4      16629.04      17349.03       635.83 o                         
 -13   5   4        167.73        134.02        90.93 o                         
 -12   5   4       7790.95       8041.75       194.19 o                         
 -11   5   4        429.21        426.42        59.66 o                         
 -10   5   4      29761.73      29682.90       347.03 o                         
  -9   5   4        689.03        660.07        51.59 o                         
  -8   5   4      11336.67      10764.25       205.23 o                         
  -7   5   4         41.90         83.44        24.31 o                         
  -6   5   4      12383.59      12702.17       173.83 o                         
  -5   5   4      44076.65      43891.39       460.40 o                         
  -4   5   4       9842.63       9530.67       130.25 o                         
  -3   5   4       2497.67       2449.12        49.79 o                         
  -2   5   4       1761.93       1872.16        40.80 o                         
  -1   5   4        124.07        136.96        24.12 o                         
   0   5   4        239.26        306.02        20.15 o                         
   1   5   4     171809.48     173042.47      1718.86 o                         
   2   5   4      23067.70      24444.22       253.12 o                         
   3   5   4      26116.97      26802.59       282.53 o                         
   4   5   4       3411.39       3538.71        70.35 o                         
   5   5   4        337.49        360.69        28.02 o                         
   6   5   4      23287.63      22907.30       254.59 o                         
   7   5   4      14639.34      14314.24       177.37 o                         
   8   5   4      45012.04      45558.80       440.10 o                         
   9   5   4         86.75        107.82        38.31 o                         
  10   5   4        329.49        380.94        56.74 o                         
  11   5   4        308.31        337.74        60.66 o                         
  12   5   4      23082.40      22873.59       359.62 o                         
  13   5   4        239.66        149.76        97.09 o                         
  14   5   4       9952.69      10136.25       291.43 o                         
  15   5   4          5.67         51.51       101.87 o                         
  16   5   4       1316.33       1581.87       158.50 o                         
  17   5   4       2454.24       1981.40       232.24 o                         
 -18   6   4        637.41        317.42       219.76 o                         
 -17   6   4        512.77        693.53       352.70 o                         
 -16   6   4       5519.60       5940.85       403.07 o                         
 -15   6   4         47.61        374.86       204.89 o                         
 -14   6   4         65.12       -130.48       147.88 o                         
 -13   6   4         11.57        -35.71        95.07 o                         
 -12   6   4         88.75        140.75        68.99 o                         
 -11   6   4       1577.64       1604.02        88.33 o                         
 -10   6   4        873.10        833.89        62.74 o                         
  -9   6   4       3370.26       3484.61        99.82 o                         
  -8   6   4      11612.36      11852.26       173.68 o                         
  -7   6   4        365.10        394.96        37.32 o                         
  -6   6   4      23586.89      23397.74       250.73 o                         
  -5   6   4        489.62        575.79        34.22 o                         
  -4   6   4      73805.48      72596.92       681.78 o                         
  -3   6   4       5717.62       5846.98        85.31 o                         
  -2   6   4      29654.55      30350.00       302.07 o                         
  -1   6   4      25451.26      26677.04       266.97 o                         
   0   6   4     147772.72     147523.59      1549.79 o                         
   1   6   4         14.08        -17.20        17.20 o                         
   2   6   4     222304.20     221303.36      2069.90 o                         
   3   6   4       3866.21       3801.75        61.36 o                         
   4   6   4       6750.11       7101.68       122.80 o                         
   5   6   4      14235.69      13773.16       159.90 o                         
   6   6   4      29739.60      28812.99       306.82 o                         
   7   6   4       2230.71       2259.90        69.28 o                         
   8   6   4      10396.11      10441.64       159.64 o                         
   9   6   4       2148.31       2207.95        78.10 o                         
  10   6   4         30.54         85.56        44.90 o                         
  11   6   4        220.69        233.83        58.44 o                         
  12   6   4        236.02        211.63        80.92 o                         
  13   6   4       2084.67       2069.50       154.65 o                         
  14   6   4        945.28        751.04       128.55 o                         
  15   6   4          5.03        -95.55        95.55 o                         
  16   6   4        799.35        520.09       133.58 o                         
  17   6   4         37.46        176.18       125.63 o                         
 -18   7   4        842.30        755.91       255.30 o                         
 -17   7   4       2149.00       2156.98       479.09 o                         
 -16   7   4      10357.31      10185.05       637.69 o                         
 -15   7   4        729.19        440.72       208.92 o                         
 -14   7   4       8310.87       9063.26       459.17 o                         
 -13   7   4       1712.48       1414.21       197.13 o                         
 -12   7   4       7026.73       7055.75       193.19 o                         
 -11   7   4        690.76        790.74        76.76 o                         
 -10   7   4      54442.91      53528.04       673.47 o                         
  -9   7   4       1114.09       1181.77        64.47 o                         
  -8   7   4      13582.61      13576.91       174.54 o                         
  -7   7   4       1534.08       1720.00        62.46 o                         
  -6   7   4      14676.25      14864.15       170.17 o                         
  -5   7   4      17924.45      18164.11       200.14 o                         
  -4   7   4      41452.52      41273.98       409.48 o                         
  -3   7   4       8452.17       8796.81       114.91 o                         
  -2   7   4      16942.92      17183.15       187.85 o                         
  -1   7   4        440.30        606.26        38.01 o                         
   0   7   4       3038.27       3165.86        51.15 o                         
   1   7   4      26515.82      25706.15       296.39 o                         
   2   7   4       8015.14       8215.49       111.35 o                         
   3   7   4       2869.22       3057.11        90.79 o                         
   4   7   4       1891.66       1981.23        74.41 o                         
   5   7   4       6875.80       6710.08        94.28 o                         
   6   7   4      47041.86      46263.96       450.24 o                         
   7   7   4       3639.37       3791.24        89.57 o                         
   8   7   4      25508.22      25016.28       292.75 o                         
   9   7   4        776.34        796.08        56.58 o                         
  10   7   4        961.37        889.11        73.09 o                         
  11   7   4       1953.54       1821.73        98.99 o                         
  12   7   4      37811.68      37432.27       615.07 o                         
  13   7   4         79.25        205.33        98.28 o                         
  14   7   4      14641.86      14576.09       384.39 o                         
  15   7   4       1994.64       1746.79       162.43 o                         
  16   7   4       1491.79       1428.66       154.47 o                         
  17   7   4        647.53        608.92       140.41 o                         
 -18   8   4        114.69         90.61       242.59 o                         
 -17   8   4       3402.85       3096.78       429.24 o                         
 -16   8   4       2016.70       1512.81       279.25 o                         
 -15   8   4      14819.65      14763.36       609.84 o                         
 -14   8   4         86.61        175.93       168.02 o                         
 -13   8   4        387.81        200.02       161.72 o                         
 -12   8   4       2020.43       2154.14       120.56 o                         
 -11   8   4      20615.90      20119.17       326.03 o                         
 -10   8   4       1929.92       1831.28        96.11 o                         
  -9   8   4      26582.21      27131.85       321.39 o                         
  -8   8   4         79.84        125.53        36.60 o                         
  -7   8   4      10608.35      10418.63       138.94 o                         
  -6   8   4       6361.40       6352.22       105.66 o                         
  -5   8   4      57153.32      57476.87       511.33 o                         
  -4   8   4      39871.42      38974.97       476.93 o                         
  -3   8   4      21391.16      21724.75       234.56 o                         
  -2   8   4       9865.06      10376.01       128.59 o                         
  -1   8   4       3374.44       3531.20        61.28 o                         
   0   8   4      24421.20      25133.89       294.13 o                         
   1   8   4        953.67       1002.63        41.56 o                         
   2   8   4      31733.53      31696.58       386.36 o                         
   3   8   4      11203.94      11469.86       189.35 o                         
   4   8   4       8730.37       8725.76       113.95 o                         
   5   8   4       1140.98       1202.50        44.44 o                         
   6   8   4       5721.85       5935.96       107.36 o                         
   7   8   4      40816.18      40141.84       411.27 o                         
   8   8   4       9010.76       8891.87       184.22 o                         
   9   8   4      12261.88      11939.01       185.30 o                         
  10   8   4       2060.31       2140.21        87.84 o                         
  11   8   4       9898.86       9924.72       205.16 o                         
  12   8   4       1479.37       1417.52       136.75 o                         
  13   8   4      16079.66      16743.58       377.58 o                         
  14   8   4        484.62        379.92       143.38 o                         
  15   8   4        304.80        358.64       123.25 o                         
  16   8   4        804.81        431.29       131.69 o                         
  17   8   4       3908.05       3765.68       213.90 o                         
 -17   9   4       4572.70       4759.22       438.28 o                         
 -16   9   4        131.27        100.02       199.82 o                         
 -15   9   4       4242.34       4405.42       364.39 o                         
 -14   9   4        181.29         40.57       173.14 o                         
 -13   9   4        269.77        185.77       121.11 o                         
 -12   9   4       1020.15       1092.35       115.84 o                         
 -11   9   4         45.47        105.48        60.58 o                         
 -10   9   4       1938.08       2013.66       114.88 o                         
  -9   9   4       6233.65       6188.57       130.07 o                         
  -8   9   4        775.52        797.16        55.25 o                         
  -7   9   4         40.48        105.26        30.94 o                         
  -6   9   4      17938.64      18057.24       197.86 o                         
  -5   9   4      37188.75      37536.03       355.02 o                         
  -4   9   4         46.60        105.89        21.31 o                         
  -3   9   4      87001.71      86514.59       769.81 o                         
  -2   9   4        801.11        844.23        33.73 o                         
  -1   9   4      20375.34      20024.12       265.70 o                         
   0   9   4      18802.73      18672.27       235.19 o                         
   1   9   4      68100.51      67499.44       762.07 o                         
   2   9   4       1913.46       2156.07        67.14 o                         
   3   9   4      41076.21      39385.53       336.64 o                         
   4   9   4       1855.00       1810.53        48.06 o                         
   5   9   4      14040.77      13521.25       165.45 o                         
   6   9   4       8548.20       8648.71       129.53 o                         
   7   9   4      24465.82      23875.58       278.61 o                         
   8   9   4        915.13        943.55        64.88 o                         
   9   9   4         24.47         28.32        38.83 o                         
  10   9   4         33.50        -24.69        44.17 o                         
  11   9   4       1381.41       1410.77       105.45 o                         
  12   9   4       2874.77       3193.77       217.55 o                         
  13   9   4       1887.29       1744.01       154.82 o                         
  14   9   4        233.74        141.43       107.29 o                         
  15   9   4        620.36        607.59       130.34 o                         
  16   9   4        549.68        566.61       135.30 o                         
 -17  10   4       4954.07       4998.74       667.37 o                         
 -16  10   4       1052.92       1062.67       264.80 o                         
 -15  10   4      13746.03      15147.59      1029.22 o                         
 -14  10   4        498.90         48.36       185.55 o                         
 -13  10   4        154.77        180.04       169.73 o                         
 -12  10   4       4503.38       4107.16       263.67 o                         
 -11  10   4      22067.40      21926.94       404.42 o                         
 -10  10   4       1279.95       1219.83        89.05 o                         
  -9  10   4      45853.70      45558.32       510.04 o                         
  -8  10   4       2611.20       2620.38        99.29 o                         
  -7  10   4        150.70        216.62        37.40 o                         
  -6  10   4       1715.51       1664.87        57.04 o                         
  -5  10   4      21279.31      21854.64       245.85 o                         
  -4  10   4      14035.66      14590.67       161.67 o                         
  -3  10   4      13811.59      14149.48       155.81 o                         
  -2  10   4       3429.51       3497.38        75.63 o                         
  -1  10   4         78.86         46.70        21.48 o                         
   0  10   4      11806.47      12020.69       143.72 o                         
   1  10   4        753.26        779.67        34.38 o                         
   2  10   4       3622.79       3701.51        68.18 o                         
   3  10   4       2466.74       2578.04        56.79 o                         
   4  10   4        179.10        175.84        26.14 o                         
   5  10   4      10227.44       9834.46       148.25 o                         
   6  10   4       6893.45       6809.48       115.56 o                         
   7  10   4      30550.83      29159.66       327.61 o                         
   8  10   4       1178.57       1262.13        67.08 o                         
   9  10   4       6840.96       6773.86       140.92 o                         
  10  10   4      11002.43      10865.38       188.01 o                         
  11  10   4      13319.23      13664.39       287.79 o                         
  12  10   4        427.82        289.86       103.91 o                         
  13  10   4      17545.86      17539.51       393.41 o                         
  14  10   4       2163.97       2350.40       238.69 o                         
  15  10   4        934.96        753.19       164.97 o                         
  16  10   4       1006.83        558.29       137.02 o                         
 -17  11   4       1258.23        907.29       271.00 o                         
 -16  11   4       8772.89       9326.21       521.35 o                         
 -15  11   4       3707.20       3473.79       340.33 o                         
 -14  11   4       4446.65       4608.85       331.75 o                         
 -13  11   4       6988.31       6615.35       443.08 o                         
 -12  11   4       3650.88       3602.18       234.18 o                         
 -11  11   4        155.71        163.62        76.66 o                         
 -10  11   4      39467.02      38738.90       545.49 o                         
  -9  11   4        452.54        484.85        55.16 o                         
  -8  11   4       4269.16       4392.27       109.65 o                         
  -7  11   4      10375.68      10859.15       244.02 o                         
  -6  11   4      19974.22      20189.28       229.21 o                         
  -5  11   4      24963.37      25322.80       277.65 o                         
  -4  11   4      19093.60      19360.48       223.30 o                         
  -3  11   4      23844.86      24099.32       261.62 o                         
  -2  11   4        706.20        724.30        46.54 o                         
  -1  11   4      10837.71      11148.73       147.66 o                         
   0  11   4      10256.77      10022.03       135.48 o                         
   1  11   4      20995.55      21214.29       204.91 o                         
   2  11   4       3831.82       3871.56        71.89 o                         
   3  11   4      19241.86      18661.52       186.50 o                         
   4  11   4       8274.18       7864.15       127.90 o                         
   5  11   4       7711.82       7312.71       110.61 o                         
   6  11   4      12155.35      11492.46       154.89 o                         
   7  11   4      11032.95      10882.23       170.40 o                         
   8  11   4      14599.31      14202.46       208.05 o                         
   9  11   4      16332.70      16444.56       237.64 o                         
  10  11   4        352.29        137.43        55.69 o                         
  11  11   4         96.43         78.32        78.61 o                         
  12  11   4      14954.89      15238.30       338.07 o                         
  13  11   4        741.29        631.08       125.28 o                         
  14  11   4       4340.91       4470.12       219.13 o                         
  15  11   4        829.53       1041.59       199.79 o                         
  16  11   4       1198.81       1088.56       155.69 o                         
 -16  12   4       5889.89       5798.38       432.19 o                         
 -15  12   4        655.14        641.55       293.37 o                         
 -14  12   4       3108.29       3247.23       266.24 o                         
 -13  12   4        361.84        315.43       145.32 o                         
 -12  12   4         90.08         89.46       129.53 o                         
 -11  12   4        201.59         64.64        74.93 o                         
 -10  12   4       2363.64       2336.03       120.57 o                         
  -9  12   4       1998.11       2187.63       100.50 o                         
  -8  12   4        548.23        580.99        62.89 o                         
  -7  12   4       6685.92       6842.82       138.35 o                         
  -6  12   4      15351.52      15402.92       202.60 o                         
  -5  12   4        451.54        466.01        44.96 o                         
  -4  12   4      53588.59      54297.62       579.89 o                         
  -3  12   4       4285.90       4381.38        88.71 o                         
  -2  12   4       1676.06       1880.75        71.92 o                         
  -1  12   4       5557.34       5649.24        96.28 o                         
   0  12   4      56052.56      55379.51       460.21 o                         
   1  12   4       2439.08       2431.06        71.24 o                         
   2  12   4      69462.70      69166.99       585.27 o                         
   3  12   4      10287.29      10159.15       134.94 o                         
   4  12   4       1180.11       1133.92        52.27 o                         
   5  12   4       2716.47       2667.02        72.14 o                         
   6  12   4      29011.79      27623.01       290.34 o                         
   7  12   4        487.84        588.42        51.94 o                         
   8  12   4      11361.45      11073.78       187.15 o                         
   9  12   4         85.84         60.02        48.21 o                         
  10  12   4        110.60        124.38        79.30 o                         
  11  12   4       1868.37       1788.55       127.62 o                         
  12  12   4          0.94        -24.55        84.07 o                         
  13  12   4         25.98        227.03       113.03 o                         
  14  12   4        818.69        682.81       133.85 o                         
  15  12   4        482.50        504.59       133.21 o                         
  16  12   4         61.82        126.15       170.84 o                         
 -16  13   4       7863.73       7661.69      1000.58 o                         
 -15  13   4         48.26         14.15       204.97 o                         
 -14  13   4       6694.70       5987.01       325.11 o                         
 -13  13   4       3081.57       3338.10       368.73 o                         
 -12  13   4       6437.64       6811.60       376.38 o                         
 -11  13   4       1709.12       1458.28       180.05 o                         
 -10  13   4      31343.28      30977.26       712.33 o                         
  -9  13   4       2899.81       3048.26       130.99 o                         
  -8  13   4      16044.82      16408.29       300.69 o                         
  -7  13   4       2858.89       2829.88       110.64 o                         
  -6  13   4       3499.51       3610.29       101.86 o                         
  -5  13   4       1456.58       1704.60        76.36 o                         
  -4  13   4      19607.76      19592.75       265.25 o                         
  -3  13   4      10800.57      11023.95       166.52 o                         
  -2  13   4        688.23        742.04        49.35 o                         
  -1  13   4         62.00        123.33        26.97 o                         
   0  13   4         10.39         45.09        25.35 o                         
   1  13   4      11761.01      11742.47       153.23 o                         
   2  13   4        208.86        241.36        33.29 o                         
   3  13   4       2316.42       2184.89        64.14 o                         
   4  13   4        644.39        715.97        44.74 o                         
   5  13   4       9695.40       9308.47       139.38 o                         
   6  13   4      15119.85      14538.06       189.61 o                         
   7  13   4       3593.21       3790.52       100.65 o                         
   8  13   4      20665.96      20023.01       270.50 o                         
   9  13   4        918.04        887.81        82.83 o                         
  10  13   4       1195.69       1123.62       103.32 o                         
  11  13   4       1345.91       1364.14       114.46 o                         
  12  13   4      12432.69      12833.83       301.47 o                         
  13  13   4        142.51        200.06        99.56 o                         
  14  13   4       6695.94       6961.83       268.28 o                         
  15  13   4       1436.42       1159.88       144.30 o                         
 -16  14   4        320.72        358.63       244.45 o                         
 -15  14   4       5706.58       6516.24       554.59 o                         
 -14  14   4       4376.80       4439.33       291.21 o                         
 -13  14   4        560.72        575.55       167.30 o                         
 -12  14   4       2311.89       2105.56       217.33 o                         
 -11  14   4      13967.54      13762.22       447.36 o                         
 -10  14   4       1584.88       1791.26       178.79 o                         
  -9  14   4       8402.48       8403.33       264.77 o                         
  -8  14   4        324.65        270.85        70.77 o                         
  -7  14   4        277.44        242.09        60.25 o                         
  -6  14   4      13176.69      12889.08       240.26 o                         
  -5  14   4       9726.49       9889.56       191.99 o                         
  -4  14   4      12470.74      12606.32       217.49 o                         
  -3  14   4       1753.81       1804.06        84.72 o                         
  -2  14   4        101.86        126.85        35.58 o                         
  -1  14   4       8231.31       8133.59       152.32 o                         
   0  14   4      10415.15      10383.41       152.52 o                         
   1  14   4        706.29        836.72        49.96 o                         
   2  14   4      22401.94      22258.08       260.87 o                         
   3  14   4       8126.95       7805.40       126.50 o                         
   4  14   4        797.51       1238.15       111.95 o                         
   5  14   4        271.57        322.19        41.60 o                         
   6  14   4       1380.05       1376.09        64.00 o                         
   7  14   4      13525.30      13149.60       195.51 o                         
   8  14   4       3992.50       3894.08       127.10 o                         
   9  14   4       6409.27       6428.09       187.22 o                         
  10  14   4       2417.30       2531.02       136.50 o                         
  11  14   4       4901.80       5151.28       184.11 o                         
  12  14   4         33.17         39.03        86.33 o                         
  13  14   4       8465.22       8790.64       246.75 o                         
  14  14   4         31.68         11.36       104.92 o                         
  15  14   4        411.17        225.50       248.94 o                         
 -15  15   4       1741.81       1972.33       248.21 o                         
 -14  15   4         13.65        -28.37       154.91 o                         
 -13  15   4        221.93        199.02       151.21 o                         
 -12  15   4        713.86        861.97       174.62 o                         
 -11  15   4         20.65         72.27       130.63 o                         
 -10  15   4       1566.86       1769.45       266.80 o                         
  -9  15   4       3113.45       3147.25       167.29 o                         
  -8  15   4       3857.69       3596.71       159.39 o                         
  -7  15   4       2423.55       2207.81       128.75 o                         
  -6  15   4         59.07        159.39        57.05 o                         
  -5  15   4      29783.89      29643.86       425.57 o                         
  -4  15   4       1824.15       1843.70        90.63 o                         
  -3  15   4      21520.20      21496.80       314.63 o                         
  -2  15   4      31206.49      30529.80       403.10 o                         
  -1  15   4        344.55        360.15        44.68 o                         
   0  15   4       1980.56       1974.68        75.73 o                         
   1  15   4      60142.11      58874.28       571.18 o                         
   2  15   4        490.58        388.75        45.16 o                         
   3  15   4       9765.54       9817.49       167.74 o                         
   4  15   4      15877.29      15438.63       213.75 o                         
   5  15   4       5478.09       5335.94       121.43 o                         
   6  15   4       3251.19       3334.61        93.37 o                         
   7  15   4      14163.92      14377.59       250.85 o                         
   8  15   4         57.81         80.93        63.08 o                         
   9  15   4        242.12        195.76        77.14 o                         
  10  15   4       1694.26       1499.58       120.03 o                         
  11  15   4        166.63         45.13        83.49 o                         
  12  15   4         48.62        247.82        96.92 o                         
  13  15   4        374.52        530.50       113.47 o                         
  14  15   4        960.71        935.00       166.63 o                         
 -15  16   4       5049.82       5413.83       334.12 o                         
 -14  16   4       1866.35       1686.70       225.10 o                         
 -13  16   4        938.09        920.59       231.96 o                         
 -12  16   4       4006.86       3891.27       381.84 o                         
 -11  16   4      14374.72      15307.04       745.85 o                         
 -10  16   4          1.76       -117.57       119.20 o                         
  -9  16   4      15241.76      15059.92       787.62 o                         
  -8  16   4      13454.18      13699.98       386.00 o                         
  -7  16   4          3.48         79.51        75.26 o                         
  -6  16   4        782.66        899.46        86.81 o                         
  -5  16   4      11991.69      11871.05       238.56 o                         
  -4  16   4       3628.68       3476.21       123.03 o                         
  -3  16   4       8487.12       8475.00       182.92 o                         
  -2  16   4       5242.09       5094.86       144.74 o                         
  -1  16   4       2734.37       2830.78       113.65 o                         
   0  16   4        545.29        633.34        62.82 o                         
   1  16   4       2353.22       2464.00        95.16 o                         
   2  16   4       3832.54       3878.73       100.65 o                         
   3  16   4         12.41         18.21        40.34 o                         
   4  16   4       3809.21       3660.38       125.83 o                         
   5  16   4       8895.31       8648.30       196.55 o                         
   6  16   4       4158.02       4250.31       131.96 o                         
   7  16   4      22318.72      21951.97       409.38 o                         
   8  16   4         12.25         71.66        71.90 o                         
   9  16   4       2339.15       2379.89       133.41 o                         
  10  16   4       3551.83       3355.06       211.45 o                         
  11  16   4       6084.00       6561.87       218.41 o                         
  12  16   4         93.78         67.92        95.98 o                         
  13  16   4      14794.54      15120.23       424.48 o                         
  14  16   4       2609.32       2509.87       185.25 o                         
 -14  17   4       3051.32       2856.45       331.61 o                         
 -13  17   4        582.76        655.88       182.08 o                         
 -12  17   4       2428.55       2465.38       296.62 o                         
 -11  17   4       2480.53       2352.23       298.94 o                         
 -10  17   4      11487.01      11932.48       420.08 o                         
  -9  17   4        410.92        312.17       137.89 o                         
  -8  17   4       1160.17       1068.80       147.10 o                         
  -7  17   4        784.12        977.70       121.31 o                         
  -6  17   4      10549.36      10908.87       414.21 o                         
  -5  17   4      13241.07      13246.00       261.59 o                         
  -4  17   4       5507.57       5401.63       154.08 o                         
  -3  17   4       4343.42       4593.31       150.32 o                         
  -2  17   4       2387.66       2492.51       118.61 o                         
  -1  17   4       1411.33       1672.64       132.05 o                         
   0  17   4       2458.68       2518.56       105.22 o                         
   1  17   4      21046.10      21292.77       306.07 o                         
   2  17   4       3062.75       3120.75       111.87 o                         
   3  17   4       8995.22       8994.79       170.37 o                         
   4  17   4       3664.98       3727.14       115.15 o                         
   5  17   4       1400.31       1305.74        98.47 o                         
   6  17   4       3161.20       3190.80       150.62 o                         
   7  17   4       6174.65       6217.97       281.84 o                         
   8  17   4      12116.34      12249.45       280.17 o                         
   9  17   4       1362.38       1454.02       127.89 o                         
  10  17   4        185.10        202.82        92.48 o                         
  11  17   4       2709.18       2779.98       158.19 o                         
  12  17   4       8050.73       8539.38       288.91 o                         
  13  17   4          5.81         55.91       120.59 o                         
 -14  18   4         70.07        -74.85       318.36 o                         
 -13  18   4        523.78        572.72       192.83 o                         
 -12  18   4        663.74        578.50       200.04 o                         
 -11  18   4         19.13        -86.54       194.10 o                         
 -10  18   4        494.79        583.64       206.99 o                         
  -9  18   4        867.13       1016.39       154.12 o                         
  -8  18   4       2761.94       2920.40       209.09 o                         
  -7  18   4       1963.76       1858.79       202.52 o                         
  -6  18   4        844.13        864.00       158.18 o                         
  -5  18   4        412.15        427.91        99.44 o                         
  -4  18   4      23248.47      23489.44       435.03 o                         
  -3  18   4       3873.94       3745.03       145.70 o                         
  -2  18   4       4486.03       4407.35       193.10 o                         
  -1  18   4      12674.77      12073.78       275.55 o                         
   0  18   4      19961.50      20170.02       346.37 o                         
   1  18   4       1598.97       1725.78        98.62 o                         
   2  18   4      21679.32      21552.67       319.60 o                         
   3  18   4       1723.15       1559.95       105.20 o                         
   4  18   4       1014.61       1073.10        96.82 o                         
   5  18   4       4833.86       4981.98       190.50 o                         
   6  18   4       8830.84       8955.21       244.02 o                         
   7  18   4        530.06        633.36       102.85 o                         
   8  18   4       2070.99       2154.19       146.27 o                         
   9  18   4         74.20        143.95        95.33 o                         
  10  18   4        706.46        660.66       123.26 o                         
  11  18   4        233.15        143.22       124.65 o                         
  12  18   4         29.49        -97.64       128.16 o                         
  13  18   4        606.46        462.04       185.09 o                         
 -13  19   4       4181.62       4211.48       799.66 o                         
 -12  19   4        642.54        630.48       245.01 o                         
 -11  19   4        878.12        925.03       249.55 o                         
 -10  19   4      10167.48      10752.04       711.45 o                         
  -9  19   4       1871.65       1930.27       194.18 o                         
  -8  19   4       3407.10       3243.35       223.37 o                         
  -7  19   4       5565.46       4907.86       255.32 o                         
  -6  19   4       1669.15       1822.78       186.33 o                         
  -5  19   4        102.87        226.44       113.87 o                         
  -4  19   4       5511.76       5698.11       255.30 o                         
  -3  19   4       3040.06       3153.92       200.41 o                         
  -2  19   4       1567.70       1485.33       166.43 o                         
  -1  19   4        397.18        513.98       127.43 o                         
   0  19   4       1559.70       1803.12       176.95 o                         
   1  19   4       1573.70       1694.29       133.87 o                         
   2  19   4       2226.47       2202.21       163.81 o                         
   3  19   4         55.11        155.86        87.36 o                         
   4  19   4          9.32        -44.77        84.27 o                         
   5  19   4       2378.75       2407.65       153.60 o                         
   6  19   4       9774.97       9900.02       265.85 o                         
   7  19   4        556.06        795.58       116.01 o                         
   8  19   4       5411.48       5025.15       205.97 o                         
   9  19   4       5009.34       4951.69       257.82 o                         
  10  19   4         32.65         13.57       127.04 o                         
  11  19   4       4133.15       4460.23       263.43 o                         
  12  19   4       7863.89       7635.31       499.81 o                         
 -12  20   4       1881.16       1492.58       287.11 o                         
 -11  20   4       3341.67       3412.79       817.83 o                         
 -10  20   4         31.53        -11.80       190.62 o                         
  -9  20   4       4276.54       4448.82       386.99 o                         
  -8  20   4        894.39        938.13       162.62 o                         
  -7  20   4       3463.83       3498.55       234.51 o                         
  -6  20   4       6362.48       6513.66       304.43 o                         
  -5  20   4       5745.74       5866.47       276.01 o                         
  -4  20   4       5135.07       5239.94       258.04 o                         
  -3  20   4         25.22        115.98       140.98 o                         
  -2  20   4         20.84        177.94       136.02 o                         
  -1  20   4       5835.38       5711.98       312.50 o                         
   0  20   4       9808.81       9751.00       394.90 o                         
   1  20   4        105.70         86.87       130.09 o                         
   2  20   4      13201.21      14167.56       560.07 o                         
   3  20   4       7046.23       7659.00       267.42 o                         
   4  20   4       2211.90       2290.80       170.63 o                         
   5  20   4        587.72        498.13       115.90 o                         
   6  20   4        672.50        714.23       127.92 o                         
   7  20   4       3950.93       3879.94       186.93 o                         
   8  20   4       5796.12       6260.34       355.27 o                         
   9  20   4       2375.10       2600.69       215.12 o                         
  10  20   4       2476.05       2293.65       213.61 o                         
  11  20   4        400.71        348.23       145.38 o                         
 -11  21   4        338.52         83.57       229.03 o                         
 -10  21   4        397.67        352.21       220.18 o                         
  -9  21   4       1620.09       1657.94       195.40 o                         
  -8  21   4       3042.79       3102.24       233.82 o                         
  -7  21   4        273.84        159.72       132.36 o                         
  -6  21   4       2897.87       3048.91       268.18 o                         
  -5  21   4       6410.67       6515.04       296.60 o                         
  -4  21   4       1936.59       1491.52       176.01 o                         
  -3  21   4       8768.05       9775.12       579.55 o                         
  -2  21   4       4348.58       4855.14       308.07 o                         
  -1  21   4       4749.46       4458.14       295.78 o                         
   0  21   4       8509.44       9274.78       441.47 o                         
   1  21   4      14892.33      15914.95       536.23 o                         
   2  21   4       1784.63       2064.96       188.35 o                         
   3  21   4       7112.74       7562.21       384.93 o                         
   4  21   4       7442.57       7382.69       275.77 o                         
   5  21   4       4143.73       4187.91       221.42 o                         
   6  21   4       2829.09       3060.74       261.97 o                         
   7  21   4       2765.54       2875.64       268.60 o                         
   8  21   4         43.81         78.00       122.84 o                         
   9  21   4         55.58        161.49       142.05 o                         
  10  21   4       1017.97       1099.40       184.81 o                         
 -10  22   4          1.99        288.86       233.32 o                         
  -9  22   4       7838.70       6712.86       357.25 o                         
  -8  22   4       2705.86       2335.90       258.95 o                         
  -7  22   4         76.48         -6.31       133.00 o                         
  -6  22   4       1291.30       1206.18       187.90 o                         
  -5  22   4       4402.22       3597.88       278.63 o                         
  -4  22   4       1352.50       1316.06       214.53 o                         
  -3  22   4       2933.11       2925.43       269.53 o                         
  -2  22   4        449.42        384.47       165.80 o                         
  -1  22   4         78.22        102.82       145.46 o                         
   0  22   4       1086.10       1357.01       209.06 o                         
   1  22   4        151.74        221.14       156.24 o                         
   2  22   4        904.70       1258.92       207.90 o                         
   3  22   4          4.41        161.28       129.04 o                         
   4  22   4       1155.99       1224.38       156.49 o                         
   5  22   4       1124.09       1019.61       193.77 o                         
   6  22   4       2902.05       3017.47       300.62 o                         
   7  22   4       5505.62       5323.57       592.67 o                         
   8  22   4       1023.29        818.57       206.77 o                         
   9  22   4        998.85        737.83       205.78 o                         
  -9  23   4        115.16        284.91       345.95 o                         
  -8  23   4         99.17        254.28       152.38 o                         
  -7  23   4       2724.87       2790.06       271.52 o                         
  -6  23   4       4875.99       4717.57       287.80 o                         
  -5  23   4       4153.56       4143.35       302.23 o                         
  -4  23   4       1859.88       2180.20       261.43 o                         
  -3  23   4        843.80        577.72       187.99 o                         
  -2  23   4       4638.97       4809.83       567.05 o                         
  -1  23   4        991.66        801.32       194.65 o                         
   0  23   4       1666.25       1826.58       245.65 o                         
   1  23   4       2619.03       2834.03       281.73 o                         
   2  23   4       1624.38       1740.32       242.76 o                         
   3  23   4       2798.05       2817.60       267.21 o                         
   4  23   4       3673.30       3313.11       282.04 o                         
   5  23   4        105.26         70.30       174.47 o                         
   6  23   4        220.76        446.67       173.92 o                         
   7  23   4        340.20         52.93       191.13 o                         
   8  23   4       4548.87       4616.91       334.37 o                         
  -8  24   4       2048.88       1979.00       224.12 o                         
  -7  24   4       1366.72       1643.91       213.61 o                         
  -6  24   4        239.95        153.29       156.47 o                         
  -5  24   4        149.16        452.49       185.40 o                         
  -4  24   4       6046.05       5528.16       398.79 o                         
  -3  24   4       4581.21       4273.44       353.18 o                         
  -2  24   4       2308.07       2233.72       272.66 o                         
  -1  24   4       4909.11       4956.90       349.79 o                         
   0  24   4       2133.38       2144.44       268.05 o                         
   1  24   4         18.58        308.87       220.36 o                         
   2  24   4       5950.40       6011.30       474.48 o                         
   3  24   4       3218.74       3039.44       379.30 o                         
   4  24   4        449.57        281.62       173.15 o                         
   5  24   4       4837.51       5108.94       389.79 o                         
   6  24   4       2462.08       2577.00       279.07 o                         
   7  24   4        349.30        -16.28       175.49 o                         
  -6  25   4       1002.21       1121.31       324.35 o                         
  -5  25   4          7.74        112.33       228.28 o                         
  -4  25   4       2064.63       1805.25       263.16 o                         
  -3  25   4       1106.35        908.36       224.43 o                         
  -2  25   4        562.83        638.54       221.89 o                         
  -1  25   4        738.68        463.97       496.70 o                         
   0  25   4         10.92         61.58       214.14 o                         
   1  25   4        551.37        298.80       231.71 o                         
   2  25   4        266.69        447.45       240.42 o                         
   3  25   4        194.19       -112.13       208.40 o                         
   4  25   4        324.95         85.86       212.28 o                         
   5  25   4       1785.36       1674.26       264.40 o                         
  -3  26   4        551.93        199.05       233.38 o                         
  -2  26   4         24.51       -116.75       225.72 o                         
  -1  26   4       2483.26       1906.01       475.67 o                         
   0  26   4       1828.05       1332.44       339.98 o                         
   1  26   4         22.89        205.20       246.16 o                         
   2  26   4       1900.31       2175.69       356.18 o                         
 -17   0   5       5227.94       6222.10       543.56 o                         
 -15   0   5      25990.43      26002.73       793.56 o                         
 -13   0   5       7042.97       7072.93       260.27 o                         
 -11   0   5      31482.24      31981.97       619.84 o                         
  -9   0   5      96980.04      96188.23      1334.88 o                         
  -7   0   5       6681.73       6878.89       167.95 o                         
  -5   0   5      29985.98      29320.29       461.62 o                         
  -3   0   5      34485.78      34690.69       513.61 o                         
  -1   0   5      26127.26      27964.59       406.47 o                         
   1   0   5        295.35        368.20        27.96 o                         
   3   0   5      30477.10      30780.36       401.47 o                         
   5   0   5      44878.26      45126.89       645.57 o                         
   7   0   5      78856.25      77616.06      1117.03 o                         
   9   0   5      42741.19      41553.04       603.38 o                         
  11   0   5      17080.46      16501.10       375.28 o                         
  13   0   5      40501.17      39352.59      1150.72 o                         
  15   0   5       5321.53       5764.40       431.56 o                         
  17   0   5       4901.04       4867.29       415.79 o                         
 -19   1   5       1817.35       1525.85       359.18 o                         
 -18   1   5         49.47        -59.04       234.77 o                         
 -17   1   5       3594.55       3555.29       252.51 o                         
 -16   1   5       7056.45       7415.94       600.28 o                         
 -15   1   5       2959.46       3130.60       199.77 o                         
 -14   1   5       4678.41       5046.17       322.55 o                         
 -13   1   5          9.44         12.04        60.17 o                         
 -12   1   5         31.43         70.97        55.26 o                         
 -11   1   5        119.44        145.09        64.44 o                         
 -10   1   5      45100.71      44838.59       526.51 o                         
  -9   1   5      24994.59      24396.94       291.13 o                         
  -8   1   5       9362.15       9482.20       156.44 o                         
  -7   1   5        342.39        417.82        36.32 o                         
  -6   1   5        889.71        902.00        43.63 o                         
  -5   1   5      49425.57      48117.80       502.46 o                         
  -4   1   5      17308.11      17611.94       211.72 o                         
  -3   1   5     173232.11     174019.92      2163.72 o                         
  -2   1   5       1006.16        995.77        32.99 o                         
  -1   1   5       2876.88       3404.38        75.15 o                         
   0   1   5        577.21        647.65        21.64 o                         
   1   1   5      84904.16      85739.51       775.74 o                         
   2   1   5        129.54        195.74        19.85 o                         
   3   1   5     108133.08     107584.93       927.04 o                         
   4   1   5        338.60        426.24        25.45 o                         
   5   1   5       5594.63       5644.41        83.96 o                         
   6   1   5      29142.91      29410.55       318.19 o                         
   7   1   5      54392.20      53062.17       531.90 o                         
   8   1   5      16898.96      16382.46       218.00 o                         
   9   1   5       8956.01       8840.10       154.64 o                         
  10   1   5       2032.32       1945.67        82.08 o                         
  11   1   5          7.69         32.50        46.98 o                         
  12   1   5      14592.71      14930.74       308.89 o                         
  13   1   5        612.72        582.40       151.57 o                         
  14   1   5       5114.61       5164.85       320.83 o                         
  15   1   5        352.00        140.28       145.70 o                         
  16   1   5         19.01        183.95       153.42 o                         
  17   1   5       1229.12       1431.77       205.11 o                         
 -19   2   5        211.35        -75.38       262.73 o                         
 -18   2   5        129.19         57.28       189.20 o                         
 -17   2   5         82.57        -19.28       172.45 o                         
 -16   2   5       8059.00       8018.65       349.35 o                         
 -15   2   5       8529.05       8799.00       353.52 o                         
 -14   2   5       1831.49       1707.15       159.07 o                         
 -13   2   5        689.13        475.67        75.51 o                         
 -12   2   5          9.72         29.25        53.99 o                         
 -11   2   5       1095.88       1228.75        79.42 o                         
 -10   2   5       5879.60       5936.20       141.72 o                         
  -9   2   5      13973.71      13699.66       319.21 o                         
  -8   2   5       9240.56       9476.02       166.79 o                         
  -7   2   5       4024.06       4104.82        86.49 o                         
  -6   2   5        130.65        193.84        26.50 o                         
  -5   2   5      13766.49      14004.64       226.16 o                         
  -4   2   5     126093.69     127345.47      1225.30 o                         
  -3   2   5       4584.96       4706.65        76.10 o                         
  -2   2   5       5518.98       5491.50        90.65 o                         
  -1   2   5       4682.48       4932.18        70.73 o                         
   0   2   5      45283.57      46545.00       455.15 o                         
   1   2   5      10890.06      11710.39       126.79 o                         
   2   2   5     136252.66     138647.95      1241.78 o                         
   3   2   5       2258.25       2430.84        42.55 o                         
   4   2   5       2481.06       2687.77        55.16 o                         
   5   2   5        892.80        836.29        34.52 o                         
   6   2   5      31642.69      31877.18       340.93 o                         
   7   2   5      23677.87      23594.52       260.63 o                         
   8   2   5      21005.61      20373.23       255.99 o                         
   9   2   5       5831.60       5714.85       126.68 o                         
  10   2   5        558.80        599.34        59.46 o                         
  11   2   5       6468.29       6478.80       156.16 o                         
  12   2   5        318.16        340.30        66.93 o                         
  13   2   5       7234.16       7061.87       308.82 o                         
  14   2   5        995.77       1034.15       174.54 o                         
  15   2   5        719.25        914.44       183.97 o                         
  16   2   5        334.07        396.07       139.25 o                         
  17   2   5       1422.82       1303.26       178.01 o                         
 -19   3   5          3.46         26.22       286.46 o                         
 -18   3   5         62.44         95.35       191.31 o                         
 -17   3   5        147.95         41.59       177.34 o                         
 -16   3   5      14599.35      15801.57       611.65 o                         
 -15   3   5        243.45        170.83       139.46 o                         
 -14   3   5      23066.29      22235.04       835.92 o                         
 -13   3   5        356.19        205.66        70.84 o                         
 -12   3   5       3236.30       3259.57       137.66 o                         
 -11   3   5          9.50         24.94        46.16 o                         
 -10   3   5      81255.77      80923.12       857.78 o                         
  -9   3   5        249.49        226.95        42.27 o                         
  -8   3   5      29795.27      30153.89       354.98 o                         
  -7   3   5       3098.40       3127.49        76.26 o                         
  -6   3   5      20755.71      21125.23       295.81 o                         
  -5   3   5       8332.26       8937.81       133.79 o                         
  -4   3   5      67507.55      68546.41       684.05 o                         
  -3   3   5       2773.91       2968.67        69.00 o                         
  -2   3   5         81.72        211.00        24.21 o                         
  -1   3   5       4673.32       4954.24        74.50 o                         
   0   3   5        568.98        683.09        35.11 o                         
   1   3   5        752.81        783.29        35.73 o                         
   2   3   5      11933.13      12510.67       137.78 o                         
   3   3   5        540.75        625.99        31.14 o                         
   4   3   5       2693.93       2803.83        48.22 o                         
   5   3   5       7726.36       7779.54       126.45 o                         
   6   3   5      19766.39      20185.76       245.78 o                         
   7   3   5       1615.79       1582.15        55.32 o                         
   8   3   5      64695.61      62932.38       630.86 o                         
   9   3   5       2798.14       2786.64        96.32 o                         
  10   3   5         65.12         74.31        45.58 o                         
  11   3   5        928.26        827.88        78.05 o                         
  12   3   5      28923.14      28752.01       451.73 o                         
  13   3   5        270.70        293.31       113.70 o                         
  14   3   5      17151.36      18098.16       935.66 o                         
  15   3   5        349.15        566.44       143.26 o                         
  16   3   5        433.15        600.37       147.91 o                         
  17   3   5        964.84        668.56       158.73 o                         
 -18   4   5         18.01        128.55       192.12 o                         
 -17   4   5       1000.17       1169.35       246.55 o                         
 -16   4   5       5734.80       5919.88       384.31 o                         
 -15   4   5       5615.88       5496.63       367.39 o                         
 -14   4   5       4729.44       4817.64       266.86 o                         
 -13   4   5       1744.15       1714.08       119.56 o                         
 -12   4   5        311.93        258.40        71.18 o                         
 -11   4   5      15953.81      15972.77       346.91 o                         
 -10   4   5        680.70        834.91        66.97 o                         
  -9   4   5      14589.94      14501.42       221.02 o                         
  -8   4   5       5463.72       5571.72       110.74 o                         
  -7   4   5        600.38        624.69        38.28 o                         
  -6   4   5      42848.63      42470.17       458.50 o                         
  -5   4   5       5558.88       5326.42        95.88 o                         
  -4   4   5     116209.76     116250.92      1202.18 o                         
  -3   4   5       1025.13       1159.22        47.82 o                         
  -2   4   5      38932.00      39010.30       400.32 o                         
  -1   4   5      10122.10       9782.44       116.55 o                         
   0   4   5      75790.05      76765.91       742.76 o                         
   1   4   5       7830.57       8295.35        99.42 o                         
   2   4   5     234294.94     238750.36      2121.95 o                         
   3   4   5        874.26        921.97        31.00 o                         
   4   4   5       5745.36       5873.66        96.62 o                         
   5   4   5        831.36        895.31        41.06 o                         
   6   4   5      16972.90      17011.61       199.05 o                         
   7   4   5       6525.21       6558.63       111.35 o                         
   8   4   5      13204.96      13151.25       178.87 o                         
   9   4   5       5983.54       5650.66       133.65 o                         
  10   4   5       1056.98        933.90        74.87 o                         
  11   4   5        396.67        367.07        66.51 o                         
  12   4   5        859.67        660.29        86.49 o                         
  13   4   5       5793.88       5792.00       227.55 o                         
  14   4   5       1590.13       1648.82       170.63 o                         
  15   4   5       1046.96       1395.25       175.88 o                         
  16   4   5       1380.90       1590.25       183.40 o                         
  17   4   5        957.27        880.59       175.54 o                         
 -18   5   5        183.61       -187.44       187.44 o                         
 -17   5   5       1586.62       1369.13       248.98 o                         
 -16   5   5       3934.90       3906.39       333.27 o                         
 -15   5   5       9051.03       9535.05       614.90 o                         
 -14   5   5       6161.35       6219.69       411.18 o                         
 -13   5   5         73.27        137.35        81.28 o                         
 -12   5   5       2366.07       2306.61       114.36 o                         
 -11   5   5         13.50         22.10        46.43 o                         
 -10   5   5      26103.86      26202.43       334.90 o                         
  -9   5   5       2158.42       2243.68       123.53 o                         
  -8   5   5       9246.16       9756.86       162.81 o                         
  -7   5   5        453.54        492.42        35.67 o                         
  -6   5   5       2497.79       2609.70        69.02 o                         
  -5   5   5      69899.45      69525.07       701.00 o                         
  -4   5   5      29972.13      31273.63       339.65 o                         
  -3   5   5      32574.20      32840.58       348.33 o                         
  -2   5   5      14683.73      15010.55       168.75 o                         
  -1   5   5        475.39        581.01        29.46 o                         
   0   5   5       4388.34       4561.84        74.46 o                         
   1   5   5     214177.72     212972.38      1997.27 o                         
   2   5   5       7171.69       7481.20       102.39 o                         
   3   5   5      53230.22      53841.53       509.67 o                         
   4   5   5          8.05         53.63        17.51 o                         
   5   5   5       7071.06       6614.40       103.42 o                         
   6   5   5       7509.81       7361.61       110.81 o                         
   7   5   5      17632.46      17792.57       208.42 o                         
   8   5   5      12704.81      12711.03       179.48 o                         
   9   5   5        975.39        902.96        65.87 o                         
  10   5   5        415.06        474.95        61.42 o                         
  11   5   5        873.62        816.71        76.47 o                         
  12   5   5       7047.15       6753.77       226.77 o                         
  13   5   5        888.39       1087.56       157.68 o                         
  14   5   5       7497.77       7782.86       262.79 o                         
  15   5   5       2132.21       2144.70       171.94 o                         
  16   5   5         30.75        191.76       133.97 o                         
  17   5   5       1821.60       1779.00       195.60 o                         
 -18   6   5        463.62        461.15       219.29 o                         
 -17   6   5       3243.40       3851.62       340.75 o                         
 -16   6   5        115.37        -16.38       226.32 o                         
 -15   6   5      26602.79      26330.81       841.16 o                         
 -14   6   5        319.40        381.73       181.43 o                         
 -13   6   5       2507.03       2512.61       443.87 o                         
 -12   6   5       1084.04       1139.79        97.14 o                         
 -11   6   5      40430.38      41430.44       507.32 o                         
 -10   6   5         55.78         74.58        44.36 o                         
  -9   6   5      70101.91      69507.04       717.98 o                         
  -8   6   5       1387.92       1422.76        67.41 o                         
  -7   6   5         17.49         90.36        26.25 o                         
  -6   6   5        285.07        336.57        41.66 o                         
  -5   6   5      45675.81      45817.71       483.12 o                         
  -4   6   5         17.52        136.31        30.19 o                         
  -3   6   5      32394.84      32885.37       331.96 o                         
  -2   6   5       2006.56       2034.50        49.27 o                         
  -1   6   5        573.83        537.37        31.18 o                         
   0   6   5        145.51        229.00        29.36 o                         
   1   6   5       4834.34       5173.22        82.90 o                         
   2   6   5        257.69        429.61        39.70 o                         
   3   6   5       3120.74       3268.48        68.99 o                         
   4   6   5        486.11        556.12        53.85 o                         
   5   6   5       3351.63       3442.26        71.05 o                         
   6   6   5        153.66        208.61        28.32 o                         
   7   6   5      50733.51      49556.67       485.67 o                         
   8   6   5        280.78        326.74        40.90 o                         
   9   6   5      12327.00      12517.55       187.44 o                         
  10   6   5         65.67          3.40        44.79 o                         
  11   6   5       5357.67       5073.69       166.68 o                         
  12   6   5        235.92        155.63        91.93 o                         
  13   6   5      35424.15      35726.00       608.78 o                         
  14   6   5        426.95        341.42       132.71 o                         
  15   6   5       3202.60       3434.13       216.98 o                         
  16   6   5        127.33        -18.15       111.92 o                         
  17   6   5       2345.38       2428.43       229.07 o                         
 -18   7   5        484.71        244.70       216.22 o                         
 -17   7   5        674.47        575.63       260.14 o                         
 -16   7   5        718.41       1040.69       344.88 o                         
 -15   7   5       4191.42       4655.68       361.28 o                         
 -14   7   5       6856.60       7469.01       416.57 o                         
 -13   7   5         30.88        -11.69       111.57 o                         
 -12   7   5       1776.93       1905.74       114.92 o                         
 -11   7   5        396.34        345.33        70.77 o                         
 -10   7   5       1932.00       2317.20       102.15 o                         
  -9   7   5        136.91        119.05        43.16 o                         
  -8   7   5       8997.15       9268.77       161.82 o                         
  -7   7   5        125.20         84.81        30.07 o                         
  -6   7   5      19453.23      19477.22       211.58 o                         
  -5   7   5      45083.68      44888.99       411.38 o                         
  -4   7   5       3947.76       4038.23        75.14 o                         
  -3   7   5      54026.76      53752.31       517.78 o                         
  -2   7   5        394.18        504.95        27.78 o                         
  -1   7   5        643.96        736.62        30.80 o                         
   0   7   5       1661.57       1762.77        64.65 o                         
   1   7   5      90889.41      90886.77       997.34 o                         
   2   7   5      11908.86      11540.81       161.07 o                         
   3   7   5      43554.71      43357.93       550.68 o                         
   4   7   5       6373.22       6332.40        93.80 o                         
   5   7   5        786.10        817.44        46.62 o                         
   6   7   5        320.29        327.46        32.87 o                         
   7   7   5      18872.89      18496.70       228.26 o                         
   8   7   5      19443.56      19171.29       243.07 o                         
   9   7   5        163.70        140.96        43.07 o                         
  10   7   5        219.76        238.49        56.43 o                         
  11   7   5        130.18         28.49        54.09 o                         
  12   7   5       3338.58       3537.41       179.71 o                         
  13   7   5        279.35        368.61       111.52 o                         
  14   7   5       2921.88       3047.62       186.64 o                         
  15   7   5        129.07         34.72       114.27 o                         
  16   7   5        461.63        419.04       131.18 o                         
  17   7   5       1208.08       1240.41       166.10 o                         
 -18   8   5        305.34         42.65       267.36 o                         
 -17   8   5       4805.98       3884.10       357.61 o                         
 -16   8   5       3650.21       3525.65       337.31 o                         
 -15   8   5       6274.83       6822.20       419.56 o                         
 -14   8   5        216.48        229.50       184.55 o                         
 -13   8   5       1190.12        882.45       204.44 o                         
 -12   8   5       3891.25       3641.67       158.26 o                         
 -11   8   5      17101.58      17438.58       369.32 o                         
 -10   8   5        144.90        146.19        54.57 o                         
  -9   8   5      30438.74      30659.73       393.38 o                         
  -8   8   5      11370.42      11520.72       185.71 o                         
  -7   8   5       1591.13       1689.53        56.25 o                         
  -6   8   5       3411.53       3310.99        77.04 o                         
  -5   8   5       4305.71       4394.06        77.78 o                         
  -4   8   5      61121.47      60466.65       556.69 o                         
  -3   8   5      13602.25      13563.56       164.39 o                         
  -2   8   5      39521.40      39856.87       395.34 o                         
  -1   8   5       5661.38       5665.90        96.44 o                         
   0   8   5      34410.57      33975.88       385.20 o                         
   1   8   5         51.97        104.77        21.81 o                         
   2   8   5      43001.19      41900.96       572.41 o                         
   3   8   5       1382.96       1416.80        41.07 o                         
   4   8   5       8639.42       8460.75       117.49 o                         
   5   8   5       7121.68       7053.61       103.39 o                         
   6   8   5      29259.74      27742.13       302.43 o                         
   7   8   5      13795.61      13688.46       224.99 o                         
   8   8   5       3666.02       3630.87        97.11 o                         
   9   8   5       4016.01       4075.76       108.99 o                         
  10   8   5        762.97        866.11        65.59 o                         
  11   8   5       1488.12       1710.59       126.68 o                         
  12   8   5       1530.75       1679.49       145.24 o                         
  13   8   5      14725.67      15201.52       373.80 o                         
  14   8   5       2206.39       2399.31       177.10 o                         
  15   8   5       1559.62       1531.70       159.45 o                         
  16   8   5         20.99        -30.96       118.00 o                         
 -17   9   5        474.43        267.99       377.90 o                         
 -16   9   5      11891.52      11240.12       545.80 o                         
 -15   9   5        522.03        876.67       264.63 o                         
 -14   9   5      15536.77      15566.26      1194.04 o                         
 -13   9   5       5550.97       5284.08       343.60 o                         
 -12   9   5       1218.56       1445.26       118.17 o                         
 -11   9   5       3034.05       2936.51       131.89 o                         
 -10   9   5      57507.73      58280.57       713.65 o                         
  -9   9   5        942.91        882.67        74.84 o                         
  -8   9   5      30392.18      30732.34       412.62 o                         
  -7   9   5       8740.77       8896.47       138.73 o                         
  -6   9   5      10456.08      10725.34       132.38 o                         
  -5   9   5        202.97        317.89        28.18 o                         
  -4   9   5      29839.80      29821.44       290.48 o                         
  -3   9   5        234.11        339.42        31.88 o                         
  -2   9   5       9809.73       9859.76       131.35 o                         
  -1   9   5       2295.34       2380.96        74.59 o                         
   0   9   5         28.04         51.01        19.77 o                         
   1   9   5       1147.67       1335.73        46.03 o                         
   2   9   5      14602.44      14673.67       152.40 o                         
   3   9   5       1910.34       2028.14        50.02 o                         
   4   9   5       1218.61       1228.25        44.74 o                         
   5   9   5       1361.17       1454.24        50.72 o                         
   6   9   5      37267.60      35905.21       374.97 o                         
   7   9   5         11.69         53.10        53.60 o                         
   8   9   5      38006.30      36887.79       400.73 o                         
   9   9   5       3488.19       3520.59       136.46 o                         
  10   9   5       1247.06       1314.65        77.31 o                         
  11   9   5       4587.13       4688.21       192.85 o                         
  12   9   5      30734.17      31479.13       625.39 o                         
  13   9   5        613.01        689.58       126.38 o                         
  14   9   5      14924.05      14966.07       369.92 o                         
  15   9   5        632.30        538.27       131.71 o                         
  16   9   5        156.54        202.79       128.61 o                         
 -17  10   5          6.77       -197.72       197.72 o                         
 -16  10   5       4582.66       4782.54       562.92 o                         
 -15  10   5       1603.80       1750.54       285.23 o                         
 -14  10   5       2387.77       1904.70       269.92 o                         
 -13  10   5       1104.04        797.31       188.54 o                         
 -12  10   5        305.88        225.82        94.71 o                         
 -11  10   5       4128.79       4250.33       167.60 o                         
 -10  10   5       3883.40       3822.74       133.94 o                         
  -9  10   5       9699.49       9635.21       230.23 o                         
  -8  10   5       2964.94       3046.04       107.20 o                         
  -7  10   5       2802.93       2982.44        84.38 o                         
  -6  10   5       6350.86       6163.51       137.83 o                         
  -5  10   5      10492.63      10477.52       132.53 o                         
  -4  10   5      85271.70      84145.78       701.82 o                         
  -3  10   5       5449.39       5468.29        89.71 o                         
  -2  10   5      20362.04      20399.29       234.74 o                         
  -1  10   5       1208.72       1368.69        47.80 o                         
   0  10   5      43651.95      42926.98       394.19 o                         
   1  10   5        929.08        909.55        34.47 o                         
   2  10   5      70139.63      68326.02       551.18 o                         
   3  10   5      14592.26      14157.21       156.11 o                         
   4  10   5      12841.32      12403.86       154.28 o                         
   5  10   5        276.09        322.20        34.38 o                         
   6  10   5      19491.01      18717.80       233.45 o                         
   7  10   5       5607.61       5617.06       121.91 o                         
   8  10   5      16849.08      16667.18       231.07 o                         
   9  10   5       5254.11       5414.44       146.47 o                         
  10  10   5       1479.95       1377.26        87.00 o                         
  11  10   5       1646.83       1838.23       171.39 o                         
  12  10   5        987.65       1139.47       132.97 o                         
  13  10   5       5256.54       5652.44       265.33 o                         
  14  10   5        512.43        397.35       123.21 o                         
  15  10   5         16.63         69.72       119.57 o                         
  16  10   5        186.38         19.71       119.84 o                         
 -17  11   5       5301.67       4907.63       571.97 o                         
 -16  11   5       3714.69       4144.79       375.44 o                         
 -15  11   5       1947.48       1532.74       275.93 o                         
 -14  11   5       3942.09       4224.26       273.30 o                         
 -13  11   5        481.93        335.82       143.23 o                         
 -12  11   5        549.87        775.64       247.59 o                         
 -11  11   5        381.40        362.27        79.29 o                         
 -10  11   5       5473.78       5650.37       199.37 o                         
  -9  11   5       9730.72      10048.85       207.36 o                         
  -8  11   5      16651.80      16415.87       276.15 o                         
  -7  11   5       2779.20       2778.27        88.29 o                         
  -6  11   5        106.93        114.28        35.80 o                         
  -5  11   5      11053.88      11024.87       165.03 o                         
  -4  11   5       5374.83       5315.35        92.89 o                         
  -3  11   5      62257.90      61542.04       527.55 o                         
  -2  11   5        714.26        725.76        34.40 o                         
  -1  11   5       3419.93       3528.09        63.75 o                         
   0  11   5       2147.10       2299.50        51.51 o                         
   1  11   5      30584.07      30422.27       285.60 o                         
   2  11   5        498.41        604.76        34.33 o                         
   3  11   5      38368.80      37289.22       333.03 o                         
   4  11   5       2540.14       2427.30        63.29 o                         
   5  11   5       9285.29       9024.28       131.89 o                         
   6  11   5      11987.82      11224.96       162.53 o                         
   7  11   5      17483.65      16951.35       228.66 o                         
   8  11   5      12197.34      11940.09       190.40 o                         
   9  11   5        360.47        335.41        53.78 o                         
  10  11   5         55.57         16.13        63.19 o                         
  11  11   5       2247.43       2320.11       140.35 o                         
  12  11   5       6489.52       6624.10       246.87 o                         
  13  11   5         94.28        -27.15       106.79 o                         
  14  11   5       2635.34       2726.62       192.08 o                         
  15  11   5        850.78        779.85       142.62 o                         
  16  11   5         68.16        181.41       127.92 o                         
 -17  12   5        855.08        751.85       367.57 o                         
 -16  12   5        142.41        226.08       232.55 o                         
 -15  12   5      12136.99      11863.69       572.42 o                         
 -14  12   5       1802.87       1721.85       323.45 o                         
 -13  12   5       3626.44       3779.43       259.71 o                         
 -12  12   5       5228.00       5008.55       343.83 o                         
 -11  12   5      15593.41      15818.80       742.02 o                         
 -10  12   5        303.49        204.76        78.74 o                         
  -9  12   5      27897.23      27258.12       426.05 o                         
  -8  12   5        223.66        187.69        48.83 o                         
  -7  12   5        899.33        901.50        61.42 o                         
  -6  12   5       9519.84       9670.59       183.01 o                         
  -5  12   5      21226.22      21585.08       297.11 o                         
  -4  12   5       1224.40       1357.15        55.54 o                         
  -3  12   5       3341.40       3353.52        71.51 o                         
  -2  12   5        342.56        327.30        32.31 o                         
  -1  12   5       1127.51       1145.74        39.91 o                         
   0  12   5       2458.19       2607.51        64.82 o                         
   1  12   5        225.22        236.12        29.69 o                         
   2  12   5       1652.39       1932.55        63.44 o                         
   3  12   5       8493.80       8609.46       118.44 o                         
   4  12   5       3450.07       3500.87        81.41 o                         
   5  12   5       3684.61       3565.65        96.28 o                         
   6  12   5        434.41        515.21        48.23 o                         
   7  12   5      27679.35      26435.77       303.11 o                         
   8  12   5       2533.38       2541.31       129.57 o                         
   9  12   5      17356.16      17234.59       265.05 o                         
  10  12   5       6916.74       7061.66       231.16 o                         
  11  12   5       8548.52       9336.36       248.00 o                         
  12  12   5        565.74        402.63       103.66 o                         
  13  12   5      12329.69      12398.67       338.93 o                         
  14  12   5         78.97        -35.61       112.78 o                         
  15  12   5       1843.32       1679.31       279.49 o                         
 -16  13   5        903.51        878.26       262.81 o                         
 -15  13   5       4163.71       3849.29       286.98 o                         
 -14  13   5        665.00        412.71       212.78 o                         
 -13  13   5       3160.13       2745.53       249.08 o                         
 -12  13   5         15.50        -53.33       121.60 o                         
 -11  13   5       1010.87       1273.87       172.31 o                         
 -10  13   5       9417.76       8843.95       468.29 o                         
  -9  13   5       9916.20      10381.05       282.28 o                         
  -8  13   5       1823.18       1878.59       108.21 o                         
  -7  13   5        261.97        195.87        50.68 o                         
  -6  13   5       3046.41       3024.98       103.46 o                         
  -5  13   5      22658.20      22890.88       315.97 o                         
  -4  13   5       2697.80       2810.02        90.85 o                         
  -3  13   5      24524.01      25286.04       284.99 o                         
  -2  13   5      16018.04      16377.12       176.92 o                         
  -1  13   5         16.14         46.36        25.31 o                         
   0  13   5       9252.46       9117.86       131.16 o                         
   1  13   5      63636.60      63661.26       549.49 o                         
   2  13   5        193.65        226.02        32.46 o                         
   3  13   5      35885.93      35440.79       355.73 o                         
   4  13   5      17402.68      16676.59       199.32 o                         
   5  13   5       1692.21       1560.97        62.11 o                         
   6  13   5        119.06        177.54        40.83 o                         
   7  13   5      13181.07      12391.35       231.61 o                         
   8  13   5       1108.02       1210.43        71.73 o                         
   9  13   5       9884.55      10067.47       292.07 o                         
  10  13   5       3119.95       3105.16       145.26 o                         
  11  13   5        365.67        480.91        93.82 o                         
  12  13   5       1578.64       1432.85       125.89 o                         
  13  13   5        130.24          7.26        99.90 o                         
  14  13   5        508.08        411.77       119.68 o                         
  15  13   5        113.32         68.63       114.60 o                         
 -16  14   5       3068.50       2373.55       341.77 o                         
 -15  14   5       4416.37       4832.31       313.48 o                         
 -14  14   5        771.86       1056.84       198.51 o                         
 -13  14   5        268.68        357.53       160.39 o                         
 -12  14   5       1881.61       1869.69       205.72 o                         
 -11  14   5       5580.45       5028.07       277.76 o                         
 -10  14   5        286.24        198.11       121.84 o                         
  -9  14   5      12777.86      13376.84       369.03 o                         
  -8  14   5       6743.51       6662.05       184.63 o                         
  -7  14   5       4760.98       4748.06       156.79 o                         
  -6  14   5        167.25        317.43        60.49 o                         
  -5  14   5       2365.48       2308.08        93.32 o                         
  -4  14   5      21106.94      20916.76       286.64 o                         
  -3  14   5      15430.08      14865.11       224.56 o                         
  -2  14   5       8032.93       7919.75       201.89 o                         
  -1  14   5      11895.26      11846.84       153.23 o                         
   0  14   5      11626.21      11408.64       155.97 o                         
   1  14   5       3253.59       3237.63        84.08 o                         
   2  14   5      50890.47      48313.64       482.71 o                         
   3  14   5        167.39        158.24        36.58 o                         
   4  14   5        759.65        816.99        51.97 o                         
   5  14   5      10065.39       9745.46       153.28 o                         
   6  14   5       7182.27       6949.44       141.46 o                         
   7  14   5      16158.53      15660.68       220.68 o                         
   8  14   5       5320.37       5278.95       164.93 o                         
   9  14   5       1218.69       1038.12       100.75 o                         
  10  14   5       1980.35       2214.80       132.13 o                         
  11  14   5       3341.25       3278.89       158.31 o                         
  12  14   5         16.09         29.22        89.33 o                         
  13  14   5       5747.87       5544.87       232.49 o                         
  14  14   5       2030.61       1806.01       162.68 o                         
  15  14   5       1752.09       2081.31       427.13 o                         
 -15  15   5        144.33        -56.43       173.47 o                         
 -14  15   5       8282.77       8813.69       396.48 o                         
 -13  15   5       1912.68       1885.14       221.74 o                         
 -12  15   5       2507.15       2558.55       232.21 o                         
 -11  15   5       3318.60       2935.18       232.67 o                         
 -10  15   5      25789.48      27582.03       735.05 o                         
  -9  15   5        354.46        335.33       217.23 o                         
  -8  15   5      10633.82      10952.95       328.87 o                         
  -7  15   5       4128.37       4079.98       233.23 o                         
  -6  15   5       5743.72       5857.99       222.53 o                         
  -5  15   5       2884.49       2883.73       116.73 o                         
  -4  15   5      15771.13      15730.41       271.44 o                         
  -3  15   5        172.95        248.29        47.83 o                         
  -2  15   5        134.94        300.71        44.80 o                         
  -1  15   5         43.31         89.33        39.20 o                         
   0  15   5         68.75        119.91        36.98 o                         
   1  15   5        775.85        973.15        56.19 o                         
   2  15   5        772.57        854.47        55.69 o                         
   3  15   5       2251.85       2238.05        78.67 o                         
   4  15   5       1556.86       1396.67        69.48 o                         
   5  15   5       2743.72       2785.36        89.19 o                         
   6  15   5       6497.46       6204.32       135.12 o                         
   7  15   5        212.47        169.07        56.62 o                         
   8  15   5      22424.75      22243.27       365.80 o                         
   9  15   5       1767.68       1799.22       122.18 o                         
  10  15   5        475.63        509.40        97.20 o                         
  11  15   5       2321.52       2405.12       159.81 o                         
  12  15   5       9499.71       9420.26       265.46 o                         
  13  15   5        479.13        323.43       110.11 o                         
  14  15   5       8915.47       9615.12       414.97 o                         
 -15  16   5       2412.54       2979.52       284.26 o                         
 -14  16   5        942.57       1004.62       205.90 o                         
 -13  16   5        288.13         -0.43       155.86 o                         
 -12  16   5        109.31         77.08       149.21 o                         
 -11  16   5       2708.58       3155.06       248.33 o                         
 -10  16   5        124.47        263.36       136.08 o                         
  -9  16   5       1667.86       1543.44       417.38 o                         
  -8  16   5        418.78        527.33       179.08 o                         
  -7  16   5       1496.86       1550.61       123.02 o                         
  -6  16   5       1792.31       2008.95       108.87 o                         
  -5  16   5       9793.14      10006.25       221.18 o                         
  -4  16   5      20258.22      19825.16       325.11 o                         
  -3  16   5       2923.50       2841.80       121.47 o                         
  -2  16   5       5935.32       6105.57       164.52 o                         
  -1  16   5      20651.76      21040.54       338.05 o                         
   0  16   5      14047.08      13961.21       211.47 o                         
   1  16   5       1900.26       1986.73        76.45 o                         
   2  16   5      24944.37      24673.54       296.74 o                         
   3  16   5       2633.84       2544.21        92.69 o                         
   4  16   5       1305.60       1358.59        71.76 o                         
   5  16   5       6323.85       6502.92       144.20 o                         
   6  16   5       4196.32       3764.65       257.45 o                         
   7  16   5       2743.16       2785.10       137.25 o                         
   8  16   5       3521.18       3514.46       157.06 o                         
   9  16   5       4191.74       4636.57       185.37 o                         
  10  16   5         21.44         60.51        83.78 o                         
  11  16   5         73.51        137.43        93.08 o                         
  12  16   5        499.73        540.68       112.43 o                         
  13  16   5        849.78       1095.77       178.81 o                         
  14  16   5        264.30         46.48       257.07 o                         
 -14  17   5       1522.59       1700.06       426.92 o                         
 -13  17   5       2968.82       3235.73       279.43 o                         
 -12  17   5        131.07        134.76       152.04 o                         
 -11  17   5       1154.83        621.78       209.65 o                         
 -10  17   5      11615.07      12023.00       550.54 o                         
  -9  17   5        797.00        797.57       214.30 o                         
  -8  17   5       4906.43       5427.51       504.76 o                         
  -7  17   5       6647.85       6838.38       282.19 o                         
  -6  17   5          3.11         92.37        75.87 o                         
  -5  17   5       4355.92       4461.00       159.95 o                         
  -4  17   5       5250.42       5265.58       160.94 o                         
  -3  17   5       8338.90       8498.77       200.24 o                         
  -2  17   5       8682.61       8874.30       209.39 o                         
  -1  17   5        574.36        556.24        78.68 o                         
   0  17   5       3574.38       3598.98       124.17 o                         
   1  17   5      18199.54      18276.88       278.04 o                         
   2  17   5        831.47        754.27        66.74 o                         
   3  17   5       1491.10       1504.69        80.70 o                         
   4  17   5        521.03        450.61        60.60 o                         
   5  17   5       2828.00       2912.14       148.86 o                         
   6  17   5       8733.12       8684.85       236.71 o                         
   7  17   5       5689.91       5614.71       200.00 o                         
   8  17   5       1768.00       1915.29       208.43 o                         
   9  17   5       1670.96       1810.97       135.65 o                         
  10  17   5         38.29        -28.39        95.44 o                         
  11  17   5       2139.02       2203.97       149.45 o                         
  12  17   5       4913.31       4926.01       220.94 o                         
  13  17   5        178.73        322.73       132.58 o                         
 -14  18   5       2335.98       2382.45       309.75 o                         
 -13  18   5       1357.48       1060.22       245.30 o                         
 -12  18   5       4208.73       4246.61       490.23 o                         
 -11  18   5       9001.26      10156.01       525.94 o                         
 -10  18   5        343.44        220.19       193.38 o                         
  -9  18   5      16527.55      17896.09      1053.75 o                         
  -8  18   5       7205.21       7201.34       290.98 o                         
  -7  18   5        374.59        227.01       114.66 o                         
  -6  18   5       6350.77       5983.55       260.63 o                         
  -5  18   5       9689.55       9506.82       319.47 o                         
  -4  18   5       3629.44       3757.99       167.22 o                         
  -3  18   5       5400.77       5353.63       209.54 o                         
  -2  18   5         67.71        183.92        70.19 o                         
  -1  18   5       1244.69       1356.88       110.02 o                         
   0  18   5        916.86        882.25        81.79 o                         
   1  18   5        253.80        315.00        60.40 o                         
   2  18   5       3280.93       3228.23       125.16 o                         
   3  18   5       5864.38       5856.43       176.74 o                         
   4  18   5       2190.69       2057.73       122.08 o                         
   5  18   5         40.89        150.02        78.35 o                         
   6  18   5       1272.52       1315.49       119.56 o                         
   7  18   5      11668.01      11428.38       288.25 o                         
   8  18   5       1432.81       1698.35       156.98 o                         
   9  18   5       4360.70       4590.18       237.73 o                         
  10  18   5       4384.30       4354.07       219.88 o                         
  11  18   5       1078.00        906.77       140.44 o                         
  12  18   5       2449.96       2174.08       210.94 o                         
 -13  19   5        347.43        617.79       245.17 o                         
 -12  19   5        268.24         58.02       393.17 o                         
 -11  19   5        331.70        256.09       243.71 o                         
 -10  19   5        655.11        802.29       322.62 o                         
  -9  19   5         38.06        142.97       191.40 o                         
  -8  19   5        114.59        124.10       121.60 o                         
  -7  19   5        668.38        687.37       144.77 o                         
  -6  19   5       6869.71       7160.60       292.29 o                         
  -5  19   5      13286.78      13628.19       396.27 o                         
  -4  19   5         97.86         56.37        99.86 o                         
  -3  19   5      15093.94      14575.33       513.49 o                         
  -2  19   5       1210.35       1341.17       175.91 o                         
  -1  19   5       1003.90       1130.19       151.94 o                         
   0  19   5       9494.10       9933.20       445.53 o                         
   1  19   5      18451.77      18259.38       453.71 o                         
   2  19   5       2293.05       2644.39       164.43 o                         
   3  19   5      13394.49      13302.62       342.00 o                         
   4  19   5       3554.58       3380.98       158.87 o                         
   5  19   5        100.38        118.81        82.56 o                         
   6  19   5        542.89        541.00       103.13 o                         
   7  19   5       4415.68       4345.38       241.59 o                         
   8  19   5       3007.10       3144.14       212.90 o                         
   9  19   5        788.82        792.84       127.71 o                         
  10  19   5        361.43        297.75       116.75 o                         
  11  19   5        113.93        -71.51       136.20 o                         
  12  19   5        412.94        728.06       247.34 o                         
 -12  20   5       2074.83       1980.67       333.53 o                         
 -11  20   5       1849.32       1760.25       300.23 o                         
 -10  20   5         10.68       -147.41       190.36 o                         
  -9  20   5       4776.81       4151.52       535.65 o                         
  -8  20   5       3156.23       3063.05       224.70 o                         
  -7  20   5       2514.76       2302.68       204.68 o                         
  -6  20   5        126.92        257.54       125.78 o                         
  -5  20   5        943.62        975.85       156.52 o                         
  -4  20   5       8986.44       9528.28       339.56 o                         
  -3  20   5       3344.51       3342.86       258.67 o                         
  -2  20   5       5132.52       4736.81       288.65 o                         
  -1  20   5       3009.92       3102.23       249.69 o                         
   0  20   5       5882.12       6176.76       384.43 o                         
   1  20   5        987.58       1328.91       210.95 o                         
   2  20   5       7274.30       7446.73       330.93 o                         
   3  20   5        938.91        950.70       129.89 o                         
   4  20   5       1184.97       1211.59       142.50 o                         
   5  20   5       2333.60       2318.45       176.94 o                         
   6  20   5       7907.19       8100.08       326.01 o                         
   7  20   5       3598.26       3796.84       187.44 o                         
   8  20   5        150.16        210.24       102.76 o                         
   9  20   5        486.87        296.33       127.53 o                         
  10  20   5       1438.63       1258.75       218.69 o                         
  11  20   5       1463.56       1243.77       188.23 o                         
 -11  21   5       1978.30       1646.67       289.62 o                         
 -10  21   5       6376.52       6340.01       599.75 o                         
  -9  21   5        106.86         80.10       209.62 o                         
  -8  21   5       2380.98       2110.37       208.85 o                         
  -7  21   5       3995.90       4552.46       390.51 o                         
  -6  21   5       3256.24       2746.14       326.09 o                         
  -5  21   5       2365.67       2163.83       198.76 o                         
  -4  21   5       4639.99       5018.27       279.29 o                         
  -3  21   5         41.70         85.60       142.67 o                         
  -2  21   5         31.46       -139.71       152.77 o                         
  -1  21   5        304.72        387.36       146.95 o                         
   0  21   5        843.99        812.26       181.84 o                         
   1  21   5        589.85        722.82       176.16 o                         
   2  21   5       2241.07       2510.28       216.99 o                         
   3  21   5       1556.17       1463.03       154.70 o                         
   4  21   5       2863.39       2891.56       192.75 o                         
   5  21   5        863.60        721.96       136.29 o                         
   6  21   5       1377.66       1309.55       158.17 o                         
   7  21   5         20.21        151.41       105.37 o                         
   8  21   5       5270.63       5389.22       274.13 o                         
   9  21   5       3848.61       3785.69       250.34 o                         
  10  21   5        144.36         -4.63       140.18 o                         
 -10  22   5        593.54        397.95       237.19 o                         
  -9  22   5         28.14        129.28       217.88 o                         
  -8  22   5        479.99        172.23       246.23 o                         
  -7  22   5       3477.16       3218.61       257.43 o                         
  -6  22   5       2784.98       2416.65       254.55 o                         
  -5  22   5       2822.78       2964.12       229.56 o                         
  -4  22   5       6426.73       6745.74       368.94 o                         
  -3  22   5       1456.94       1064.02       268.18 o                         
  -2  22   5       2638.60       2315.29       248.78 o                         
  -1  22   5       8210.92       8444.45       400.02 o                         
   0  22   5       4371.94       4860.07       321.53 o                         
   1  22   5        969.28        813.34       190.14 o                         
   2  22   5      13061.12      12964.28       413.72 o                         
   3  22   5       8109.06       8642.95       427.12 o                         
   4  22   5       1064.49       1062.32       178.48 o                         
   5  22   5       3848.21       4417.26       236.27 o                         
   6  22   5       1280.19       1006.18       177.91 o                         
   7  22   5          5.43        -36.83       146.84 o                         
   8  22   5       2099.46       2337.43       265.78 o                         
   9  22   5       1182.92       1391.24       191.06 o                         
  -9  23   5       2576.02       1905.80       488.90 o                         
  -8  23   5       6039.93       5662.85       589.10 o                         
  -7  23   5       2065.22       1998.22       212.93 o                         
  -6  23   5        335.69        267.13       152.64 o                         
  -5  23   5        221.34        278.02       148.80 o                         
  -4  23   5       1632.58       1939.99       247.36 o                         
  -3  23   5       7398.97       7126.28       521.74 o                         
  -2  23   5       4942.46       4761.84       330.87 o                         
  -1  23   5        136.58        112.58       156.03 o                         
   0  23   5       2506.21       1798.65       254.77 o                         
   1  23   5       5078.38       5241.73       619.95 o                         
   2  23   5        120.88        -21.99       152.05 o                         
   3  23   5       1490.51       1471.87       191.50 o                         
   4  23   5       3010.24       3300.57       244.63 o                         
   5  23   5       3290.07       3223.68       517.51 o                         
   6  23   5       6227.80       6621.11       567.16 o                         
   7  23   5       1251.91       1368.26       232.70 o                         
   8  23   5       2730.29       2180.55       270.14 o                         
  -8  24   5        776.26        669.65       345.56 o                         
  -7  24   5         12.03        -73.28       147.86 o                         
  -6  24   5       2475.13       2927.39       250.38 o                         
  -5  24   5       4417.98       4176.13       327.92 o                         
  -4  24   5        230.55        136.20       167.83 o                         
  -3  24   5        209.81        -49.29       163.32 o                         
  -2  24   5         48.95         74.72       177.50 o                         
  -1  24   5        287.29        426.92       229.06 o                         
   0  24   5        796.01        871.21       239.17 o                         
   1  24   5         13.13        117.10       177.23 o                         
   2  24   5        366.70        656.42       206.86 o                         
   3  24   5       1425.98       1492.60       340.09 o                         
   4  24   5       2502.74       2662.59       434.36 o                         
   5  24   5          6.54        212.38       178.41 o                         
   6  24   5        141.86        172.29       180.31 o                         
  -6  25   5       2027.75       1990.39       267.97 o                         
  -5  25   5       2303.23       1781.99       262.04 o                         
  -4  25   5       1070.16       1159.65       234.10 o                         
  -3  25   5       4087.90       4069.95       340.21 o                         
  -2  25   5       6378.96       6661.19       401.94 o                         
  -1  25   5          8.47       -165.93       167.77 o                         
   0  25   5       2374.67       2445.97       285.52 o                         
   1  25   5       5711.18       5248.82       642.20 o                         
   2  25   5         16.10        277.43       275.98 o                         
   3  25   5       2276.36       2220.80       351.97 o                         
   4  25   5       5332.07       5514.60       677.46 o                         
   5  25   5        169.37        -39.57       281.29 o                         
  -3  26   5       2007.47       2182.29       281.62 o                         
  -2  26   5        816.21        615.77       219.33 o                         
  -1  26   5       2606.17       2873.08       380.79 o                         
   0  26   5        301.33        174.68       232.45 o                         
   1  26   5        493.67        664.99       275.58 o                         
 -18   0   6        255.48        276.33       248.50 o                         
 -16   0   6      11245.40      12440.40       736.04 o                         
 -14   0   6       2063.95       1725.15       220.20 o                         
 -12   0   6        171.12         47.94        74.74 o                         
 -10   0   6        591.03        662.67        81.28 o                         
  -8   0   6      13127.86      13075.21       394.07 o                         
  -6   0   6        105.06        242.32        50.08 o                         
  -4   0   6      98415.53     100432.27      2214.42 o                         
  -2   0   6      14318.44      14153.15       231.35 o                         
   0   0   6      40597.30      41119.62       746.97 o                         
   2   0   6     141164.41     143320.14      1733.99 o                         
   4   0   6      19961.95      20302.61       284.87 o                         
   6   0   6      26428.37      26637.12       444.37 o                         
   8   0   6      26797.95      26840.69       418.76 o                         
  10   0   6        234.41        159.67        71.06 o                         
  12   0   6        308.04        242.41       102.72 o                         
  14   0   6       1357.60       1538.66       290.86 o                         
  16   0   6        656.15        546.13       251.05 o                         
 -19   1   6       1072.98        857.06       324.48 o                         
 -18   1   6         45.14        -99.26       164.97 o                         
 -17   1   6       1578.73       1503.71       257.16 o                         
 -16   1   6      10309.56      10246.44       386.33 o                         
 -15   1   6       1538.03       1458.98       180.68 o                         
 -14   1   6      20347.13      18315.56       503.46 o                         
 -13   1   6          2.62         23.87        59.45 o                         
 -12   1   6         25.50         73.58        52.24 o                         
 -11   1   6         68.08        115.34        51.11 o                         
 -10   1   6      55764.95      54699.52       670.00 o                         
  -9   1   6       1861.91       1869.48        98.15 o                         
  -8   1   6      39213.23      38649.98       482.14 o                         
  -7   1   6       6426.76       6561.59       112.54 o                         
  -6   1   6       5118.36       4840.48       109.70 o                         
  -5   1   6        395.17        403.97        40.42 o                         
  -4   1   6      83485.47      85065.09       839.18 o                         
  -3   1   6      27862.53      27020.36       317.55 o                         
  -2   1   6        794.02        744.44        45.69 o                         
  -1   1   6       5081.33       5674.97        80.11 o                         
   0   1   6       1033.25       1177.69        30.95 o                         
   1   1   6      23263.15      23474.35       234.78 o                         
   2   1   6       6339.77       6515.87        79.88 o                         
   3   1   6      34564.41      34916.57       337.34 o                         
   4   1   6      10498.70      10429.46       122.73 o                         
   5   1   6       1218.85       1240.50        41.04 o                         
   6   1   6      20027.05      19926.64       235.44 o                         
   7   1   6      10910.41      10827.62       215.17 o                         
   8   1   6      55741.50      55003.77       561.78 o                         
   9   1   6        205.49        234.99        42.38 o                         
  10   1   6      13400.05      13187.78       207.66 o                         
  11   1   6        101.27         58.48        58.84 o                         
  12   1   6      13925.54      13790.59       445.68 o                         
  13   1   6         17.78       -132.03       132.03 o                         
  14   1   6      15046.67      15583.45       475.97 o                         
  15   1   6        354.29        211.10       156.25 o                         
  16   1   6        289.64        244.36       169.42 o                         
  17   1   6         13.69         82.05       138.99 o                         
 -19   2   6       1648.91        829.57       308.29 o                         
 -18   2   6        387.39        427.74       292.38 o                         
 -17   2   6       2885.85       3112.34       242.61 o                         
 -16   2   6       1911.75       2184.91       210.90 o                         
 -15   2   6      22526.34      21522.79       573.11 o                         
 -14   2   6       2240.61       2316.64       200.53 o                         
 -13   2   6      13672.90      13997.69       285.61 o                         
 -12   2   6       2193.80       2128.63       115.85 o                         
 -11   2   6      18954.13      18851.67       302.97 o                         
 -10   2   6         30.35          3.44        43.93 o                         
  -9   2   6      67771.18      67232.24       686.07 o                         
  -8   2   6       6985.54       6826.91       130.02 o                         
  -7   2   6       3132.83       3367.61        96.22 o                         
  -6   2   6      14794.15      14630.68       198.86 o                         
  -5   2   6      24225.31      24381.79       289.75 o                         
  -4   2   6      26376.41      26629.54       297.39 o                         
  -3   2   6      18889.21      18726.48       236.92 o                         
  -2   2   6      40141.01      39658.09       427.60 o                         
  -1   2   6        755.11        875.98        28.12 o                         
   0   2   6       1461.43       1380.03        42.73 o                         
   1   2   6         63.79        149.12        14.70 o                         
   2   2   6      22978.23      23914.09       240.98 o                         
   3   2   6      21001.46      21789.94       213.21 o                         
   4   2   6      10503.87      10517.32       121.76 o                         
   5   2   6       5525.89       5426.76       100.02 o                         
   6   2   6       4204.48       4363.98        88.01 o                         
   7   2   6      44490.83      43872.97       456.30 o                         
   8   2   6       7501.54       7104.78       134.51 o                         
   9   2   6      34652.18      33612.10       400.21 o                         
  10   2   6       1740.15       1684.07        91.92 o                         
  11   2   6       2108.75       2000.54        97.10 o                         
  12   2   6        225.26        124.64        81.58 o                         
  13   2   6      23471.79      23615.66       586.06 o                         
  14   2   6       2858.27       3274.31       318.57 o                         
  15   2   6       4385.88       4399.92       286.35 o                         
  16   2   6        220.66        325.86       145.50 o                         
  17   2   6       1384.82       1341.28       186.00 o                         
 -18   3   6        145.01        -22.56       541.61 o                         
 -17   3   6       1144.94       1121.96       233.59 o                         
 -16   3   6        154.36        167.22       140.80 o                         
 -15   3   6       8569.85       9142.75       684.88 o                         
 -14   3   6         77.83         44.99       118.05 o                         
 -13   3   6        783.09        860.69        93.85 o                         
 -12   3   6       3586.57       3778.91       143.84 o                         
 -11   3   6        121.16        133.83        49.77 o                         
 -10   3   6        184.34        219.36        49.86 o                         
  -9   3   6      13064.93      12942.36       198.09 o                         
  -8   3   6       3217.94       3397.16       113.77 o                         
  -7   3   6       3190.90       3519.81       100.91 o                         
  -6   3   6       2922.85       3489.12        88.34 o                         
  -5   3   6      51730.80      50997.07       600.80 o                         
  -4   3   6       1410.56       1538.43        48.77 o                         
  -3   3   6     153634.41     148989.45      1420.56 o                         
  -2   3   6        785.87        948.61        36.74 o                         
  -1   3   6       4577.00       4600.44       113.20 o                         
   0   3   6       3764.50       4224.61        63.00 o                         
   1   3   6     213360.56     213440.98      1898.09 o                         
   2   3   6        887.93        762.32        27.07 o                         
   3   3   6     121230.80     121304.27      1048.97 o                         
   4   3   6        426.92        419.22        23.46 o                         
   5   3   6         13.66         21.73        18.64 o                         
   6   3   6       1570.19       1652.98        54.40 o                         
   7   3   6      25044.70      24497.52       272.12 o                         
   8   3   6          2.21         24.61        51.03 o                         
   9   3   6       6421.76       6257.26       140.51 o                         
  10   3   6       1433.41       1437.34        86.86 o                         
  11   3   6         29.61         45.27        54.08 o                         
  12   3   6         28.69        -16.96        69.01 o                         
  13   3   6        745.57        555.77       154.07 o                         
  14   3   6         15.33        191.33       150.11 o                         
  15   3   6       1701.57       1737.71       192.27 o                         
  16   3   6        330.37        251.38       196.62 o                         
  17   3   6       1087.83        854.93       172.12 o                         
 -18   4   6         33.24         -5.93       181.64 o                         
 -17   4   6        246.66        538.49       208.13 o                         
 -16   4   6       1208.80        884.99       219.39 o                         
 -15   4   6      23627.93      24343.07       636.25 o                         
 -14   4   6        404.58        412.92       141.95 o                         
 -13   4   6       2480.01       2587.89       131.83 o                         
 -12   4   6       1606.51       1629.18        99.56 o                         
 -11   4   6      15203.54      15429.20       251.15 o                         
 -10   4   6       2468.30       2596.00        99.32 o                         
  -9   4   6      65983.88      66480.18       723.66 o                         
  -8   4   6       7043.62       7088.16       129.07 o                         
  -7   4   6       3623.09       3678.86        79.04 o                         
  -6   4   6       1165.26       1342.38        58.85 o                         
  -5   4   6      25374.48      25283.78       294.04 o                         
  -4   4   6      36015.96      36614.84       392.63 o                         
  -3   4   6      26774.81      26920.41       296.32 o                         
  -2   4   6      21372.59      21804.88       310.51 o                         
  -1   4   6        655.95        775.39        40.44 o                         
   0   4   6      15811.04      16781.32       180.11 o                         
   1   4   6       6730.19       6977.82        92.03 o                         
   2   4   6      81567.16      82717.18       760.77 o                         
   3   4   6       6994.42       7433.57        97.33 o                         
   4   4   6       2691.12       2684.04        70.42 o                         
   5   4   6       1710.80       1815.81        48.67 o                         
   6   4   6       1135.11       1192.20        47.79 o                         
   7   4   6      41253.46      40688.32       407.94 o                         
   8   4   6       4773.48       4794.22       155.62 o                         
   9   4   6       7923.25       7777.66       191.67 o                         
  10   4   6        129.64         91.37        50.27 o                         
  11   4   6       4019.05       3614.34       132.27 o                         
  12   4   6        140.14         65.21        95.84 o                         
  13   4   6      28581.58      28825.57       524.71 o                         
  14   4   6        290.55        285.47       113.58 o                         
  15   4   6       4609.94       4736.72       264.13 o                         
  16   4   6        420.55        235.10       143.02 o                         
  17   4   6       1278.23       1162.10       178.12 o                         
 -18   5   6       1158.73        916.91       240.38 o                         
 -17   5   6          3.26        -83.33       178.25 o                         
 -16   5   6       5134.62       5284.35       368.53 o                         
 -15   5   6       3216.91       3483.43       308.28 o                         
 -14   5   6      18122.31      18724.23       521.37 o                         
 -13   5   6        132.58        124.32        74.34 o                         
 -12   5   6        219.66        154.38        60.66 o                         
 -11   5   6        809.23        782.59        73.32 o                         
 -10   5   6      31681.52      31340.97       403.89 o                         
  -9   5   6       1579.69       1609.93        76.19 o                         
  -8   5   6      34012.30      33732.82       370.58 o                         
  -7   5   6        594.72        624.15        40.57 o                         
  -6   5   6       5982.67       5760.01       109.18 o                         
  -5   5   6      22998.27      22652.78       269.93 o                         
  -4   5   6      26196.25      26345.30       298.17 o                         
  -3   5   6      44753.59      45367.40       469.87 o                         
  -2   5   6        343.46        441.15        29.25 o                         
  -1   5   6       2196.32       2253.10        46.95 o                         
   0   5   6       2425.54       2580.47        71.30 o                         
   1   5   6      55639.73      56894.07       567.21 o                         
   2   5   6        909.76       1034.32        32.34 o                         
   3   5   6      19527.79      18954.73       218.73 o                         
   4   5   6       2445.90       2578.30       120.98 o                         
   5   5   6        107.21        150.54        22.57 o                         
   6   5   6       2291.06       2211.99        63.49 o                         
   7   5   6       5079.51       5156.47        94.88 o                         
   8   5   6      42070.34      41677.35       430.83 o                         
   9   5   6       3073.49       3144.35       107.36 o                         
  10   5   6         85.69         17.60        48.41 o                         
  11   5   6        239.02        273.71        62.29 o                         
  12   5   6      14034.34      14769.68       340.07 o                         
  13   5   6         67.12         26.69        94.22 o                         
  14   5   6      19304.87      19661.16       481.89 o                         
  15   5   6          2.39         15.52       105.67 o                         
  16   5   6        241.08        282.25       147.61 o                         
  17   5   6       1039.12        892.11       169.15 o                         
 -18   6   6         62.75        -39.38       201.68 o                         
 -17   6   6        517.67        696.80       234.86 o                         
 -16   6   6       3458.57       4440.87       491.66 o                         
 -15   6   6        428.30        439.93       202.11 o                         
 -14   6   6       3022.72       3661.34       307.86 o                         
 -13   6   6        275.78        169.44       141.08 o                         
 -12   6   6        286.95        334.93        70.75 o                         
 -11   6   6        341.65        364.80        60.05 o                         
 -10   6   6       1093.96       1151.74        77.57 o                         
  -9   6   6       4339.52       4451.89       119.13 o                         
  -8   6   6      14145.93      14364.15       213.06 o                         
  -7   6   6       2525.84       2513.74        67.61 o                         
  -6   6   6       9511.30       9506.56       135.53 o                         
  -5   6   6      10407.97      10437.21       145.07 o                         
  -4   6   6     140114.92     136821.25      1318.56 o                         
  -3   6   6       8681.85       8888.14       121.77 o                         
  -2   6   6     108585.60     107505.66       987.28 o                         
  -1   6   6      12495.63      12515.09       156.25 o                         
   0   6   6      23862.57      24020.19       268.38 o                         
   1   6   6       1295.81       1310.72        41.95 o                         
   2   6   6     162625.95     160557.34      1613.45 o                         
   3   6   6        425.49        515.28        36.77 o                         
   4   6   6      17398.09      17084.95       184.41 o                         
   5   6   6       8352.69       8287.18       113.45 o                         
   6   6   6      17707.23      17376.56       198.33 o                         
   7   6   6        219.33        256.73        33.93 o                         
   8   6   6      22711.95      22555.73       271.95 o                         
   9   6   6         10.79         40.72        40.68 o                         
  10   6   6        821.45        815.63        84.82 o                         
  11   6   6        135.56        153.58        55.66 o                         
  12   6   6        839.97        803.82       117.08 o                         
  13   6   6       1680.06       1682.76       158.42 o                         
  14   6   6       1486.09       1501.93       153.12 o                         
  15   6   6        173.78        181.25       119.05 o                         
  16   6   6        101.19        260.37       141.86 o                         
  17   6   6        327.43        115.25       163.39 o                         
 -18   7   6         38.09        259.07       219.06 o                         
 -17   7   6       1173.69       1330.58       260.55 o                         
 -16   7   6       8730.32       9005.82       471.65 o                         
 -15   7   6        896.55        851.92       222.21 o                         
 -14   7   6      20858.16      21305.96       723.77 o                         
 -13   7   6        331.30        209.00       128.16 o                         
 -12   7   6        215.92        256.98        74.61 o                         
 -11   7   6       2379.82       2353.37       112.57 o                         
 -10   7   6      53357.97      53541.02       616.89 o                         
  -9   7   6        722.93        796.51        63.46 o                         
  -8   7   6      46901.58      47110.13       515.52 o                         
  -7   7   6       4199.40       4252.41        91.86 o                         
  -6   7   6        192.15        263.35        29.68 o                         
  -5   7   6      11320.85      11252.79       146.29 o                         
  -4   7   6      14391.35      14317.54       176.72 o                         
  -3   7   6      19063.76      19358.62       219.15 o                         
  -2   7   6      24542.83      24219.29       258.75 o                         
  -1   7   6      17700.40      17664.30       223.23 o                         
   0   7   6       6049.20       6041.76        95.85 o                         
   1   7   6      21088.05      21313.39       287.58 o                         
   2   7   6      14611.23      14335.15       191.93 o                         
   3   7   6       3798.21       3645.33        92.16 o                         
   4   7   6        467.97        493.53        33.68 o                         
   5   7   6        432.64        519.07        35.02 o                         
   6   7   6      17693.01      17390.92       224.95 o                         
   7   7   6       8538.60       8492.22       148.96 o                         
   8   7   6      46832.25      45196.81       466.38 o                         
   9   7   6        199.78        182.12        44.83 o                         
  10   7   6       1418.09       1376.20        89.14 o                         
  11   7   6       2200.09       2295.93       148.80 o                         
  12   7   6      20692.31      20439.80       420.39 o                         
  13   7   6         74.75        -89.95        99.68 o                         
  14   7   6      20386.60      20146.82       636.53 o                         
  15   7   6       1555.79       1617.03       165.07 o                         
  16   7   6         73.61         29.54       119.53 o                         
 -18   8   6        531.19        273.44       269.25 o                         
 -17   8   6        640.49        700.74       449.46 o                         
 -16   8   6        234.06        -76.67       185.59 o                         
 -15   8   6      12419.05      11846.27       654.86 o                         
 -14   8   6       1591.37       1624.62       255.47 o                         
 -13   8   6       6062.90       5852.55       286.33 o                         
 -12   8   6        995.19        846.72        97.99 o                         
 -11   8   6      18292.36      18762.46       336.27 o                         
 -10   8   6       3440.90       3400.79       131.23 o                         
  -9   8   6      46994.47      47331.81       527.45 o                         
  -8   8   6        121.05        106.81        42.06 o                         
  -7   8   6       6503.52       6231.86       113.37 o                         
  -6   8   6        446.36        528.45        32.96 o                         
  -5   8   6      29285.60      29447.83       277.00 o                         
  -4   8   6      61636.86      61106.19       541.68 o                         
  -3   8   6      10512.38      10493.39       141.01 o                         
  -2   8   6       4264.94       4579.44        97.86 o                         
  -1   8   6       1480.89       1444.33        55.91 o                         
   0   8   6       4506.68       4486.02        90.41 o                         
   1   8   6       1505.84       1560.64        54.81 o                         
   2   8   6      64274.83      63555.68       546.16 o                         
   3   8   6      18580.98      18362.84       182.73 o                         
   4   8   6      12085.95      11193.23       135.49 o                         
   5   8   6       1011.50       1067.52        43.83 o                         
   6   8   6       3292.13       3163.93        76.98 o                         
   7   8   6      24913.54      24055.38       281.79 o                         
   8   8   6      11548.66      11426.48       198.03 o                         
   9   8   6      18962.01      19019.70       255.82 o                         
  10   8   6       1073.31       1029.98        75.77 o                         
  11   8   6       1031.61       1021.07       119.33 o                         
  12   8   6        315.90        466.49       105.21 o                         
  13   8   6      18478.70      19155.23       443.77 o                         
  14   8   6        464.60        535.20       124.90 o                         
  15   8   6       3972.16       4097.29       277.20 o                         
  16   8   6        107.24         99.98       120.03 o                         
 -17   9   6       3867.12       3510.14       343.71 o                         
 -16   9   6        833.86        524.98       225.51 o                         
 -15   9   6       4393.79       4720.22       370.40 o                         
 -14   9   6        193.37        129.00       193.55 o                         
 -13   9   6         18.88        258.81       134.14 o                         
 -12   9   6       1534.30       1756.98       135.48 o                         
 -11   9   6         22.14         75.41        64.01 o                         
 -10   9   6        165.26        207.67        70.52 o                         
  -9   9   6       3080.42       3211.60       110.37 o                         
  -8   9   6        144.86        200.52        43.91 o                         
  -7   9   6       3276.81       3372.45        85.70 o                         
  -6   9   6       7617.12       7557.48       117.38 o                         
  -5   9   6      24008.49      23893.90       245.27 o                         
  -4   9   6         20.41         71.94        21.54 o                         
  -3   9   6      96375.45      95697.12       851.50 o                         
  -2   9   6       8403.72       8358.68       123.24 o                         
  -1   9   6        162.26        219.12        37.33 o                         
   0   9   6       7400.78       7391.50       107.00 o                         
   1   9   6      48778.14      47601.85       383.43 o                         
   2   9   6        834.49        827.81        34.12 o                         
   3   9   6      48981.94      47457.11       401.61 o                         
   4   9   6      14939.37      14399.82       155.55 o                         
   5   9   6       3391.37       3183.44        72.34 o                         
   6   9   6       7332.57       7022.87       117.52 o                         
   7   9   6      28853.06      27602.14       365.27 o                         
   8   9   6        935.97        938.40        61.38 o                         
   9   9   6       1902.92       2067.33       108.74 o                         
  10   9   6        342.27        401.76        70.57 o                         
  11   9   6        155.94        165.05        89.21 o                         
  12   9   6        389.70        350.15       107.18 o                         
  13   9   6        345.24        174.51       109.10 o                         
  14   9   6         93.82         54.86       117.57 o                         
  15   9   6        925.12        605.42       181.96 o                         
  16   9   6         19.38        110.28       125.93 o                         
 -17  10   6       3088.67       2819.98       333.46 o                         
 -16  10   6       4286.53       4479.86       708.67 o                         
 -15  10   6      11379.74      12468.29       572.57 o                         
 -14  10   6         71.23         31.82       146.49 o                         
 -13  10   6       8818.52       9021.49       358.98 o                         
 -12  10   6       4524.36       4369.34       221.02 o                         
 -11  10   6      14280.68      14317.44       338.43 o                         
 -10  10   6       2807.25       3006.26       123.72 o                         
  -9  10   6      33161.72      32865.91       451.07 o                         
  -8  10   6       2676.58       2706.24        97.20 o                         
  -7  10   6       9424.46       9416.24       153.28 o                         
  -6  10   6       2788.39       2880.24        72.87 o                         
  -5  10   6      23896.02      23607.60       228.90 o                         
  -4  10   6       3578.11       3633.00        73.34 o                         
  -3  10   6      10037.26       9827.18       124.78 o                         
  -2  10   6       3349.49       3330.34        62.53 o                         
  -1  10   6       2357.68       2508.50        65.30 o                         
   0  10   6       4197.74       4219.96        69.41 o                         
   1  10   6        458.11        510.01        30.01 o                         
   2  10   6       1151.46       1364.18        44.49 o                         
   3  10   6      10531.72      10181.84       126.15 o                         
   4  10   6          7.50         41.64        23.27 o                         
   5  10   6       8207.90       7723.39       113.42 o                         
   6  10   6      14892.49      14117.94       194.66 o                         
   7  10   6      20706.83      20157.40       254.89 o                         
   8  10   6         55.07         69.72        41.90 o                         
   9  10   6      25709.47      25700.02       322.10 o                         
  10  10   6       4893.76       5120.64       163.40 o                         
  11  10   6       3187.79       3116.98       153.39 o                         
  12  10   6        978.45        959.79       134.01 o                         
  13  10   6      11950.66      12066.37       331.61 o                         
  14  10   6        461.54        251.66       121.08 o                         
  15  10   6       4288.54       4285.64       226.29 o                         
  16  10   6       1632.90       1737.98       178.22 o                         
 -17  11   6          1.85        -50.48       219.71 o                         
 -16  11   6       3988.07       4059.16       364.63 o                         
 -15  11   6        959.48        815.85       243.55 o                         
 -14  11   6       8269.65       8477.99       369.20 o                         
 -13  11   6       5214.82       5255.94       287.71 o                         
 -12  11   6         63.72        -28.90       114.80 o                         
 -11  11   6       2640.60       2400.15       151.19 o                         
 -10  11   6      34020.37      34838.66       559.71 o                         
  -9  11   6       5947.41       6117.18       172.82 o                         
  -8  11   6       9442.80       9358.80       192.11 o                         
  -7  11   6       2211.99       2314.10        86.95 o                         
  -6  11   6      11579.44      11678.51       156.73 o                         
  -5  11   6      18103.92      17918.53       225.36 o                         
  -4  11   6      20820.63      20763.50       223.28 o                         
  -3  11   6      20947.66      21313.37       211.52 o                         
  -2  11   6        308.12        262.25        25.42 o                         
  -1  11   6        398.11        396.17        28.15 o                         
   0  11   6       7077.70       7178.82        96.02 o                         
   1  11   6      30056.88      28965.62       267.03 o                         
   2  11   6       3283.98       3290.27        79.79 o                         
   3  11   6      32761.31      31960.95       296.16 o                         
   4  11   6      18645.46      17545.63       191.02 o                         
   5  11   6       2500.26       2399.20        66.16 o                         
   6  11   6       3449.29       3478.01        90.28 o                         
   7  11   6       2577.74       2455.75        82.67 o                         
   8  11   6      11965.89      11512.96       187.42 o                         
   9  11   6       3863.68       3662.26       112.93 o                         
  10  11   6       7111.32       7088.75       211.52 o                         
  11  11   6       2701.58       2808.48       151.42 o                         
  12  11   6      10354.34      10761.05       310.61 o                         
  13  11   6       1188.08        968.13       144.25 o                         
  14  11   6       5455.17       5509.37       246.03 o                         
  15  11   6          6.17       -115.91       115.91 o                         
 -16  12   6       4527.14       4011.12       371.22 o                         
 -15  12   6        811.26        881.34       249.73 o                         
 -14  12   6       4683.33       4624.11       295.10 o                         
 -13  12   6         64.12         68.40       138.38 o                         
 -12  12   6          6.84        165.80       130.83 o                         
 -11  12   6          2.28        177.16       103.92 o                         
 -10  12   6       2237.55       2242.62       158.86 o                         
  -9  12   6        540.18        709.56        83.26 o                         
  -8  12   6       8280.72       8459.06       201.41 o                         
  -7  12   6       4538.26       4896.04       186.86 o                         
  -6  12   6        305.91        318.05        52.54 o                         
  -5  12   6        369.17        457.00        48.47 o                         
  -4  12   6      33123.60      32592.46       321.97 o                         
  -3  12   6        408.66        517.62        37.05 o                         
  -2  12   6      21117.71      20859.46       195.00 o                         
  -1  12   6      13171.82      13146.33       141.36 o                         
   0  12   6      16845.52      16694.58       177.74 o                         
   1  12   6       2282.35       2462.47        62.77 o                         
   2  12   6      76467.48      74135.69       627.61 o                         
   3  12   6       2730.94       2620.14        66.24 o                         
   4  12   6      13550.14      12708.73       163.57 o                         
   5  12   6       4556.88       4382.58        96.23 o                         
   6  12   6       6385.05       6065.61       120.06 o                         
   7  12   6       3675.15       3699.81       100.36 o                         
   8  12   6       8578.11       8416.50       154.35 o                         
   9  12   6          4.14         13.15        63.20 o                         
  10  12   6          3.80        -29.51        74.47 o                         
  11  12   6        639.45        669.72       107.70 o                         
  12  12   6        156.75         91.16        97.15 o                         
  13  12   6         65.34        163.74       116.64 o                         
  14  12   6       2221.88       2362.97       188.76 o                         
  15  12   6        395.18        379.56       135.36 o                         
 -16  13   6       6420.30       6428.72       445.46 o                         
 -15  13   6        707.16        831.47       206.86 o                         
 -14  13   6      11106.57      11387.67       437.41 o                         
 -13  13   6       1399.14       1214.63       189.12 o                         
 -12  13   6        993.87        741.83       168.02 o                         
 -11  13   6       1517.31       1588.71       182.10 o                         
 -10  13   6      20766.56      21352.18       499.51 o                         
  -9  13   6       2843.40       2735.86       143.55 o                         
  -8  13   6      21134.94      21224.75       391.96 o                         
  -7  13   6       7142.39       7170.36       206.79 o                         
  -6  13   6       3498.36       3517.86       111.88 o                         
  -5  13   6         36.46         58.78        40.97 o                         
  -4  13   6      18785.51      18767.50       272.66 o                         
  -3  13   6      16372.22      16714.08       192.51 o                         
  -2  13   6       2575.96       2816.41        63.81 o                         
  -1  13   6        500.06        524.63        37.77 o                         
   0  13   6        167.31        159.12        31.21 o                         
   1  13   6      10817.11      10732.52       142.61 o                         
   2  13   6        498.56        587.05        41.23 o                         
   3  13   6       9729.83       9533.61       132.49 o                         
   4  13   6        948.67        724.80        53.44 o                         
   5  13   6       3321.28       3302.96        87.38 o                         
   6  13   6       8283.40       7942.57       145.08 o                         
   7  13   6       1313.21       1312.92        71.40 o                         
   8  13   6      20130.00      19628.33       287.23 o                         
   9  13   6         48.72         43.66        69.22 o                         
  10  13   6       1060.40       1066.02       107.57 o                         
  11  13   6       3514.38       3658.06       163.70 o                         
  12  13   6       6940.24       7189.74       227.42 o                         
  13  13   6         48.31        -65.15       100.38 o                         
  14  13   6       8198.48       7902.63       284.68 o                         
  15  13   6       1528.27       1432.61       154.97 o                         
 -16  14   6        526.07        636.21       266.25 o                         
 -15  14   6       7939.11       8787.73       965.11 o                         
 -14  14   6       2743.49       3186.70       263.80 o                         
 -13  14   6       3169.09       3036.63       294.54 o                         
 -12  14   6       3093.30       3249.80       245.78 o                         
 -11  14   6       3031.16       2741.98       284.95 o                         
 -10  14   6        572.75        557.01       142.73 o                         
  -9  14   6      13262.79      13583.94       376.41 o                         
  -8  14   6        180.59        149.40        89.56 o                         
  -7  14   6         22.01         38.14        55.73 o                         
  -6  14   6      10105.73      10520.78       200.06 o                         
  -5  14   6      14472.57      14742.08       240.83 o                         
  -4  14   6       2947.35       3095.85       104.10 o                         
  -3  14   6       4172.10       4317.50       111.70 o                         
  -2  14   6       5352.71       5378.56        94.18 o                         
  -1  14   6       5642.41       5414.01       100.09 o                         
   0  14   6      10949.04      10833.90       153.17 o                         
   1  14   6        436.85        540.45        44.77 o                         
   2  14   6      12852.17      13017.98       168.00 o                         
   3  14   6       1597.06       1505.51        62.93 o                         
   4  14   6       7874.46       7654.73       128.09 o                         
   5  14   6       3042.50       3136.26        88.65 o                         
   6  14   6       1404.06       1214.42        84.97 o                         
   7  14   6      12247.63      12107.95       206.94 o                         
   8  14   6       2500.36       2303.03       123.29 o                         
   9  14   6      11221.21      11193.32       249.72 o                         
  10  14   6       3153.20       3414.46       157.12 o                         
  11  14   6        380.55        310.25        93.86 o                         
  12  14   6        139.84         39.81        89.74 o                         
  13  14   6       6802.53       7179.68       251.84 o                         
  14  14   6        315.60        337.52       117.53 o                         
 -15  15   6       2547.02       2498.48       379.69 o                         
 -14  15   6        204.82        387.24       174.24 o                         
 -13  15   6          9.01         -2.71       151.79 o                         
 -12  15   6        217.11        254.21       152.07 o                         
 -11  15   6        130.13        -62.80       124.23 o                         
 -10  15   6       1085.62        879.83       157.65 o                         
  -9  15   6       4722.61       4791.65       621.89 o                         
  -8  15   6       4049.01       3859.67       247.63 o                         
  -7  15   6       4175.11       4311.74       233.16 o                         
  -6  15   6       3480.96       3527.96       131.22 o                         
  -5  15   6      12163.76      12414.75       240.58 o                         
  -4  15   6         19.46         63.03        45.87 o                         
  -3  15   6      28309.21      28367.35       379.82 o                         
  -2  15   6      18440.20      18464.28       252.82 o                         
  -1  15   6       1941.36       2017.34        72.37 o                         
   0  15   6       9228.24       9252.51       144.10 o                         
   1  15   6      49639.34      48023.59       487.91 o                         
   2  15   6       2119.25       2044.43        75.96 o                         
   3  15   6      25396.54      25225.94       301.28 o                         
   4  15   6       1876.68       1817.26        72.20 o                         
   5  15   6       1092.53       1065.75        62.89 o                         
   6  15   6       3273.12       3046.57       105.17 o                         
   7  15   6       9290.60       9170.91       225.62 o                         
   8  15   6         10.92        300.73        78.58 o                         
   9  15   6       2058.55       1849.08       130.76 o                         
  10  15   6         29.67        -32.81        79.47 o                         
  11  15   6        537.44        486.32       105.09 o                         
  12  15   6        656.03        775.34       115.47 o                         
  13  15   6        200.79        285.67       106.06 o                         
  14  15   6        772.83        835.10       141.45 o                         
 -15  16   6      10544.29      11960.07       591.29 o                         
 -14  16   6        378.43        346.65       184.50 o                         
 -13  16   6       3176.44       3151.49       265.59 o                         
 -12  16   6       5794.17       5535.64       365.61 o                         
 -11  16   6       4361.96       4656.27       283.11 o                         
 -10  16   6        395.02        262.69       178.90 o                         
  -9  16   6      31928.95      30182.70      1115.39 o                         
  -8  16   6       7274.28       7808.13      1428.99 o                         
  -7  16   6       3350.92       3338.59       172.46 o                         
  -6  16   6       3546.38       3905.00       171.54 o                         
  -5  16   6        237.02        189.87        63.21 o                         
  -4  16   6       1706.01       1720.12       100.16 o                         
  -3  16   6      18697.29      18757.99       313.41 o                         
  -2  16   6       4850.24       4897.13       127.45 o                         
  -1  16   6       1836.13       1936.82        85.10 o                         
   0  16   6        941.53        978.28        60.61 o                         
   1  16   6       7024.67       7115.87       144.02 o                         
   2  16   6       9068.94       9385.71       161.23 o                         
   3  16   6        352.47        352.85        50.10 o                         
   4  16   6        602.58        626.42        58.03 o                         
   5  16   6        483.61        427.51        62.52 o                         
   6  16   6       3097.60       2786.57       141.03 o                         
   7  16   6      24871.38      24293.20       409.81 o                         
   8  16   6        685.54        769.03       101.93 o                         
   9  16   6       5533.96       5755.82       233.80 o                         
  10  16   6       3406.84       3455.21       172.44 o                         
  11  16   6        815.57       1002.40       127.69 o                         
  12  16   6       2184.50       2707.90       169.92 o                         
  13  16   6      13611.05      14667.12       397.34 o                         
 -14  17   6       7190.63       6823.54       363.79 o                         
 -13  17   6       1331.52       1506.30       223.48 o                         
 -12  17   6          5.74        295.95       202.76 o                         
 -11  17   6       4494.25       4262.55       358.70 o                         
 -10  17   6       9319.82      10020.52      1009.88 o                         
  -9  17   6         19.72         41.31       165.64 o                         
  -8  17   6       6242.59       5994.00       442.76 o                         
  -7  17   6        863.93        796.92       134.32 o                         
  -6  17   6       3726.71       3402.87       200.69 o                         
  -5  17   6      15932.21      15656.51       314.37 o                         
  -4  17   6       4926.42       5087.10       176.11 o                         
  -3  17   6      17202.91      16956.20       392.35 o                         
  -2  17   6        189.56        203.91        72.48 o                         
  -1  17   6        174.65        223.58        61.96 o                         
   0  17   6       2995.26       3059.65       117.62 o                         
   1  17   6       7962.05       8160.85       152.07 o                         
   2  17   6       3419.02       3562.12       104.09 o                         
   3  17   6      13920.30      13889.00       224.40 o                         
   4  17   6       3336.60       3309.30       121.60 o                         
   5  17   6        195.23        215.17        70.85 o                         
   6  17   6        615.33        571.85       124.71 o                         
   7  17   6       2541.31       2818.01       154.60 o                         
   8  17   6      15454.00      15586.72       326.10 o                         
   9  17   6       4230.34       4301.91       236.82 o                         
  10  17   6        985.28        884.66       122.24 o                         
  11  17   6       2611.70       2791.22       175.18 o                         
  12  17   6       2401.68       2550.50       173.79 o                         
  13  17   6        178.80         94.75       116.12 o                         
 -13  18   6         18.36          5.42       191.47 o                         
 -12  18   6        571.07        614.28       228.00 o                         
 -11  18   6         92.47        480.24       232.72 o                         
 -10  18   6          8.01          1.80       197.93 o                         
  -9  18   6        666.88        981.15       236.92 o                         
  -8  18   6       1788.55       1811.86       259.99 o                         
  -7  18   6       2084.09       2073.83       180.07 o                         
  -6  18   6        117.94        105.86       108.30 o                         
  -5  18   6       3564.37       3707.33       213.15 o                         
  -4  18   6      26124.65      25220.90       561.21 o                         
  -3  18   6       2907.06       3043.50       193.31 o                         
  -2  18   6      12066.92      12166.53       415.17 o                         
  -1  18   6       8513.33       8446.51       299.85 o                         
   0  18   6       6075.66       6241.91       186.70 o                         
   1  18   6       4674.41       4750.59       156.88 o                         
   2  18   6      20645.95      20597.61       342.82 o                         
   3  18   6       1466.51       1537.01       115.05 o                         
   4  18   6       4949.50       5116.99       185.47 o                         
   5  18   6       6838.08       6906.73       218.27 o                         
   6  18   6       9181.84       9564.50       259.71 o                         
   7  18   6       1550.58       1504.10       130.69 o                         
   8  18   6       2729.50       2986.24       168.54 o                         
   9  18   6        258.61        218.91       104.68 o                         
  10  18   6        180.38        189.26       109.03 o                         
  11  18   6        944.90        945.57       143.98 o                         
  12  18   6        283.32        277.54       126.31 o                         
 -13  19   6       2841.68       2839.89       338.64 o                         
 -12  19   6         29.89          2.59       247.23 o                         
 -11  19   6       4079.41       3964.24       489.64 o                         
 -10  19   6      11539.46      10788.83       721.35 o                         
  -9  19   6         49.64        429.03       211.86 o                         
  -8  19   6       8402.12       8656.92      1133.08 o                         
  -7  19   6       5947.32       6299.46       333.40 o                         
  -6  19   6         34.83        -29.82       106.16 o                         
  -5  19   6        661.04        709.63       141.71 o                         
  -4  19   6       3964.94       3908.61       279.78 o                         
  -3  19   6        927.26       1251.70       181.60 o                         
  -2  19   6       3082.95       3090.84       280.92 o                         
  -1  19   6         51.05        -90.03       111.14 o                         
   0  19   6        123.67        248.02       156.62 o                         
   1  19   6        631.21        689.47       126.07 o                         
   2  19   6        822.48        858.56       121.48 o                         
   3  19   6         12.82        226.62        82.73 o                         
   4  19   6          4.25        -86.24        86.24 o                         
   5  19   6       2216.44       2221.04       146.31 o                         
   6  19   6       3625.76       3630.21       176.23 o                         
   7  19   6       3897.92       3978.78       250.56 o                         
   8  19   6       6174.09       5892.27       257.24 o                         
   9  19   6       3642.28       3531.60       192.73 o                         
  10  19   6        183.13        176.47       113.54 o                         
  11  19   6       3093.24       3351.10       203.40 o                         
 -12  20   6       1696.42       2005.23       312.38 o                         
 -11  20   6       3308.57       3450.48       849.79 o                         
 -10  20   6       2281.01       2011.20       375.66 o                         
  -9  20   6       5476.98       5244.25       408.11 o                         
  -8  20   6        155.51        186.65       315.11 o
[truncated: 776,872 more chars]
